# Supplementary material for: Scalable electrosynthesis of commodity chemicals from biomass by suppressing non-Faradaic transformations
Source: Nat Commun. 2023 Sep 12;14:5621. doi: 10.1038/s41467-023-41497-y (PMC10497620; doi:10.1038/s41467-023-41497-y)
Supplement: Supplementary file 3 — Source Data [file 41467_2023_41497_MOESM3_ESM.xlsx]

## Sheet: Figure 2a
	Conv.(%)	Yield(%)	Yield(%)	Yield(%)	Yield(%)	Yield(%)	Sel.(%)
	glycerol	formate	glycolate	oxalate	glycerate	lactate	formate
10 mM-50 mL	98.1682	96.06	0.31768	2.51655			97.8525
100 mM-50 mL	100	81.9005	3.33667	5.00356	1.01689	9.00001	81.9005
100 mM-5 mL	95.9232	93.0713	1.03288	1.31051	0	0.42118	97.0269

## Sheet: Figure 2b
	Conv.(%)	Yield(%)	Yield(%)	Yield(%)	Yield(%)	Yield(%)	Yield(%)	Yield(%)	Yield(%)	Sel.(%)
	glucose	formate	glycolate	oxalate	glycerate	lactate	tartronate	gluconate	fructose	formate
10 mM-50 mL	94.5763	82.7212	0.34322	5.29983	0.5588	0.27043	0.04558	0.43552	1.51965	85.736
100 mM-50 mL	90.1741	27.4265	5.72315	4.63752	6.00138	15.9369	3.43158	18.1816	3.26932	30.4151
100 mM-5 mL	95.4693	80.3713	2.604	0.92681	0.3397	1.64187	0.08155	0.31524	0.64862	84.1854

## Sheet: Figure 2c
	Conv.(%)	Yield(%)	Yield(%)	Yield(%)		Sel.(%)
	HMF	FDCA	HMFCA	FFCA	Insoluble humins	FDCA
10 mM-50 mL	99.9261	95.9312	0.18671	0.18953		96.0022
200 mM-50 mL	96.3425	36.4079	9.31396	1.29112	19.55	37.7901
200 mM-5 mL	99.7786	87.5088	0.02583	0.08627		87.703

## Sheet: Figure 3d
	Batch reactor	Batch reactor	SPCFR	SPCFR
	Yield(%)	Sel.(%)	Yield(%)	Sel.(%)
EG	79.4898	89.5195	68.0582	86.9715
glycerol	68.5763	77.4401	69.162	91.3837
erythritol	38.6331	49.142	60.8341	79.6429
xylitol	32.724	38.158	56.8978	77.3819
xylose	21.9984	26.3255	66.9234	79.2353
sorbitiol	30.7858	36.6315	69.5328	86.9343
glucose	21.3011	26.8118	67.5008	83.9587

## Sheet: Figure 3e
	Yield(%)	Yield(%)	Yield(%)	Yield(%)	Sel.(%)
	FDCA	HMFCA	FFCA	Insoluble humins	FDCA
SPCFR	88.1534	0.36599	0.18792		91.2944
Batch reactor	36.4079	9.31396	1.29112	19.55	37.7901

## Sheet: Figure 3f
Time (h)	Ecell (V)	SPCE (%)	Sel.FDCA (%)	Conc.FDCA (mM)
2	2.69	95.7567	94.1451	180.301
4	2.71	95.3801	95.0563	181.33
6	2.71	95.1921	94.3793	179.683
8	2.73	95.4736	94.8359	181.087
10	2.71	95.5944	85.9322	164.293
12	2.66	95.7475	90.5212	173.344
14	2.64	94.7612	94.821	179.707
16	2.71	95.0503	97.429	185.213
18	2.69	95.0817	93.7807	178.337
20	2.7	94.3326	96.9323	182.878
22	2.71	94.4574	93.9529	177.491
24	2.73	94.3354	93.5646	176.529
26	2.68	94.0208	92.3732	173.7
28	2.74	94.4151	93.8331	177.185
30	2.72	94.7007	93.3785	176.86
32	2.74	93.9159	93.846	176.273
34	2.76	94.1814	92.4247	174.094
36	2.75	94.7132	97.0144	183.771
38	2.71	94.246	95.041	179.145
40	2.7	93.926	93.8391	176.279
42	2.72	94.7135	97.0842	183.904
44	2.77	94.2296	95.2673	179.54
46	2.72	94.0271	95.8674	180.283
48	2.67	94.3	93.6424	176.61
50	2.68	94.3176	96.3485	181.747
52	2.71	94.0008	96.1853	180.83
54	2.69	94.2815	93.7944	176.862
56	2.7	94.3144	95.4323	180.013
58	2.72	94.1547	96.0923	180.951
60	2.71	94.1523	96.1628	181.079
62	2.77	94.8575	95.5737	181.318
64	2.7	94.2083	92.9041	175.047
66	2.69	94.5981	93.3465	176.608
68	2.77	93.0291	93.939	174.781
70	2.71	94.8368	91.1215	172.834
72	2.8	94.3719	92.1441	173.916
74	2.76	94.1694	92.2457	173.734
76	2.7	94.6322	92.5155	175.099
78	2.69	94.8707	90.6473	171.995
80	2.75	93.7851	93.0872	174.604
82	2.7	94.8784	94.8076	179.904
84	2.73	94.2733	92.0554	173.567
86	2.71	93.9119	93.2656	175.175
88	2.69	93.7877	93.0567	174.552
90	2.74	94.8819	91.2378	173.136
92	2.69	94.8791	95.1488	180.553
94	2.71	94.1628	92.4818	174.167
96	2.73	94.6517	92.7288	175.539
98	2.71	93.945	93.8851	176.401
100	2.77	94.1359	92.5858	174.313
102	2.72	94.4866	93.8828	177.413
104	2.69	93.9924	93.5918	175.938
106	2.78	94.4718	94.3041	178.181

## Sheet: Figure 4a
SPCFR													Batch reactor
Retention time (min)	Intensity of RI detector (a.u.)	Retention time (min)	Intensity of RI detector (a.u.)	Retention time (min)	Intensity of RI detector (a.u.)	Retention time (min)	Intensity of RI detector (a.u.)	Retention time (min)	Intensity of RI detector (a.u.)	Retention time (min)	Intensity of RI detector (a.u.)		Retention time (min)	Intensity of RI detector (a.u.)	Retention time (min)	Intensity of RI detector (a.u.)	Retention time (min)	Intensity of RI detector (a.u.)	Retention time (min)	Intensity of RI detector (a.u.)	Retention time (min)	Intensity of RI detector (a.u.)
	0 A		1 A		2 A		3 A		4 A		5 A			0 h		2 h		4 h		7 h		10 h
0.00112	-10244.5	0.0018	-9988.73	0.00675	-9954.85	0.00315	-9997.88	0.00562	-17270.5	0.00697	-10031.2		0.00225	5028.13	0.00315	4999.99	0.0009	5016.63	0.0018	4982.57	0.00472	4977.82
0.00832	-10231.2	0.009	-9988.18	0.01395	-9954.51	0.01035	-9995.06	0.01282	-17289.4	0.01417	-10025.7		0.00945	5027.84	0.01035	5000.43	0.0081	5018.04	0.009	4985.69	0.01192	4981.8
0.01552	-10218.1	0.0162	-9987.67	0.02115	-9954.22	0.01755	-9992.37	0.02002	-17307.6	0.02137	-10020.3		0.01665	5027.47	0.01755	5000.82	0.0153	5019.36	0.0162	4988.78	0.01912	4985.68
0.02272	-10205.4	0.0234	-9987.19	0.02835	-9953.99	0.02475	-9989.8	0.02722	-17325.3	0.02857	-10015		0.02385	5027.05	0.02475	5001.14	0.0225	5020.59	0.0234	4991.84	0.02632	4989.45
0.02992	-10193	0.0306	-9986.7	0.03555	-9953.82	0.03195	-9987.33	0.03442	-17342.4	0.03577	-10009.9		0.03105	5026.59	0.03195	5001.38	0.0297	5021.73	0.0306	4994.84	0.03352	4993.09
0.03712	-10181	0.0378	-9986.2	0.04275	-9953.68	0.03915	-9984.96	0.04162	-17359.1	0.04297	-10004.9		0.03825	5026.13	0.03915	5001.54	0.0369	5022.8	0.0378	4997.75	0.04072	4996.59
0.04432	-10169.4	0.045	-9985.66	0.04995	-9953.58	0.04635	-9982.67	0.04882	-17375.2	0.05017	-10000		0.04545	5025.67	0.04635	5001.62	0.0441	5023.81	0.045	5000.56	0.04792	4999.93
0.05152	-10158.2	0.0522	-9985.07	0.05715	-9953.48	0.05355	-9980.45	0.05602	-17391	0.05737	-9995.21		0.05265	5025.25	0.05355	5001.65	0.0513	5024.77	0.0522	5003.26	0.05512	5003.1
0.05872	-10147.4	0.0594	-9984.42	0.06435	-9953.37	0.06075	-9978.3	0.06322	-17406.2	0.06457	-9990.58		0.05985	5024.86	0.06075	5001.66	0.0585	5025.7	0.0594	5005.83	0.06232	5006.12
0.06592	-10137	0.0666	-9983.72	0.07155	-9953.22	0.06795	-9976.2	0.07042	-17421	0.07177	-9986.11		0.06705	5024.51	0.06795	5001.67	0.0657	5026.6	0.0666	5008.3	0.06952	5009.01
0.07312	-10127	0.0738	-9982.97	0.07875	-9953.01	0.07515	-9974.15	0.07762	-17435.2	0.07897	-9981.85		0.07425	5024.21	0.07515	5001.7	0.0729	5027.48	0.0738	5010.68	0.07672	5011.77
0.08032	-10117.3	0.081	-9982.18	0.08595	-9952.76	0.08235	-9972.16	0.08482	-17449	0.08617	-9977.79		0.08145	5023.96	0.08235	5001.78	0.0801	5028.36	0.081	5012.99	0.08392	5014.42
0.08752	-10108.1	0.0882	-9981.37	0.09315	-9952.45	0.08955	-9970.21	0.09202	-17462.2	0.09337	-9973.94		0.08865	5023.76	0.08955	5001.91	0.0873	5029.22	0.0882	5015.25	0.09112	5016.97
0.09472	-10099.1	0.0954	-9980.56	0.10035	-9952.1	0.09675	-9968.3	0.09922	-17474.8	0.10057	-9970.3		0.09585	5023.61	0.09675	5002.06	0.0945	5030.05	0.0954	5017.49	0.09832	5019.42
0.10192	-10090.6	0.1026	-9979.77	0.10755	-9951.73	0.10395	-9966.44	0.10642	-17486.8	0.10777	-9966.84		0.10305	5023.5	0.10395	5002.23	0.1017	5030.86	0.1026	5019.7	0.10552	5021.79
0.10912	-10082.4	0.1098	-9979.03	0.11475	-9951.34	0.11115	-9964.63	0.11362	-17498.4	0.11497	-9963.55		0.11025	5023.44	0.11115	5002.38	0.1089	5031.6	0.1098	5021.87	0.11272	5024.05
0.11632	-10074.5	0.117	-9978.37	0.12195	-9950.97	0.11835	-9962.87	0.12082	-17509.5	0.12217	-9960.39		0.11745	5023.42	0.11835	5002.49	0.1161	5032.29	0.117	5023.98	0.11992	5026.22
0.12352	-10067	0.1242	-9977.79	0.12915	-9950.63	0.12555	-9961.17	0.12802	-17520.2	0.12937	-9957.36		0.12465	5023.43	0.12555	5002.54	0.1233	5032.89	0.1242	5025.99	0.12712	5028.28
0.13072	-10059.9	0.1314	-9977.32	0.13635	-9950.34	0.13275	-9959.56	0.13522	-17530.4	0.13657	-9954.44		0.13185	5023.45	0.13275	5002.52	0.1305	5033.42	0.1314	5027.89	0.13432	5030.22
0.13792	-10053.1	0.1386	-9976.94	0.14355	-9950.1	0.13995	-9958.03	0.14242	-17540.3	0.14377	-9951.64		0.13905	5023.48	0.13995	5002.46	0.1377	5033.89	0.1386	5029.64	0.14152	5032.03
0.14512	-10046.7	0.1458	-9976.65	0.15075	-9949.94	0.14715	-9956.61	0.14962	-17549.9	0.15097	-9948.97		0.14625	5023.49	0.14715	5002.35	0.1449	5034.31	0.1458	5031.23	0.14872	5033.71
0.15232	-10040.7	0.153	-9976.45	0.15795	-9949.84	0.15435	-9955.32	0.15682	-17559.1	0.15817	-9946.44		0.15345	5023.49	0.15435	5002.21	0.1521	5034.69	0.153	5032.65	0.15592	5035.24
0.15952	-10035.1	0.1602	-9976.31	0.16515	-9949.8	0.16155	-9954.16	0.16402	-17568	0.16537	-9944.05		0.16065	5023.47	0.16155	5002.08	0.1593	5035.08	0.1602	5033.91	0.16312	5036.64
0.16672	-10029.9	0.1674	-9976.23	0.17235	-9949.81	0.16875	-9953.14	0.17122	-17576.5	0.17257	-9941.83		0.16785	5023.43	0.16875	5001.95	0.1665	5035.48	0.1674	5035.05	0.17032	5037.91
0.17392	-10025.1	0.1746	-9976.17	0.17955	-9949.86	0.17595	-9952.25	0.17842	-17584.7	0.17977	-9939.77		0.17505	5023.36	0.17595	5001.85	0.1737	5035.9	0.1746	5036.1	0.17752	5039.07
0.18112	-10020.6	0.1818	-9976.12	0.18675	-9949.93	0.18315	-9951.48	0.18562	-17592.6	0.18697	-9937.88		0.18225	5023.27	0.18315	5001.77	0.1809	5036.33	0.1818	5037.12	0.18472	5040.13
0.18832	-10016.4	0.189	-9976.1	0.19395	-9949.98	0.19035	-9950.8	0.19282	-17600.2	0.19417	-9936.13		0.18945	5023.16	0.19035	5001.7	0.1881	5036.76	0.189	5038.15	0.19192	5041.11
0.19552	-10012.6	0.1962	-9976.08	0.20115	-9949.99	0.19755	-9950.19	0.20002	-17607.4	0.20137	-9934.53		0.19665	5023.03	0.19755	5001.64	0.1953	5037.16	0.1962	5039.22	0.19912	5042.03
0.20272	-10009	0.2034	-9976.08	0.20835	-9949.95	0.20475	-9949.63	0.20722	-17614.3	0.20857	-9933.06		0.20385	5022.9	0.20475	5001.59	0.2025	5037.52	0.2034	5040.36	0.20632	5042.89
0.20992	-10005.8	0.2106	-9976.08	0.21555	-9949.84	0.21195	-9949.09	0.21442	-17621	0.21577	-9931.72		0.21105	5022.77	0.21195	5001.53	0.2097	5037.83	0.2106	5041.58	0.21352	5043.7
0.21712	-10002.8	0.2178	-9976.08	0.22275	-9949.67	0.21915	-9948.55	0.22162	-17627.4	0.22297	-9930.49		0.21825	5022.66	0.21915	5001.47	0.2169	5038.09	0.2178	5042.86	0.22072	5044.46
0.22432	-10000	0.225	-9976.07	0.22995	-9949.47	0.22635	-9947.99	0.22882	-17633.6	0.23017	-9929.37		0.22545	5022.59	0.22635	5001.42	0.2241	5038.29	0.225	5044.17	0.22792	5045.16
0.23152	-9997.46	0.2322	-9976.04	0.23715	-9949.24	0.23355	-9947.4	0.23602	-17639.5	0.23737	-9928.36		0.23265	5022.56	0.23355	5001.37	0.2313	5038.46	0.2322	5045.46	0.23512	5045.81
0.23872	-9995.12	0.2394	-9975.96	0.24435	-9949	0.24075	-9946.78	0.24322	-17645.3	0.24457	-9927.46		0.23985	5022.6	0.24075	5001.34	0.2385	5038.63	0.2394	5046.7	0.24232	5046.42
0.24592	-9992.97	0.2466	-9975.83	0.25155	-9948.78	0.24795	-9946.12	0.25042	-17651	0.25177	-9926.65		0.24705	5022.69	0.24795	5001.33	0.2457	5038.81	0.2466	5047.85	0.24952	5046.98
0.25312	-9991	0.2538	-9975.65	0.25875	-9948.58	0.25515	-9945.42	0.25762	-17656.4	0.25897	-9925.93		0.25425	5022.84	0.25515	5001.36	0.2529	5039.03	0.2538	5048.9	0.25672	5047.51
0.26032	-9989.19	0.261	-9975.41	0.26595	-9948.41	0.26235	-9944.71	0.26482	-17661.7	0.26617	-9925.29		0.26145	5023.02	0.26235	5001.42	0.2601	5039.27	0.261	5049.84	0.26392	5048.03
0.26752	-9987.53	0.2682	-9975.14	0.27315	-9948.28	0.26955	-9944.01	0.27202	-17666.8	0.27337	-9924.74		0.26865	5023.19	0.26955	5001.5	0.2673	5039.52	0.2682	5050.69	0.27112	5048.53
0.27472	-9986.01	0.2754	-9974.88	0.28035	-9948.19	0.27675	-9943.33	0.27922	-17671.8	0.28057	-9924.28		0.27585	5023.29	0.27675	5001.58	0.2745	5039.74	0.2754	5051.46	0.27832	5049.03
0.28192	-9984.63	0.2826	-9974.67	0.28755	-9948.13	0.28395	-9942.72	0.28642	-17676.6	0.28777	-9923.91		0.28305	5023.29	0.28395	5001.64	0.2817	5039.91	0.2826	5052.16	0.28552	5049.5
0.28912	-9983.39	0.2898	-9974.55	0.29475	-9948.13	0.29115	-9942.22	0.29362	-17681.3	0.29497	-9923.64		0.29025	5023.14	0.29115	5001.66	0.2889	5039.98	0.2898	5052.79	0.29272	5049.91
0.29632	-9982.28	0.297	-9974.58	0.30195	-9948.18	0.29835	-9941.85	0.30082	-17685.9	0.30217	-9923.48		0.29745	5022.83	0.29835	5001.59	0.2961	5039.92	0.297	5053.35	0.29992	5050.23
0.30352	-9981.3	0.3042	-9974.78	0.30915	-9948.31	0.30555	-9941.65	0.30802	-17690.4	0.30937	-9923.43		0.30465	5022.33	0.30555	5001.4	0.3033	5039.69	0.3042	5053.82	0.30712	5050.42
0.31072	-9980.45	0.3114	-9975.17	0.31635	-9948.53	0.31275	-9941.62	0.31522	-17694.8	0.31657	-9923.51		0.31185	5021.65	0.31275	5001.05	0.3105	5039.27	0.3114	5054.19	0.31432	5050.46
0.31792	-9979.71	0.3186	-9975.75	0.32355	-9948.86	0.31995	-9941.77	0.32242	-17699.2	0.32377	-9923.7		0.31905	5020.82	0.31995	5000.52	0.3177	5038.66	0.3186	5054.43	0.32152	5050.32
0.32512	-9979.1	0.3258	-9976.51	0.33075	-9949.29	0.32715	-9942.09	0.32962	-17703.6	0.33097	-9923.99		0.32625	5019.84	0.32715	4999.81	0.3249	5037.88	0.3258	5054.53	0.32872	5050
0.33232	-9978.61	0.333	-9977.43	0.33795	-9949.8	0.33435	-9942.57	0.33682	-17707.9	0.33817	-9924.36		0.33345	5018.75	0.33435	4998.89	0.3321	5036.96	0.333	5054.49	0.33592	5049.54
0.33952	-9978.25	0.3402	-9978.46	0.34515	-9950.39	0.34155	-9943.18	0.34402	-17712.2	0.34537	-9924.8		0.34065	5017.54	0.34155	4997.82	0.3393	5035.93	0.3402	5054.34	0.34312	5048.95
0.34672	-9978	0.3474	-9979.56	0.35235	-9951.03	0.34875	-9943.9	0.35122	-17716.4	0.35257	-9925.29		0.34785	5016.24	0.34875	4996.62	0.3465	5034.82	0.3474	5054.12	0.35032	5048.29
0.35392	-9977.87	0.3546	-9980.7	0.35955	-9951.71	0.35595	-9944.7	0.35842	-17720.5	0.35977	-9925.83		0.35505	5014.82	0.35595	4995.32	0.3537	5033.65	0.3546	5053.86	0.35752	5047.57
0.36112	-9977.86	0.3618	-9981.85	0.36675	-9952.42	0.36315	-9945.57	0.36562	-17724.5	0.36697	-9926.43		0.36225	5013.27	0.36315	4993.97	0.3609	5032.44	0.3618	5053.6	0.36472	5046.85
0.36832	-9977.96	0.369	-9983.02	0.37395	-9953.15	0.37035	-9946.48	0.37282	-17728.3	0.37417	-9927.08		0.36945	5011.57	0.37035	4992.61	0.3681	5031.2	0.369	5053.37	0.37192	5046.12
0.37552	-9978.15	0.3762	-9984.21	0.38115	-9953.91	0.37755	-9947.45	0.38002	-17732	0.38137	-9927.82		0.37665	5009.71	0.37755	4991.26	0.3753	5029.93	0.3762	5053.18	0.37912	5045.39
0.38272	-9978.42	0.3834	-9985.42	0.38835	-9954.71	0.38475	-9948.47	0.38722	-17735.5	0.38857	-9928.66		0.38385	5007.63	0.38475	4989.9	0.3825	5028.58	0.3834	5053.04	0.38632	5044.65
0.38992	-9978.75	0.3906	-9986.7	0.39555	-9955.59	0.39195	-9949.58	0.39442	-17738.9	0.39577	-9929.64		0.39105	5005.33	0.39195	4988.52	0.3897	5027.13	0.3906	5052.91	0.39352	5043.87
0.39712	-9979.15	0.3978	-9988.07	0.40275	-9956.57	0.39915	-9950.81	0.40162	-17742.1	0.40297	-9930.78		0.39825	5002.76	0.39915	4987.08	0.3969	5025.5	0.3978	5052.77	0.40072	5043.02
0.40432	-9979.6	0.405	-9989.58	0.40995	-9957.67	0.40635	-9952.2	0.40882	-17745.2	0.41017	-9932.1		0.40545	4999.9	0.40635	4985.53	0.4041	5023.66	0.405	5052.57	0.40792	5042.08
0.41152	-9980.13	0.4122	-9991.27	0.41715	-9958.93	0.41355	-9953.78	0.41602	-17748.2	0.41737	-9933.62		0.41265	4996.69	0.41355	4983.84	0.4113	5021.53	0.4122	5052.29	0.41512	5041.04
0.41872	-9980.75	0.4194	-9993.19	0.42435	-9960.38	0.42075	-9955.58	0.42322	-17751.2	0.42457	-9935.37		0.41985	4993.09	0.42075	4981.96	0.4185	5019.08	0.4194	5051.88	0.42232	5039.87
0.42592	-9981.5	0.4266	-9995.38	0.43155	-9962.04	0.42795	-9957.65	0.43042	-17754.1	0.43177	-9937.38		0.42705	4989.06	0.42795	4979.86	0.4257	5016.25	0.4266	5051.33	0.42952	5038.55
0.43312	-9982.39	0.4338	-9997.89	0.43875	-9963.96	0.43515	-9960	0.43762	-17757.1	0.43897	-9939.68		0.43425	4984.53	0.43515	4977.51	0.4329	5012.99	0.4338	5050.62	0.43672	5037.08
0.44032	-9983.49	0.441	-10000.8	0.44595	-9966.17	0.44235	-9962.66	0.44482	-17760	0.44617	-9942.29		0.44145	4979.44	0.44235	4974.88	0.4401	5009.26	0.441	5049.74	0.44392	5035.44
0.44752	-9984.8	0.4482	-10004	0.45315	-9968.71	0.44955	-9965.66	0.45202	-17763.1	0.45337	-9945.26		0.44865	4973.75	0.44955	4971.93	0.4473	5005.03	0.4482	5048.69	0.45112	5033.57
0.45472	-9986.37	0.4554	-10007.8	0.46035	-9971.64	0.45675	-9969.01	0.45922	-17766.2	0.46057	-9948.61		0.45585	4967.4	0.45675	4968.63	0.4545	5000.26	0.4554	5047.43	0.45832	5031.45
0.46192	-9988.24	0.4626	-10012	0.46755	-9975.02	0.46395	-9972.77	0.46642	-17769.5	0.46777	-9952.41		0.46305	4960.33	0.46395	4964.91	0.4617	4994.93	0.4626	5045.96	0.46552	5029
0.46912	-9990.43	0.4698	-10016.8	0.47475	-9978.89	0.47115	-9976.99	0.47362	-17772.9	0.47497	-9956.69		0.47025	4952.48	0.47115	4960.72	0.4689	4988.97	0.4698	5044.24	0.47272	5026.17
0.47632	-9992.98	0.477	-10022.2	0.48195	-9983.31	0.47835	-9981.72	0.48082	-17776.4	0.48217	-9961.5		0.47745	4943.78	0.47835	4955.99	0.4761	4982.35	0.477	5042.21	0.47992	5022.9
0.48352	-9995.92	0.4842	-10028.2	0.48915	-9988.33	0.48555	-9987.01	0.48802	-17780.1	0.48937	-9966.89		0.48465	4934.17	0.48555	4950.66	0.4833	4975.03	0.4842	5039.85	0.48712	5019.12
0.49072	-9999.28	0.4914	-10034.8	0.49635	-9993.98	0.49275	-9992.92	0.49522	-17784	0.49657	-9972.88		0.49185	4923.61	0.49275	4944.67	0.4905	4966.95	0.4914	5037.08	0.49432	5014.79
0.49792	-10003.1	0.4986	-10042	0.50355	-10000.3	0.49995	-9999.51	0.50242	-17788.1	0.50377	-9979.52		0.49905	4912.03	0.49995	4937.99	0.4977	4958.06	0.4986	5033.88	0.50152	5009.87
0.50512	-10007.4	0.5058	-10050.1	0.51075	-10007.3	0.50715	-10006.8	0.50962	-17792.3	0.51097	-9986.84		0.50625	4899.38	0.50715	4930.55	0.5049	4948.31	0.5058	5030.19	0.50872	5004.33
0.51232	-10012.3	0.513	-10058.8	0.51795	-10015.1	0.51435	-10014.9	0.51682	-17796.8	0.51817	-9994.88		0.51345	4885.63	0.51435	4922.34	0.5121	4937.64	0.513	5025.97	0.51592	4998.15
0.51952	-10017.8	0.5202	-10068.4	0.52515	-10023.6	0.52155	-10023.8	0.52402	-17801.5	0.52537	-10003.7		0.52065	4870.72	0.52155	4913.31	0.5193	4925.99	0.5202	5021.19	0.52312	4991.29
0.52672	-10024	0.5274	-10078.9	0.53235	-10032.9	0.52875	-10033.5	0.53122	-17806.5	0.53257	-10013.3		0.52785	4854.64	0.52875	4903.44	0.5265	4913.31	0.5274	5015.84	0.53032	4983.71
0.53392	-10030.9	0.5346	-10090.3	0.53955	-10043.1	0.53595	-10044.2	0.53842	-17811.6	0.53977	-10023.8		0.53505	4837.35	0.53595	4892.69	0.5337	4899.54	0.5346	5009.89	0.53752	4975.38
0.54112	-10038.5	0.5418	-10102.8	0.54675	-10054.3	0.54315	-10055.7	0.54562	-17816.9	0.54697	-10035.3		0.54225	4818.86	0.54315	4880.99	0.5409	4884.66	0.5418	5003.3	0.54472	4966.25
0.54832	-10046.9	0.549	-10116.3	0.55395	-10066.5	0.55035	-10068.3	0.55282	-17822.5	0.55417	-10047.7		0.54945	4799.12	0.55035	4868.3	0.5481	4868.62	0.549	4996.04	0.55192	4956.26
0.55552	-10056.1	0.5562	-10130.9	0.56115	-10079.7	0.55755	-10081.9	0.56002	-17828.4	0.56137	-10061.2		0.55665	4778.13	0.55755	4854.56	0.5553	4851.39	0.5562	4988.05	0.55912	4945.37
0.56272	-10066.2	0.5634	-10146.6	0.56835	-10094.1	0.56475	-10096.6	0.56722	-17834.6	0.56857	-10075.9		0.56385	4755.86	0.56475	4839.72	0.5625	4832.97	0.5634	4979.3	0.56632	4933.52
0.56992	-10077.1	0.5706	-10163.5	0.57555	-10109.7	0.57195	-10112.5	0.57442	-17841.2	0.57577	-10091.6		0.57105	4732.28	0.57195	4823.74	0.5697	4813.35	0.5706	4969.72	0.57352	4920.66
0.57712	-10089	0.5778	-10181.5	0.58275	-10126.5	0.57915	-10129.5	0.58162	-17848	0.58297	-10108.6		0.57825	4707.36	0.57915	4806.58	0.5769	4792.51	0.5778	4959.25	0.58072	4906.75
0.58432	-10101.8	0.585	-10200.8	0.58995	-10144.6	0.58635	-10147.7	0.58882	-17855.3	0.59017	-10126.8		0.58545	4681.1	0.58635	4788.22	0.5841	4770.45	0.585	4947.81	0.58792	4891.75
0.59152	-10115.6	0.5922	-10221.3	0.59715	-10164	0.59355	-10167.1	0.59602	-17863	0.59737	-10146.3		0.59265	4653.48	0.59355	4768.64	0.5913	4747.16	0.5922	4935.35	0.59512	4875.6
0.59872	-10130.5	0.5994	-10243	0.60435	-10184.6	0.60075	-10187.8	0.60322	-17871.2	0.60457	-10167		0.59985	4624.49	0.60075	4747.84	0.5985	4722.62	0.5994	4921.82	0.60232	4858.28
0.60592	-10146.6	0.6066	-10265.9	0.61155	-10206.5	0.60795	-10209.6	0.61042	-17879.7	0.61177	-10189		0.60705	4594.15	0.60795	4725.81	0.6057	4696.84	0.6066	4907.19	0.60952	4839.75
0.61312	-10163.8	0.6138	-10289.9	0.61875	-10229.7	0.61515	-10232.6	0.61762	-17888.7	0.61897	-10212.2		0.61425	4562.49	0.61515	4702.55	0.6129	4669.82	0.6138	4891.42	0.61672	4819.98
0.62032	-10182.2	0.621	-10315.2	0.62595	-10254.2	0.62235	-10256.7	0.62482	-17898.2	0.62617	-10236.7		0.62145	4529.59	0.62235	4678.06	0.6201	4641.57	0.621	4874.48	0.62392	4798.96
0.62752	-10202	0.6282	-10341.5	0.63315	-10279.9	0.62955	-10282	0.63202	-17908.1	0.63337	-10262.5		0.62865	4495.48	0.62955	4652.33	0.6273	4612.12	0.6282	4856.34	0.63112	4776.68
0.63472	-10223	0.6354	-10369	0.64035	-10306.9	0.63675	-10308.4	0.63922	-17918.6	0.64057	-10289.4		0.63585	4460.25	0.63675	4625.36	0.6345	4581.53	0.6354	4836.99	0.63832	4753.15
0.64192	-10245.4	0.6426	-10397.5	0.64755	-10335	0.64395	-10335.9	0.64642	-17929.5	0.64777	-10317.4		0.64305	4423.97	0.64395	4597.18	0.6417	4549.87	0.6426	4816.41	0.64552	4728.4
0.64912	-10269	0.6498	-10427.1	0.65475	-10364.3	0.65115	-10364.5	0.65362	-17940.9	0.65497	-10346.6		0.65025	4386.71	0.65115	4567.8	0.6489	4517.21	0.6498	4794.61	0.65272	4702.45
0.65632	-10293.9	0.657	-10457.7	0.66195	-10394.8	0.65835	-10394.1	0.66082	-17952.7	0.66217	-10376.8		0.65745	4348.56	0.65835	4537.27	0.6561	4483.64	0.657	4771.56	0.65992	4675.35
0.66352	-10319.9	0.6642	-10489.3	0.66915	-10426.5	0.66555	-10424.8	0.66802	-17965	0.66937	-10407.9		0.66465	4309.62	0.66555	4505.65	0.6633	4449.27	0.6642	4747.28	0.66712	4647.13
0.67072	-10347	0.6714	-10521.7	0.67635	-10459.2	0.67275	-10456.3	0.67522	-17977.6	0.67657	-10440		0.67185	4269.97	0.67275	4472.99	0.6705	4414.21	0.6714	4721.78	0.67432	4617.83
0.67792	-10375.2	0.6786	-10554.9	0.68355	-10493	0.67995	-10488.8	0.68242	-17990.6	0.68377	-10472.9		0.67905	4229.73	0.67995	4439.39	0.6777	4378.56	0.6786	4695.1	0.68152	4587.49
0.68512	-10404.5	0.6858	-10588.9	0.69075	-10527.8	0.68715	-10522	0.68962	-18003.8	0.69097	-10506.6		0.68625	4189.02	0.68715	4404.92	0.6849	4342.42	0.6858	4667.28	0.68872	4556.14
0.69232	-10434.7	0.693	-10623.4	0.69795	-10563.5	0.69435	-10555.8	0.69682	-18017.3	0.69817	-10540.9		0.69345	4147.99	0.69435	4369.67	0.6921	4305.9	0.693	4638.37	0.69592	4523.82
0.69952	-10465.8	0.7002	-10658.5	0.70515	-10600	0.70155	-10590.3	0.70402	-18031	0.70537	-10575.9		0.70065	4106.79	0.70155	4333.74	0.6993	4269.11	0.7002	4608.42	0.70312	4490.6
0.70672	-10497.8	0.7074	-10694	0.71235	-10637.1	0.70875	-10625.3	0.71122	-18044.9	0.71257	-10611.4		0.70785	4065.6	0.70875	4297.22	0.7065	4232.16	0.7074	4577.49	0.71032	4456.54
0.71392	-10530.6	0.7146	-10729.8	0.71955	-10674.8	0.71595	-10660.6	0.71842	-18058.9	0.71977	-10647.3		0.71505	4024.57	0.71595	4260.23	0.7137	4195.18	0.7146	4545.62	0.71752	4421.73
0.72112	-10564.2	0.7218	-10765.8	0.72675	-10713	0.72315	-10696.3	0.72562	-18072.9	0.72697	-10683.5		0.72225	3983.89	0.72315	4222.85	0.7209	4158.28	0.7218	4512.89	0.72472	4386.28
0.72832	-10598.4	0.729	-10801.9	0.73395	-10751.4	0.73035	-10732.1	0.73282	-18087	0.73417	-10719.8		0.72945	3943.71	0.73035	4185.21	0.7281	4121.6	0.729	4479.36	0.73192	4350.31
0.73552	-10633.2	0.7362	-10838	0.74115	-10790	0.73755	-10768.1	0.74002	-18101	0.74137	-10756.2		0.73665	3904.21	0.73755	4147.43	0.7353	4085.24	0.7362	4445.1	0.73912	4313.95
0.74272	-10668.5	0.7434	-10874	0.74835	-10828.6	0.74475	-10804.1	0.74722	-18115	0.74857	-10792.6		0.74385	3865.53	0.74475	4109.65	0.7425	4049.35	0.7434	4410.19	0.74632	4277.32
0.74992	-10704.1	0.7506	-10909.7	0.75555	-10867.1	0.75195	-10839.9	0.75442	-18128.8	0.75577	-10828.7		0.75105	3827.83	0.75195	4072.01	0.7497	4014.04	0.7506	4374.74	0.75352	4240.57
0.75712	-10740	0.7578	-10945	0.76275	-10905.4	0.75915	-10875.5	0.76162	-18142.3	0.76297	-10864.6		0.75825	3791.24	0.75915	4034.64	0.7569	3979.44	0.7578	4338.83	0.76072	4203.8
0.76432	-10776	0.765	-10979.8	0.76995	-10943.3	0.76635	-10910.7	0.76882	-18155.6	0.77017	-10900		0.76545	3755.9	0.76635	3997.69	0.7641	3945.67	0.765	4302.58	0.76792	4167.14
0.77152	-10812.1	0.7722	-11013.9	0.77715	-10980.7	0.77355	-10945.3	0.77602	-18168.5	0.77737	-10935		0.77265	3721.95	0.77355	3961.31	0.7713	3912.86	0.7722	4266.1	0.77512	4130.71
0.77872	-10848	0.7794	-11047.3	0.78435	-11017.5	0.78075	-10979.4	0.78322	-18181	0.78457	-10969.2		0.77985	3689.51	0.78075	3925.64	0.7785	3881.11	0.7794	4229.52	0.78232	4094.63
0.78592	-10883.7	0.78661	-11079.8	0.79156	-11053.7	0.78796	-11012.6	0.79042	-18192.9	0.79177	-11002.6		0.78706	3658.71	0.78796	3890.82	0.78571	3850.56	0.78661	4192.98	0.78952	4059
0.79312	-10919.1	0.79381	-11111.3	0.79876	-11089	0.79516	-11045	0.79762	-18204.2	0.79897	-11035.1		0.79426	3629.63	0.79516	3856.99	0.79291	3821.31	0.79381	4156.6	0.79672	4023.98
0.80032	-10954	0.80101	-11141.8	0.80596	-11123.3	0.80236	-11076.4	0.80482	-18214.7	0.80617	-11066.6		0.80146	3602.38	0.80236	3824.29	0.80011	3793.47	0.80101	4120.53	0.80392	3989.7
0.80752	-10988.4	0.80821	-11171	0.81316	-11156.7	0.80956	-11106.7	0.81202	-18224.5	0.81337	-11096.8		0.80866	3577.03	0.80956	3792.82	0.80731	3767.15	0.80821	4084.9	0.81112	3956.29
0.81472	-11022	0.81541	-11199	0.82036	-11188.9	0.81676	-11135.8	0.81922	-18233.4	0.82057	-11125.7		0.81586	3553.66	0.81676	3762.7	0.81451	3742.43	0.81541	4049.86	0.81832	3923.9
0.82192	-11054.8	0.82261	-11225.6	0.82756	-11219.9	0.82396	-11163.5	0.82642	-18241.4	0.82777	-11153.1		0.82306	3532.33	0.82396	3734.05	0.82171	3719.41	0.82261	4015.55	0.82552	3892.63
0.82912	-11086.6	0.82981	-11250.7	0.83476	-11249.4	0.83116	-11189.9	0.83362	-18248.4	0.83497	-11179.1		0.83026	3513.11	0.83116	3706.95	0.82891	3698.17	0.82981	3982.09	0.83272	3862.62
0.83632	-11117.3	0.83701	-11274.1	0.84196	-11277.5	0.83836	-11214.6	0.84082	-18254.4	0.84217	-11203.4		0.83746	3496.07	0.83836	3681.51	0.83611	3678.77	0.83701	3949.62	0.83992	3833.97
0.84352	-11146.8	0.84421	-11295.8	0.84916	-11304	0.84556	-11237.7	0.84802	-18259.3	0.84937	-11226.2		0.84466	3481.25	0.84556	3657.78	0.84331	3661.29	0.84421	3918.25	0.84712	3806.77
0.85072	-11174.9	0.85141	-11315.6	0.85636	-11328.8	0.85276	-11259	0.85522	-18263.2	0.85657	-11247.2		0.85186	3468.72	0.85276	3635.84	0.85051	3645.77	0.85141	3888.08	0.85432	3781.1
0.85792	-11201.7	0.85861	-11333.5	0.86356	-11351.7	0.85996	-11278.5	0.86242	-18265.9	0.86377	-11266.6		0.85906	3458.54	0.85996	3615.75	0.85771	3632.28	0.85861	3859.21	0.86152	3757.03
0.86512	-11227	0.86581	-11349.4	0.87076	-11372.6	0.86716	-11296	0.86962	-18267.6	0.87097	-11284.1		0.86626	3450.75	0.86716	3597.57	0.86491	3620.86	0.86581	3831.73	0.86872	3734.63
0.87232	-11250.6	0.87301	-11363.3	0.87796	-11391.6	0.87436	-11311.6	0.87682	-18268.1	0.87817	-11299.8		0.87346	3445.38	0.87436	3581.33	0.87211	3611.54	0.87301	3805.72	0.87592	3713.96
0.87952	-11272.6	0.88021	-11375.2	0.88516	-11408.4	0.88156	-11325.1	0.88402	-18267.5	0.88537	-11313.6		0.88066	3442.45	0.88156	3567.08	0.87931	3604.34	0.88021	3781.26	0.88312	3695.09
0.88672	-11292.8	0.88741	-11385	0.89236	-11423.2	0.88876	-11336.6	0.89122	-18265.7	0.89257	-11325.4		0.88786	3441.94	0.88876	3554.84	0.88651	3599.28	0.88741	3758.42	0.89032	3678.07
0.89392	-11311.2	0.89461	-11392.9	0.89956	-11435.8	0.89596	-11346.1	0.89842	-18262.7	0.89977	-11335.2		0.89506	3443.85	0.89596	3544.66	0.89371	3596.37	0.89461	3737.26	0.89752	3662.96
0.90112	-11327.6	0.90181	-11398.7	0.90676	-11446.1	0.90316	-11353.5	0.90562	-18258.5	0.90697	-11342.8		0.90226	3448.14	0.90316	3536.57	0.90091	3595.59	0.90181	3717.87	0.90472	3649.81
0.90832	-11342.1	0.90901	-11402.5	0.91396	-11454.3	0.91036	-11358.9	0.91282	-18253.1	0.91417	-11348.2		0.90946	3454.75	0.91036	3530.61	0.90811	3596.94	0.90901	3700.3	0.91192	3638.65
0.91552	-11354.6	0.91621	-11404.2	0.92116	-11460.3	0.91756	-11362.2	0.92002	-18246.4	0.92137	-11351.4		0.91666	3463.63	0.91756	3526.81	0.91531	3600.39	0.91621	3684.62	0.91912	3629.53
0.92272	-11365	0.92341	-11403.9	0.92836	-11464	0.92476	-11363.5	0.92722	-18238.4	0.92857	-11352.4		0.92386	3474.75	0.92476	3525.18	0.92251	3605.91	0.92341	3670.92	0.92632	3622.48
0.92992	-11373.3	0.93061	-11401.5	0.93556	-11465.5	0.93196	-11362.8	0.93442	-18229.1	0.93577	-11351.2		0.93106	3488.03	0.93196	3525.75	0.92971	3613.47	0.93061	3659.25	0.93352	3617.52
0.93712	-11379.5	0.93781	-11397	0.94276	-11464.8	0.93916	-11360	0.94162	-18218.6	0.94297	-11347.8		0.93826	3503.42	0.93916	3528.52	0.93691	3623.01	0.93781	3649.67	0.94072	3614.65
0.94432	-11383.5	0.94501	-11390.5	0.94996	-11461.8	0.94636	-11355.2	0.94882	-18206.8	0.95017	-11342.4		0.94546	3520.87	0.94636	3533.46	0.94411	3634.48	0.94501	3642.23	0.94792	3613.88
0.95152	-11385.4	0.95221	-11382	0.95716	-11456.6	0.95356	-11348.3	0.95602	-18193.8	0.95737	-11334.9		0.95266	3540.34	0.95356	3540.54	0.95131	3647.84	0.95221	3636.94	0.95512	3615.2
0.95872	-11385.2	0.95941	-11371.5	0.96436	-11449.3	0.96076	-11339.4	0.96322	-18179.6	0.96457	-11325.4		0.95986	3561.75	0.96076	3549.7	0.95851	3663.02	0.95941	3633.82	0.96232	3618.59
0.96592	-11382.9	0.96661	-11359.1	0.97156	-11439.8	0.96796	-11328.4	0.97042	-18164.3	0.97177	-11314		0.96706	3585.03	0.96796	3560.89	0.96571	3679.96	0.96661	3632.88	0.96952	3624.02
0.97312	-11378.4	0.97381	-11344.9	0.97876	-11428.3	0.97516	-11315.4	0.97762	-18148	0.97897	-11300.8		0.97426	3610.1	0.97516	3574.05	0.97291	3698.59	0.97381	3634.1	0.97672	3631.48
0.98032	-11371.8	0.98101	-11328.8	0.98596	-11414.7	0.98236	-11300.5	0.98482	-18130.6	0.98617	-11285.7		0.98146	3636.85	0.98236	3589.1	0.98011	3718.86	0.98101	3637.46	0.98392	3640.92
0.98752	-11363.1	0.98821	-11311	0.99316	-11399.3	0.98956	-11283.8	0.99202	-18112.3	0.99337	-11268.9		0.98866	3665.15	0.98956	3605.99	0.98731	3740.7	0.98821	3642.92	0.99112	3652.31
0.99472	-11352.4	0.99541	-11291.6	1.00036	-11381.9	0.99676	-11265.3	0.99922	-18093.1	1.00057	-11250.5		0.99586	3694.89	0.99676	3624.65	0.99451	3764.04	0.99541	3650.44	0.99832	3665.6
1.00192	-11339.7	1.00261	-11270.6	1.00756	-11362.8	1.00396	-11245.1	1.00642	-18073	1.00777	-11230.4		1.00306	3725.93	1.00396	3645	1.00171	3788.82	1.00261	3659.96	1.00552	3680.73
1.00912	-11325	1.00981	-11248	1.01476	-11342	1.01116	-11223.4	1.01362	-18052.2	1.01497	-11208.8		1.01026	3758.14	1.01116	3666.97	1.00891	3814.96	1.00981	3671.45	1.01272	3697.66
1.01632	-11308.5	1.01701	-11224.1	1.02196	-11319.5	1.01836	-11200.2	1.02082	-18030.6	1.02217	-11185.6		1.01746	3791.41	1.01836	3690.49	1.01611	3842.35	1.01701	3684.86	1.01992	3716.32
1.02352	-11290.2	1.02421	-11198.8	1.02916	-11295.4	1.02556	-11175.6	1.02802	-18008.3	1.02937	-11161.1		1.02466	3825.62	1.02556	3715.46	1.02331	3870.91	1.02421	3700.12	1.02712	3736.65
1.03072	-11270.2	1.03141	-11172.2	1.03636	-11269.9	1.03276	-11149.7	1.03522	-17985.4	1.03657	-11135.2		1.03186	3860.68	1.03276	3741.81	1.03051	3900.52	1.03141	3717.19	1.03432	3758.58
1.03792	-11248.6	1.03861	-11144.6	1.04356	-11242.9	1.03996	-11122.7	1.04242	-17962	1.04377	-11108.1		1.03906	3896.51	1.03996	3769.45	1.03771	3931.06	1.03861	3735.99	1.04152	3782.03
1.04512	-11225.5	1.04581	-11115.9	1.05076	-11214.7	1.04716	-11094.6	1.04962	-17938.1	1.05097	-11079.9		1.04626	3933.02	1.04716	3798.28	1.04491	3962.42	1.04581	3756.46	1.04872	3806.92
1.05232	-11201	1.05301	-11086.3	1.05796	-11185.3	1.05436	-11065.6	1.05682	-17913.8	1.05817	-11050.7		1.05346	3970.13	1.05436	3828.22	1.05211	3994.49	1.05301	3778.54	1.05592	3833.17
1.05952	-11175.1	1.06021	-11055.9	1.06516	-11154.9	1.06156	-11035.6	1.06402	-17889.1	1.06537	-11020.5		1.06066	4007.73	1.06156	3859.2	1.05931	4027.16	1.06021	3802.15	1.06312	3860.7
1.06672	-11148.1	1.06741	-11024.7	1.07236	-11123.5	1.06876	-11004.9	1.07122	-17864.2	1.07257	-10989.5		1.06786	4045.71	1.06876	3891.14	1.06651	4060.35	1.06741	3827.19	1.07032	3889.39
1.07392	-11119.9	1.07461	-10992.9	1.07956	-11091.2	1.07596	-10973.5	1.07842	-17839.1	1.07977	-10957.8		1.07506	4083.94	1.07596	3923.94	1.07371	4093.96	1.07461	3853.56	1.07752	3919.15
1.08112	-11090.6	1.08181	-10960.5	1.08676	-11058.2	1.08316	-10941.4	1.08562	-17813.9	1.08697	-10925.4		1.08226	4122.3	1.08316	3957.51	1.08091	4127.92	1.08181	3881.14	1.08472	3949.86
1.08832	-11060.5	1.08901	-10927.7	1.09396	-11024.5	1.09036	-10908.9	1.09282	-17788.6	1.09417	-10892.5		1.08946	4160.65	1.09036	3991.74	1.08811	4162.15	1.08901	3909.81	1.09192	3981.4
1.09552	-11029.4	1.09621	-10894.5	1.10116	-10990.2	1.09756	-10875.9	1.10002	-17763.3	1.10137	-10859.2		1.09666	4198.87	1.09756	4026.52	1.09531	4196.56	1.09621	3939.47	1.09912	4013.66
1.10272	-10997.5	1.10341	-10861	1.10836	-10955.5	1.10476	-10842.5	1.10722	-17738.2	1.10857	-10825.5		1.10386	4236.83	1.10476	4061.7	1.10251	4231.08	1.10341	3970	1.10632	4046.53
1.10992	-10964.9	1.11061	-10827.5	1.11556	-10920.4	1.11196	-10808.9	1.11442	-17713.2	1.11577	-10791.6		1.11106	4274.44	1.11196	4097.17	1.10971	4265.59	1.11061	4001.29	1.11352	4079.9
1.11712	-10931.8	1.11781	-10793.9	1.12276	-10885.1	1.11916	-10775.2	1.12162	-17688.4	1.12297	-10757.6		1.11826	4311.59	1.11916	4132.77	1.11691	4300	1.11781	4033.24	1.12072	4113.67
1.12432	-10898.2	1.12501	-10760.3	1.12996	-10849.6	1.12636	-10741.5	1.12882	-17664	1.13017	-10723.6		1.12546	4348.19	1.12636	4168.37	1.12411	4334.2	1.12501	4065.74	1.12792	4147.74
1.13152	-10864.3	1.13221	-10726.9	1.13716	-10814	1.13356	-10707.8	1.13602	-17640	1.13737	-10689.6		1.13266	4384.17	1.13356	4203.84	1.13131	4368.09	1.13221	4098.72	1.13512	4182.02
1.13872	-10830.2	1.13941	-10693.8	1.14436	-10778.6	1.14076	-10674.3	1.14322	-17616.4	1.14457	-10655.9		1.13986	4419.45	1.14076	4239.06	1.13851	4401.57	1.13941	4132.1	1.14232	4216.42
1.14592	-10795.8	1.14661	-10660.9	1.15156	-10743.2	1.14796	-10640.9	1.15042	-17593.4	1.15177	-10622.4		1.14706	4453.94	1.14796	4273.93	1.14571	4434.57	1.14661	4165.79	1.14952	4250.86
1.15312	-10761.5	1.15381	-10628.5	1.15876	-10708.1	1.15516	-10607.9	1.15762	-17570.9	1.15897	-10589.2		1.15426	4487.59	1.15516	4308.37	1.15291	4466.99	1.15381	4199.72	1.15672	4285.25
1.16032	-10727.1	1.16101	-10596.5	1.16596	-10673.4	1.16236	-10575.3	1.16482	-17549.1	1.16617	-10556.4		1.16146	4520.32	1.16236	4342.31	1.16011	4498.78	1.16101	4233.81	1.16392	4319.5
1.16752	-10692.9	1.16821	-10565.1	1.17316	-10639	1.16956	-10543.1	1.17202	-17528	1.17337	-10524.1		1.16866	4552.1	1.16956	4375.69	1.16731	4529.87	1.16821	4267.98	1.17112	4353.51
1.17472	-10658.8	1.17541	-10534.2	1.18036	-10605.1	1.17676	-10511.5	1.17922	-17507.5	1.18057	-10492.3		1.17586	4582.87	1.17676	4408.46	1.17451	4560.22	1.17541	4302.15	1.17832	4387.18
1.18192	-10625	1.18261	-10504	1.18756	-10571.8	1.18396	-10480.5	1.18642	-17487.8	1.18777	-10461		1.18306	4612.6	1.18396	4440.57	1.18171	4589.77	1.18261	4336.25	1.18552	4420.44
1.18912	-10591.6	1.18981	-10474.6	1.19476	-10539.1	1.19116	-10450.1	1.19362	-17468.9	1.19497	-10430.5		1.19026	4641.26	1.19116	4471.97	1.18891	4618.46	1.18981	4370.17	1.19272	4453.18
1.19632	-10558.6	1.19701	-10445.8	1.20196	-10507.2	1.19836	-10420.5	1.20082	-17450.7	1.20217	-10400.6		1.19746	4668.84	1.19836	4502.63	1.19611	4646.25	1.19701	4403.84	1.19992	4485.34
1.20352	-10526.2	1.20421	-10417.9	1.20916	-10476	1.20556	-10391.8	1.20802	-17433.4	1.20937	-10371.4		1.20466	4695.33	1.20556	4532.5	1.20331	4673.09	1.20421	4437.13	1.20712	4516.83
1.21072	-10494.4	1.21141	-10390.7	1.21636	-10445.5	1.21276	-10363.9	1.21522	-17417	1.21657	-10343		1.21186	4720.72	1.21276	4561.53	1.21051	4698.94	1.21141	4469.97	1.21432	4547.58
1.21792	-10463.2	1.21861	-10364.4	1.22356	-10416	1.21996	-10336.8	1.22242	-17401.5	1.22377	-10315.5		1.21906	4745.01	1.21996	4589.69	1.21771	4723.78	1.21861	4502.25	1.22152	4577.56
1.22512	-10432.9	1.22581	-10338.9	1.23076	-10387.3	1.22716	-10310.7	1.22962	-17387	1.23097	-10288.9		1.22626	4768.21	1.22716	4616.93	1.22491	4747.57	1.22581	4533.91	1.22872	4606.72
1.23232	-10403.2	1.23301	-10314.2	1.23796	-10359.5	1.23436	-10285.4	1.23682	-17373.5	1.23817	-10263.2		1.23346	4790.34	1.23436	4643.24	1.23211	4770.31	1.23301	4564.88	1.23592	4635.04
1.23952	-10374.4	1.24021	-10290.4	1.24516	-10332.5	1.24156	-10260.9	1.24402	-17361	1.24537	-10238.4		1.24066	4811.42	1.24156	4668.57	1.23931	4792	1.24021	4595.12	1.24312	4662.48
1.24672	-10346.4	1.24741	-10267.4	1.25236	-10306.5	1.24876	-10237.3	1.25122	-17349.6	1.25257	-10214.7		1.24786	4831.48	1.24876	4692.91	1.24651	4812.67	1.24741	4624.56	1.25032	4689.03
1.25392	-10319.2	1.25461	-10245.4	1.25956	-10281.5	1.25596	-10214.6	1.25842	-17339.2	1.25977	-10192		1.25506	4850.53	1.25596	4716.24	1.25371	4832.33	1.25461	4653.19	1.25752	4714.67
1.26112	-10292.9	1.26181	-10224.3	1.26676	-10257.4	1.26316	-10192.7	1.26562	-17329.9	1.26697	-10170.4		1.26226	4868.6	1.26316	4738.54	1.26091	4851.01	1.26181	4680.96	1.26472	4739.38
1.26832	-10267.4	1.26901	-10204.1	1.27396	-10234.2	1.27036	-10171.7	1.27282	-17321.7	1.27417	-10149.7		1.26946	4885.71	1.27036	4759.82	1.26811	4868.74	1.26901	4707.83	1.27192	4763.16
1.27552	-10242.9	1.27621	-10185	1.28116	-10212.1	1.27756	-10151.7	1.28002	-17314.5	1.28137	-10130.1		1.27666	4901.85	1.27756	4780.06	1.27531	4885.54	1.27621	4733.77	1.27912	4785.98
1.28272	-10219.4	1.28341	-10166.8	1.28836	-10191	1.28476	-10132.6	1.28722	-17308.5	1.28857	-10111.6		1.28386	4917.06	1.28476	4799.28	1.28251	4901.45	1.28341	4758.73	1.28632	4807.81
1.28992	-10196.9	1.29061	-10149.7	1.29556	-10171	1.29196	-10114.5	1.29442	-17303.4	1.29577	-10094		1.29106	4931.31	1.29196	4817.48	1.28971	4916.48	1.29061	4782.68	1.29352	4828.63
1.29712	-10175.3	1.29781	-10133.5	1.30276	-10152.1	1.29916	-10097.4	1.30162	-17299.3	1.30297	-10077.4		1.29826	4944.64	1.29916	4834.69	1.29691	4930.66	1.29781	4805.59	1.30072	4848.44
1.30433	-10154.8	1.30501	-10118.4	1.30996	-10134.2	1.30636	-10081.3	1.30883	-17296.2	1.31018	-10061.7		1.30546	4957.07	1.30636	4850.94	1.30411	4944.03	1.30501	4827.45	1.30793	4867.24
1.31153	-10135.3	1.31221	-10104.1	1.31716	-10117.4	1.31356	-10066.1	1.31603	-17294	1.31738	-10046.9		1.31266	4968.63	1.31356	4866.27	1.31131	4956.59	1.31221	4848.25	1.31513	4885.04
1.31873	-10116.9	1.31941	-10090.7	1.32436	-10101.6	1.32076	-10051.8	1.32323	-17292.6	1.32458	-10032.9		1.31986	4979.38	1.32076	4880.68	1.31851	4968.38	1.31941	4868.02	1.32233	4901.86
1.32593	-10099.4	1.32661	-10078.2	1.33156	-10086.8	1.32796	-10038.4	1.33043	-17292.1	1.33178	-10019.8		1.32706	4989.37	1.32796	4894.2	1.32571	4979.42	1.32661	4886.77	1.32953	4917.71
1.33313	-10082.8	1.33381	-10066.4	1.33876	-10072.8	1.33516	-10025.9	1.33763	-17292.4	1.33898	-10007.4		1.33426	4998.65	1.33516	4906.86	1.33291	4989.73	1.33381	4904.52	1.33673	4932.64
1.34033	-10067.2	1.34101	-10055.4	1.34596	-10059.7	1.34236	-10014.1	1.34483	-17293.4	1.34618	-9995.74		1.34146	5007.28	1.34236	4918.66	1.34011	4999.34	1.34101	4921.31	1.34393	4946.68
1.34753	-10052.6	1.34821	-10045.1	1.35316	-10047.4	1.34956	-10003.2	1.35203	-17295.1	1.35338	-9984.81		1.34866	5015.33	1.34956	4929.63	1.34731	5008.28	1.34821	4937.17	1.35113	4959.88
1.35473	-10038.8	1.35541	-10035.5	1.36036	-10035.8	1.35676	-9992.96	1.35923	-17297.5	1.36058	-9974.57		1.35586	5022.82	1.35676	4939.79	1.35451	5016.6	1.35541	4952.13	1.35833	4972.28
1.36193	-10025.9	1.36261	-10026.6	1.36756	-10024.9	1.36396	-9983.45	1.36643	-17300.6	1.36778	-9964.99		1.36306	5029.78	1.36396	4949.16	1.36171	5024.31	1.36261	4966.2	1.36553	4983.91
1.36913	-10013.9	1.36981	-10018.2	1.37476	-10014.6	1.37116	-9974.63	1.37363	-17304.3	1.37498	-9956.06		1.37026	5036.22	1.37116	4957.78	1.36891	5031.42	1.36981	4979.42	1.37273	4994.82
1.37633	-10002.7	1.37701	-10010.5	1.38196	-10005	1.37836	-9966.46	1.38083	-17308.5	1.38218	-9947.76		1.37746	5042.15	1.37836	4965.71	1.37611	5037.97	1.37701	4991.82	1.37993	5005.03
1.38353	-9992.29	1.38421	-10003.4	1.38916	-9996.03	1.38556	-9958.91	1.38803	-17313.4	1.38938	-9940.09		1.38466	5047.56	1.38556	4973	1.38331	5043.96	1.38421	5003.41	1.38713	5014.57
1.39073	-9982.67	1.39141	-9996.81	1.39636	-9987.63	1.39276	-9951.94	1.39523	-17318.8	1.39658	-9933.02		1.39186	5052.48	1.39276	4979.69	1.39051	5049.42	1.39141	5014.23	1.39433	5023.48
1.39793	-9973.8	1.39861	-9990.76	1.40356	-9979.83	1.39996	-9945.5	1.40243	-17324.7	1.40378	-9926.56		1.39906	5056.91	1.39996	4985.85	1.39771	5054.36	1.39861	5024.3	1.40153	5031.76
1.40513	-9965.62	1.40581	-9985.2	1.41076	-9972.58	1.40716	-9939.58	1.40963	-17331	1.41098	-9920.68		1.40626	5060.87	1.40716	4991.51	1.40491	5058.81	1.40581	5033.64	1.40873	5039.43
1.41233	-9958.11	1.41301	-9980.1	1.41796	-9965.87	1.41436	-9934.15	1.41683	-17337.7	1.41818	-9915.36		1.41346	5064.38	1.41436	4996.71	1.41211	5062.8	1.41301	5042.31	1.41593	5046.51
1.41953	-9951.21	1.42021	-9975.43	1.42516	-9959.65	1.42156	-9929.17	1.42403	-17344.8	1.42538	-9910.58		1.42066	5067.46	1.42156	5001.48	1.41931	5066.38	1.42021	5050.32	1.42313	5053.01
1.42673	-9944.87	1.42741	-9971.16	1.43236	-9953.9	1.42876	-9924.63	1.43123	-17352.1	1.43258	-9906.3		1.42786	5070.15	1.42876	5005.84	1.42651	5069.59	1.42741	5057.73	1.43033	5058.94
1.43393	-9939.04	1.43461	-9967.26	1.43956	-9948.58	1.43596	-9920.49	1.43843	-17359.8	1.43978	-9902.47		1.43506	5072.48	1.43596	5009.82	1.43371	5072.48	1.43461	5064.58	1.43753	5064.33
1.44113	-9933.67	1.44181	-9963.72	1.44676	-9943.65	1.44316	-9916.75	1.44563	-17367.7	1.44698	-9899.04		1.44226	5074.46	1.44316	5013.42	1.44091	5075.11	1.44181	5070.87	1.44473	5069.19
1.44833	-9928.72	1.44901	-9960.49	1.45396	-9939.11	1.45036	-9913.37	1.45283	-17375.9	1.45418	-9895.97		1.44946	5076.13	1.45036	5016.67	1.44811	5077.5	1.44901	5076.66	1.45193	5073.56
1.45553	-9924.16	1.45621	-9957.57	1.46116	-9934.94	1.45756	-9910.33	1.46003	-17384.3	1.46138	-9893.21		1.45666	5077.52	1.45756	5019.58	1.45531	5079.68	1.45621	5081.95	1.45913	5077.45
1.46273	-9919.96	1.46341	-9954.94	1.46836	-9931.13	1.46476	-9907.61	1.46723	-17393	1.46858	-9890.73		1.46386	5078.66	1.46476	5022.15	1.46251	5081.66	1.46341	5086.77	1.46633	5080.91
1.46993	-9916.12	1.47061	-9952.58	1.47556	-9927.69	1.47196	-9905.17	1.47443	-17401.9	1.47578	-9888.49		1.47106	5079.58	1.47196	5024.41	1.46971	5083.46	1.47061	5091.14	1.47353	5083.98
1.47713	-9912.62	1.47781	-9950.47	1.48276	-9924.59	1.47916	-9902.97	1.48163	-17411	1.48298	-9886.47		1.47826	5080.31	1.47916	5026.36	1.47691	5085.07	1.47781	5095.05	1.48073	5086.7
1.48433	-9909.49	1.48501	-9948.62	1.48996	-9921.85	1.48636	-9900.99	1.48883	-17420.2	1.49018	-9884.63		1.48546	5080.9	1.48636	5028.01	1.48411	5086.49	1.48501	5098.53	1.48793	5089.09
1.49153	-9906.71	1.49221	-9947	1.49716	-9919.43	1.49356	-9899.2	1.49603	-17429.5	1.49738	-9882.96		1.49266	5081.35	1.49356	5029.38	1.49131	5087.74	1.49221	5101.59	1.49513	5091.2
1.49873	-9904.3	1.49941	-9945.62	1.50436	-9917.32	1.50076	-9897.58	1.50323	-17438.9	1.50458	-9881.46		1.49986	5081.69	1.50076	5030.48	1.49851	5088.81	1.49941	5104.28	1.50233	5093.04
1.50593	-9902.23	1.50661	-9944.46	1.51156	-9915.5	1.50796	-9896.11	1.51043	-17448.2	1.51178	-9880.11		1.50706	5081.94	1.50796	5031.35	1.50571	5089.72	1.50661	5106.64	1.50953	5094.66
1.51313	-9900.48	1.51381	-9943.51	1.51876	-9913.94	1.51516	-9894.8	1.51763	-17457.5	1.51898	-9878.9		1.51426	5082.08	1.51516	5031.99	1.51291	5090.47	1.51381	5108.69	1.51673	5096.06
1.52033	-9899.03	1.52101	-9942.76	1.52596	-9912.6	1.52236	-9893.62	1.52483	-17466.6	1.52618	-9877.83		1.52146	5082.13	1.52236	5032.45	1.52011	5091.07	1.52101	5110.49	1.52393	5097.27
1.52753	-9897.84	1.52821	-9942.17	1.53316	-9911.47	1.52956	-9892.6	1.53203	-17475.7	1.53338	-9876.9		1.52866	5082.09	1.52956	5032.74	1.52731	5091.51	1.52821	5112.06	1.53113	5098.32
1.53473	-9896.88	1.53541	-9941.72	1.54036	-9910.53	1.53676	-9891.74	1.53923	-17484.5	1.54058	-9876.1		1.53586	5081.96	1.53676	5032.89	1.53451	5091.79	1.53541	5113.44	1.53833	5099.22
1.54193	-9896.13	1.54261	-9941.37	1.54756	-9909.76	1.54396	-9891.03	1.54643	-17493.1	1.54778	-9875.46		1.54306	5081.74	1.54396	5032.93	1.54171	5091.93	1.54261	5114.64	1.54553	5099.99
1.54913	-9895.56	1.54981	-9941.11	1.55476	-9909.15	1.55116	-9890.46	1.55363	-17501.6	1.55498	-9874.96		1.55026	5081.45	1.55116	5032.86	1.54891	5091.9	1.54981	5115.69	1.55273	5100.65
1.55633	-9895.14	1.55701	-9940.9	1.56196	-9908.69	1.55836	-9890	1.56083	-17509.8	1.56218	-9874.63		1.55746	5081.1	1.55836	5032.71	1.55611	5091.75	1.55701	5116.57	1.55993	5101.22
1.56353	-9894.86	1.56421	-9940.76	1.56916	-9908.37	1.56556	-9889.65	1.56803	-17517.7	1.56938	-9874.44		1.56466	5080.69	1.56556	5032.47	1.56331	5091.48	1.56421	5117.3	1.56713	5101.7
1.57073	-9894.72	1.57141	-9940.66	1.57636	-9908.17	1.57276	-9889.38	1.57523	-17525.4	1.57658	-9874.4		1.57186	5080.23	1.57276	5032.16	1.57051	5091.13	1.57141	5117.87	1.57433	5102.1
1.57793	-9894.72	1.57861	-9940.62	1.58356	-9908.1	1.57996	-9889.18	1.58243	-17532.8	1.58378	-9874.48		1.57906	5079.71	1.57996	5031.77	1.57771	5090.73	1.57861	5118.27	1.58153	5102.42
1.58513	-9894.85	1.58581	-9940.64	1.59076	-9908.11	1.58716	-9889.04	1.58963	-17539.8	1.59098	-9874.69		1.58626	5079.14	1.58716	5031.3	1.58491	5090.32	1.58581	5118.51	1.58873	5102.67
1.59233	-9895.1	1.59301	-9940.73	1.59796	-9908.18	1.59436	-9888.96	1.59683	-17546.5	1.59818	-9874.99		1.59346	5078.5	1.59436	5030.76	1.59211	5089.88	1.59301	5118.6	1.59593	5102.83
1.59953	-9895.45	1.60021	-9940.89	1.60516	-9908.31	1.60156	-9888.92	1.60403	-17552.8	1.60538	-9875.36		1.60066	5077.79	1.60156	5030.14	1.59931	5089.44	1.60021	5118.53	1.60313	5102.91
1.60673	-9895.89	1.60741	-9941.12	1.61236	-9908.47	1.60876	-9888.93	1.61123	-17558.7	1.61258	-9875.8		1.60786	5077	1.60876	5029.46	1.60651	5089	1.60741	5118.32	1.61033	5102.91
1.61393	-9896.41	1.61461	-9941.42	1.61956	-9908.65	1.61596	-9889.01	1.61843	-17564.3	1.61978	-9876.29		1.61506	5076.13	1.61596	5028.7	1.61371	5088.54	1.61461	5117.98	1.61753	5102.83
1.62113	-9896.99	1.62181	-9941.77	1.62676	-9908.86	1.62316	-9889.15	1.62563	-17569.6	1.62698	-9876.83		1.62226	5075.16	1.62316	5027.89	1.62091	5088.04	1.62181	5117.54	1.62473	5102.67
1.62833	-9897.59	1.62901	-9942.16	1.63396	-9909.09	1.63036	-9889.36	1.63283	-17574.7	1.63418	-9877.41		1.62946	5074.11	1.63036	5027.01	1.62811	5087.48	1.62901	5117	1.63193	5102.43
1.63553	-9898.2	1.63621	-9942.59	1.64116	-9909.34	1.63756	-9889.62	1.64003	-17579.5	1.64138	-9878.03		1.63666	5073	1.63756	5026.09	1.63531	5086.85	1.63621	5116.41	1.63913	5102.11
1.64273	-9898.81	1.64341	-9943.04	1.64836	-9909.62	1.64476	-9889.92	1.64723	-17584	1.64858	-9878.69		1.64386	5071.83	1.64476	5025.12	1.64251	5086.14	1.64341	5115.78	1.64633	5101.73
1.64993	-9899.41	1.65061	-9943.52	1.65556	-9909.93	1.65196	-9890.26	1.65443	-17588.4	1.65578	-9879.37		1.65106	5070.64	1.65196	5024.11	1.64971	5085.35	1.65061	5115.13	1.65353	5101.3
1.65713	-9900	1.65781	-9944.02	1.66276	-9910.27	1.65916	-9890.63	1.66163	-17592.5	1.66298	-9880.06		1.65826	5069.43	1.65916	5023.06	1.65691	5084.51	1.65781	5114.48	1.66073	5100.83
1.66433	-9900.6	1.66501	-9944.55	1.66996	-9910.64	1.66636	-9891.01	1.66883	-17596.5	1.67018	-9880.75		1.66546	5068.24	1.66636	5021.97	1.66411	5083.61	1.66501	5113.85	1.66793	5100.33
1.67153	-9901.23	1.67221	-9945.12	1.67716	-9911.03	1.67356	-9891.41	1.67603	-17600.1	1.67738	-9881.4		1.67266	5067.09	1.67356	5020.86	1.67131	5082.68	1.67221	5113.25	1.67513	5099.81
1.67873	-9901.9	1.67941	-9945.74	1.68436	-9911.45	1.68076	-9891.83	1.68323	-17603.5	1.68458	-9881.99		1.67986	5065.98	1.68076	5019.74	1.67851	5081.74	1.67941	5112.67	1.68233	5099.29
1.68593	-9902.65	1.68661	-9946.4	1.69156	-9911.89	1.68796	-9892.25	1.69043	-17606.5	1.69178	-9882.5		1.68706	5064.92	1.68796	5018.63	1.68571	5080.79	1.68661	5112.11	1.68953	5098.77
1.69313	-9903.47	1.69381	-9947.11	1.69876	-9912.36	1.69516	-9892.7	1.69763	-17609.2	1.69898	-9882.94		1.69426	5063.91	1.69516	5017.53	1.69291	5079.85	1.69381	5111.56	1.69673	5098.27
1.70033	-9904.36	1.70101	-9947.87	1.70596	-9912.85	1.70236	-9893.17	1.70483	-17611.5	1.70618	-9883.32		1.70146	5062.93	1.70236	5016.48	1.70011	5078.93	1.70101	5111.02	1.70393	5097.77
1.70753	-9905.33	1.70821	-9948.65	1.71316	-9913.35	1.70956	-9893.67	1.71203	-17613.5	1.71338	-9883.67		1.70866	5061.95	1.70956	5015.46	1.70731	5078.01	1.70821	5110.47	1.71113	5097.28
1.71473	-9906.35	1.71541	-9949.45	1.72036	-9913.86	1.71676	-9894.2	1.71923	-17615.1	1.72058	-9884.01		1.71586	5060.97	1.71676	5014.47	1.71451	5077.1	1.71541	5109.91	1.71833	5096.78
1.72193	-9907.39	1.72261	-9950.25	1.72756	-9914.36	1.72396	-9894.73	1.72643	-17616.3	1.72778	-9884.38		1.72306	5059.95	1.72396	5013.52	1.72171	5076.18	1.72261	5109.33	1.72553	5096.28
1.72913	-9908.43	1.72981	-9951.04	1.73476	-9914.87	1.73116	-9895.26	1.73363	-17617.2	1.73498	-9884.83		1.73026	5058.88	1.73116	5012.58	1.72891	5075.26	1.72981	5108.75	1.73273	5095.77
1.73633	-9909.46	1.73701	-9951.79	1.74196	-9915.38	1.73836	-9895.77	1.74083	-17617.7	1.74218	-9885.37		1.73746	5057.75	1.73836	5011.64	1.73611	5074.34	1.73701	5108.15	1.73993	5095.23
1.74353	-9910.44	1.74421	-9952.52	1.74916	-9915.88	1.74556	-9896.27	1.74803	-17617.8	1.74938	-9886.03		1.74466	5056.58	1.74556	5010.68	1.74331	5073.42	1.74421	5107.53	1.74713	5094.68
1.75073	-9911.39	1.75141	-9953.22	1.75636	-9916.37	1.75276	-9896.75	1.75523	-17617.6	1.75658	-9886.78		1.75186	5055.37	1.75276	5009.69	1.75051	5072.5	1.75141	5106.87	1.75433	5094.11
1.75793	-9912.31	1.75861	-9953.88	1.76356	-9916.85	1.75996	-9897.22	1.76243	-17617	1.76378	-9887.6		1.75906	5054.14	1.75996	5008.66	1.75771	5071.6	1.75861	5106.19	1.76153	5093.54
1.76513	-9913.2	1.76581	-9954.51	1.77076	-9917.32	1.76716	-9897.68	1.76963	-17616.1	1.77098	-9888.45		1.76626	5052.9	1.76716	5007.6	1.76491	5070.73	1.76581	5105.45	1.76873	5092.96
1.77233	-9914.08	1.77301	-9955.11	1.77796	-9917.78	1.77436	-9898.14	1.77683	-17614.7	1.77818	-9889.3		1.77346	5051.69	1.77436	5006.51	1.77211	5069.9	1.77301	5104.66	1.77593	5092.39
1.77953	-9914.96	1.78021	-9955.67	1.78516	-9918.21	1.78156	-9898.6	1.78403	-17613	1.78538	-9890.13		1.78066	5050.51	1.78156	5005.42	1.77931	5069.12	1.78021	5103.8	1.78313	5091.82
1.78673	-9915.85	1.78741	-9956.2	1.79236	-9918.61	1.78876	-9899.06	1.79123	-17611	1.79258	-9890.91		1.78786	5049.36	1.78876	5004.31	1.78651	5068.37	1.78741	5102.88	1.79033	5091.26
1.79393	-9916.76	1.79461	-9956.69	1.79956	-9918.97	1.79596	-9899.52	1.79843	-17608.5	1.79978	-9891.63		1.79506	5048.26	1.79596	5003.21	1.79371	5067.66	1.79461	5101.91	1.79753	5090.69
1.80113	-9917.68	1.80181	-9957.15	1.80676	-9919.3	1.80316	-9899.97	1.80563	-17605.8	1.80698	-9892.27		1.80226	5047.21	1.80316	5002.11	1.80091	5066.99	1.80181	5100.9	1.80473	5090.12
1.80833	-9918.61	1.80901	-9957.59	1.81396	-9919.61	1.81036	-9900.39	1.81283	-17602.7	1.81418	-9892.85		1.80946	5046.22	1.81036	5001	1.80811	5066.34	1.80901	5099.89	1.81193	5089.54
1.81553	-9919.55	1.81621	-9958.02	1.82116	-9919.91	1.81756	-9900.79	1.82003	-17599.3	1.82138	-9893.37		1.81666	5045.28	1.81756	4999.91	1.81531	5065.71	1.81621	5098.87	1.81913	5088.94
1.82273	-9920.49	1.82341	-9958.44	1.82836	-9920.22	1.82476	-9901.17	1.82723	-17595.6	1.82858	-9893.87		1.82386	5044.39	1.82476	4998.8	1.82251	5065.08	1.82341	5097.87	1.82633	5088.34
1.82993	-9921.41	1.83061	-9958.88	1.83556	-9920.54	1.83196	-9901.54	1.83443	-17591.5	1.83578	-9894.33		1.83106	5043.55	1.83196	4997.68	1.82971	5064.44	1.83061	5096.88	1.83353	5087.73
1.83713	-9922.32	1.83781	-9959.35	1.84276	-9920.89	1.83916	-9901.89	1.84163	-17587.2	1.84298	-9894.78		1.83826	5042.74	1.83916	4996.56	1.83691	5063.78	1.83781	5095.92	1.84073	5087.13
1.84433	-9923.2	1.84501	-9959.86	1.84996	-9921.27	1.84636	-9902.25	1.84883	-17582.5	1.85018	-9895.22		1.84546	5041.96	1.84636	4995.42	1.84411	5063.09	1.84501	5094.98	1.84793	5086.55
1.85153	-9924.04	1.85221	-9960.42	1.85716	-9921.67	1.85356	-9902.61	1.85603	-17577.5	1.85738	-9895.65		1.85266	5041.19	1.85356	4994.28	1.85131	5062.37	1.85221	5094.05	1.85513	5085.97
1.85873	-9924.85	1.85941	-9961.02	1.86436	-9922.09	1.86076	-9902.98	1.86323	-17572.1	1.86458	-9896.06		1.85986	5040.4	1.86076	4993.15	1.85851	5061.61	1.85941	5093.15	1.86233	5085.41
1.86593	-9925.61	1.86661	-9961.66	1.87156	-9922.54	1.86796	-9903.35	1.87043	-17566.3	1.87178	-9896.46		1.86706	5039.58	1.86796	4992.03	1.86571	5060.8	1.86661	5092.26	1.86953	5084.85
1.87313	-9926.33	1.87381	-9962.32	1.87876	-9923	1.87516	-9903.72	1.87763	-17560.2	1.87898	-9896.84		1.87426	5038.72	1.87516	4990.93	1.87291	5059.96	1.87381	5091.41	1.87673	5084.3
1.88033	-9927	1.88101	-9963	1.88596	-9923.48	1.88236	-9904.07	1.88483	-17553.7	1.88618	-9897.2		1.88146	5037.84	1.88236	4989.85	1.88011	5059.11	1.88101	5090.6	1.88393	5083.75
1.88753	-9927.63	1.88821	-9963.68	1.89316	-9923.97	1.88956	-9904.41	1.89203	-17546.7	1.89338	-9897.55		1.88866	5036.95	1.88956	4988.79	1.88731	5058.27	1.88821	5089.84	1.89113	5083.2
1.89473	-9928.22	1.89541	-9964.34	1.90036	-9924.47	1.89676	-9904.73	1.89923	-17539.4	1.90058	-9897.9		1.89586	5036.05	1.89676	4987.77	1.89451	5057.46	1.89541	5089.14	1.89833	5082.65
1.90193	-9928.79	1.90261	-9964.97	1.90756	-9924.98	1.90396	-9905.03	1.90643	-17531.7	1.90778	-9898.24		1.90306	5035.19	1.90396	4986.79	1.90171	5056.7	1.90261	5088.5	1.90553	5082.12
1.90913	-9929.35	1.90981	-9965.56	1.91476	-9925.49	1.91116	-9905.31	1.91363	-17523.7	1.91498	-9898.59		1.91026	5034.36	1.91116	4985.85	1.90891	5055.99	1.90981	5087.91	1.91273	5081.61
1.91633	-9929.9	1.91701	-9966.09	1.92196	-9925.97	1.91836	-9905.58	1.92083	-17515.2	1.92218	-9898.97		1.91746	5033.59	1.91836	4984.96	1.91611	5055.34	1.91701	5087.35	1.91993	5081.14
1.92353	-9930.46	1.92421	-9966.57	1.92916	-9926.41	1.92556	-9905.83	1.92803	-17506.3	1.92938	-9899.38		1.92466	5032.88	1.92556	4984.11	1.92331	5054.73	1.92421	5086.81	1.92713	5080.69
1.93073	-9931.02	1.93141	-9967	1.93636	-9926.78	1.93276	-9906.05	1.93523	-17497.1	1.93658	-9899.82		1.93186	5032.24	1.93276	4983.3	1.93051	5054.16	1.93141	5086.27	1.93433	5080.28
1.93793	-9931.58	1.93861	-9967.37	1.94356	-9927.07	1.93996	-9906.24	1.94243	-17487.3	1.94378	-9900.28		1.93906	5031.65	1.93996	4982.56	1.93771	5053.61	1.93861	5085.72	1.94153	5079.89
1.94513	-9932.14	1.94581	-9967.7	1.95076	-9927.26	1.94716	-9906.4	1.94963	-17477.2	1.95098	-9900.76		1.94626	5031.1	1.94716	4981.86	1.94491	5053.05	1.94581	5085.16	1.94873	5079.51
1.95233	-9932.7	1.95301	-9967.98	1.95796	-9927.38	1.95436	-9906.52	1.95683	-17466.6	1.95818	-9901.23		1.95346	5030.58	1.95436	4981.22	1.95211	5052.47	1.95301	5084.6	1.95593	5079.13
1.95953	-9933.26	1.96021	-9968.22	1.96516	-9927.43	1.96156	-9906.62	1.96403	-17455.5	1.96538	-9901.68		1.96066	5030.11	1.96156	4980.63	1.95931	5051.88	1.96021	5084.03	1.96313	5078.72
1.96673	-9933.82	1.96741	-9968.44	1.97236	-9927.44	1.96876	-9906.71	1.97123	-17444	1.97258	-9902.1		1.96786	5029.66	1.96876	4980.08	1.96651	5051.26	1.96741	5083.46	1.97033	5078.29
1.97393	-9934.36	1.97461	-9968.64	1.97956	-9927.45	1.97596	-9906.78	1.97843	-17432.2	1.97978	-9902.48		1.97506	5029.25	1.97596	4979.55	1.97371	5050.62	1.97461	5082.9	1.97753	5077.82
1.98113	-9934.91	1.98181	-9968.86	1.98676	-9927.47	1.98316	-9906.88	1.98563	-17419.9	1.98698	-9902.82		1.98226	5028.86	1.98316	4979.04	1.98091	5049.96	1.98181	5082.34	1.98473	5077.33
1.98833	-9935.45	1.98901	-9969.09	1.99396	-9927.54	1.99036	-9907.01	1.99283	-17407.3	1.99418	-9903.12		1.98946	5028.49	1.99036	4978.53	1.98811	5049.27	1.98901	5081.79	1.99193	5076.84
1.99553	-9936.01	1.99621	-9969.35	2.00116	-9927.66	1.99756	-9907.2	2.00003	-17394.4	2.00138	-9903.4		1.99666	5028.15	1.99756	4978.02	1.99531	5048.58	1.99621	5081.23	1.99913	5076.34
2.00273	-9936.57	2.00341	-9969.63	2.00836	-9927.84	2.00476	-9907.44	2.00723	-17381.1	2.00858	-9903.66		2.00386	5027.82	2.00476	4977.49	2.00251	5047.89	2.00341	5080.67	2.00633	5075.86
2.00993	-9937.13	2.01061	-9969.94	2.01556	-9928.06	2.01196	-9907.73	2.01443	-17367.4	2.01578	-9903.91		2.01106	5027.49	2.01196	4976.96	2.00971	5047.19	2.01061	5080.09	2.01353	5075.4
2.01713	-9937.69	2.01781	-9970.27	2.02276	-9928.3	2.01916	-9908.06	2.02163	-17353.4	2.02298	-9904.18		2.01826	5027.15	2.01916	4976.42	2.01691	5046.51	2.01781	5079.49	2.02073	5074.95
2.02433	-9938.24	2.02501	-9970.61	2.02996	-9928.56	2.02636	-9908.41	2.02883	-17339	2.03018	-9904.46		2.02546	5026.8	2.02636	4975.88	2.02411	5045.86	2.02501	5078.86	2.02793	5074.52
2.03153	-9938.79	2.03221	-9970.95	2.03716	-9928.82	2.03356	-9908.77	2.03603	-17324.2	2.03738	-9904.76		2.03266	5026.42	2.03356	4975.36	2.03131	5045.25	2.03221	5078.22	2.03513	5074.11
2.03873	-9939.32	2.03941	-9971.29	2.04436	-9929.05	2.04076	-9909.11	2.04323	-17309	2.04458	-9905.08		2.03986	5026.04	2.04076	4974.87	2.03851	5044.7	2.03941	5077.56	2.04233	5073.71
2.04593	-9939.84	2.04661	-9971.63	2.05156	-9929.25	2.04796	-9909.41	2.05043	-17293.3	2.05178	-9905.4		2.04706	5025.65	2.04796	4974.42	2.04571	5044.19	2.04661	5076.91	2.04953	5073.31
2.05313	-9940.34	2.05381	-9971.97	2.05876	-9929.43	2.05516	-9909.66	2.05763	-17277.2	2.05898	-9905.73		2.05426	5025.26	2.05516	4973.99	2.05291	5043.73	2.05381	5076.27	2.05673	5072.91
2.06033	-9940.83	2.06101	-9972.31	2.06596	-9929.58	2.06236	-9909.84	2.06483	-17260.7	2.06618	-9906.05		2.06146	5024.88	2.06236	4973.6	2.06011	5043.3	2.06101	5075.65	2.06393	5072.51
2.06753	-9941.31	2.06821	-9972.67	2.07316	-9929.72	2.06956	-9909.96	2.07203	-17243.7	2.07338	-9906.36		2.06866	5024.53	2.06956	4973.24	2.06731	5042.87	2.06821	5075.07	2.07113	5072.13
2.07473	-9941.77	2.07541	-9973.02	2.08036	-9929.86	2.07676	-9910	2.07923	-17226.2	2.08058	-9906.65		2.07586	5024.21	2.07676	4972.9	2.07451	5042.43	2.07541	5074.52	2.07833	5071.78
2.08193	-9942.22	2.08261	-9973.36	2.08756	-9929.98	2.08396	-9909.98	2.08643	-17208.3	2.08778	-9906.92		2.08306	5023.93	2.08396	4972.58	2.08171	5041.94	2.08261	5074.01	2.08553	5071.44
2.08913	-9942.64	2.08981	-9973.69	2.09476	-9930.12	2.09116	-9909.9	2.09363	-17189.9	2.09498	-9907.17		2.09026	5023.68	2.09116	4972.28	2.08891	5041.4	2.08981	5073.54	2.09273	5071.12
2.09633	-9943.05	2.09701	-9973.99	2.10196	-9930.27	2.09836	-9909.78	2.10083	-17171	2.10218	-9907.4		2.09746	5023.45	2.09836	4971.99	2.09611	5040.78	2.09701	5073.09	2.09993	5070.81
2.10353	-9943.42	2.10421	-9974.25	2.10916	-9930.43	2.10556	-9909.63	2.10803	-17151.6	2.10938	-9907.62		2.10466	5023.24	2.10556	4971.72	2.10331	5040.09	2.10421	5072.64	2.10713	5070.53
2.11073	-9943.77	2.11141	-9974.47	2.11636	-9930.6	2.11276	-9909.48	2.11523	-17131.7	2.11658	-9907.82		2.11186	5023.06	2.11276	4971.46	2.11051	5039.36	2.11141	5072.19	2.11433	5070.27
2.11793	-9944.09	2.11861	-9974.64	2.12356	-9930.79	2.11996	-9909.34	2.12243	-17111.2	2.12378	-9908.01		2.11906	5022.9	2.11996	4971.23	2.11771	5038.61	2.11861	5071.71	2.12153	5070.02
2.12513	-9944.38	2.12581	-9974.76	2.13076	-9930.99	2.12716	-9909.23	2.12963	-17090.1	2.13098	-9908.19		2.12626	5022.76	2.12716	4971	2.12491	5037.86	2.12581	5071.2	2.12873	5069.78
2.13233	-9944.63	2.13301	-9974.84	2.13796	-9931.2	2.13436	-9909.15	2.13683	-17068.5	2.13818	-9908.35		2.13346	5022.66	2.13436	4970.78	2.13211	5037.15	2.13301	5070.65	2.13593	5069.55
2.13953	-9944.87	2.14021	-9974.9	2.14516	-9931.42	2.14156	-9909.1	2.14403	-17046.2	2.14538	-9908.5		2.14066	5022.59	2.14156	4970.56	2.13931	5036.5	2.14021	5070.06	2.14313	5069.33
2.14673	-9945.09	2.14741	-9974.95	2.15236	-9931.66	2.14876	-9909.08	2.15123	-17023.4	2.15258	-9908.63		2.14786	5022.56	2.14876	4970.34	2.14651	5035.95	2.14741	5069.44	2.15033	5069.13
2.15393	-9945.3	2.15461	-9974.99	2.15956	-9931.89	2.15596	-9909.07	2.15843	-16999.8	2.15978	-9908.75		2.15506	5022.57	2.15596	4970.11	2.15371	5035.51	2.15461	5068.79	2.15753	5068.94
2.16113	-9945.49	2.16181	-9975.03	2.16676	-9932.13	2.16316	-9909.06	2.16563	-16975.6	2.16698	-9908.86		2.16226	5022.61	2.16316	4969.87	2.16091	5035.17	2.16181	5068.12	2.16473	5068.75
2.16833	-9945.69	2.16901	-9975.1	2.17396	-9932.36	2.17036	-9909.04	2.17283	-16950.8	2.17418	-9908.96		2.16946	5022.66	2.17036	4969.63	2.16811	5034.94	2.16901	5067.46	2.17193	5068.58
2.17553	-9945.88	2.17621	-9975.2	2.18116	-9932.6	2.17756	-9909.01	2.18003	-16925.2	2.18138	-9909.07		2.17666	5022.73	2.17756	4969.39	2.17531	5034.79	2.17621	5066.82	2.17913	5068.43
2.18273	-9946.1	2.18341	-9975.33	2.18836	-9932.83	2.18476	-9908.97	2.18723	-16898.8	2.18858	-9909.2		2.18386	5022.8	2.18476	4969.16	2.18251	5034.71	2.18341	5066.23	2.18633	5068.28
2.18993	-9946.33	2.19061	-9975.49	2.19556	-9933.08	2.19196	-9908.92	2.19443	-16871.7	2.19578	-9909.37		2.19106	5022.88	2.19196	4968.94	2.18971	5034.68	2.19061	5065.7	2.19353	5068.14
2.19713	-9946.59	2.19781	-9975.68	2.20276	-9933.33	2.19916	-9908.89	2.20163	-16843.8	2.20298	-9909.58		2.19826	5022.97	2.19916	4968.73	2.19691	5034.67	2.19781	5065.23	2.20073	5068.02
2.20433	-9946.87	2.20501	-9975.89	2.20996	-9933.61	2.20636	-9908.9	2.20883	-16815	2.21018	-9909.83		2.20546	5023.09	2.20636	4968.52	2.20411	5034.64	2.20501	5064.82	2.20793	5067.91
2.21153	-9947.19	2.21221	-9976.12	2.21716	-9933.91	2.21356	-9908.97	2.21603	-16785.4	2.21738	-9910.11		2.21266	5023.26	2.21356	4968.29	2.21131	5034.59	2.21221	5064.48	2.21513	5067.81
2.21873	-9947.53	2.21941	-9976.35	2.22436	-9934.23	2.22076	-9909.11	2.22323	-16754.9	2.22458	-9910.4		2.21986	5023.46	2.22076	4968.05	2.21851	5034.48	2.21941	5064.19	2.22233	5067.69
2.22593	-9947.89	2.22661	-9976.57	2.23156	-9934.57	2.22796	-9909.32	2.23043	-16723.3	2.23178	-9910.69		2.22706	5023.69	2.22796	4967.79	2.22571	5034.32	2.22661	5063.94	2.22953	5067.56
2.23313	-9948.25	2.23381	-9976.78	2.23876	-9934.91	2.23516	-9909.6	2.23763	-16690.8	2.23898	-9910.95		2.23426	5023.95	2.23516	4967.51	2.23291	5034.09	2.23381	5063.71	2.23673	5067.41
2.24033	-9948.59	2.24101	-9976.96	2.24596	-9935.25	2.24236	-9909.93	2.24483	-16657.3	2.24618	-9911.16		2.24146	5024.21	2.24236	4967.23	2.24011	5033.8	2.24101	5063.5	2.24393	5067.23
2.24753	-9948.9	2.24821	-9977.11	2.25316	-9935.56	2.24956	-9910.29	2.25203	-16622.7	2.25338	-9911.32		2.24866	5024.47	2.24956	4966.94	2.24731	5033.45	2.24821	5063.29	2.25113	5067.02
2.25473	-9949.17	2.25541	-9977.21	2.26036	-9935.86	2.25676	-9910.64	2.25923	-16587	2.26058	-9911.42		2.25586	5024.7	2.25676	4966.66	2.25451	5033.05	2.25541	5063.08	2.25833	5066.8
2.26193	-9949.4	2.26261	-9977.27	2.26756	-9936.12	2.26396	-9910.97	2.26643	-16550.1	2.26778	-9911.47		2.26306	5024.9	2.26396	4966.41	2.26171	5032.62	2.26261	5062.88	2.26553	5066.58
2.26913	-9949.6	2.26981	-9977.27	2.27476	-9936.38	2.27116	-9911.25	2.27363	-16512.2	2.27498	-9911.49		2.27026	5025.06	2.27116	4966.18	2.26891	5032.19	2.26981	5062.67	2.27273	5066.36
2.27633	-9949.79	2.27701	-9977.23	2.28196	-9936.64	2.27836	-9911.48	2.28083	-16473.1	2.28218	-9911.5		2.27746	5025.21	2.27836	4965.97	2.27611	5031.76	2.27701	5062.46	2.27993	5066.17
2.28353	-9949.97	2.28421	-9977.16	2.28916	-9936.92	2.28556	-9911.66	2.28803	-16432.7	2.28938	-9911.51		2.28466	5025.35	2.28556	4965.78	2.28331	5031.36	2.28421	5062.24	2.28713	5066.03
2.29073	-9950.17	2.29141	-9977.07	2.29636	-9937.24	2.29276	-9911.79	2.29523	-16391.2	2.29658	-9911.52		2.29186	5025.52	2.29276	4965.59	2.29051	5031.01	2.29141	5062.02	2.29433	5065.96
2.29793	-9950.4	2.29861	-9976.97	2.30356	-9937.6	2.29996	-9911.89	2.30243	-16348.4	2.30378	-9911.53		2.29906	5025.72	2.29996	4965.38	2.29771	5030.7	2.29861	5061.78	2.30153	5065.94
2.30513	-9950.66	2.30581	-9976.86	2.31076	-9938	2.30716	-9911.96	2.30963	-16304.2	2.31098	-9911.53		2.30626	5025.95	2.30716	4965.14	2.30491	5030.44	2.30581	5061.53	2.30873	5065.96
2.31233	-9950.94	2.31301	-9976.77	2.31796	-9938.45	2.31436	-9912.01	2.31683	-16258.7	2.31818	-9911.54		2.31346	5026.23	2.31436	4964.87	2.31211	5030.23	2.31301	5061.27	2.31593	5066.02
2.31953	-9951.23	2.32021	-9976.7	2.32516	-9938.94	2.32156	-9912.03	2.32403	-16211.7	2.32538	-9911.55		2.32066	5026.54	2.32156	4964.57	2.31931	5030.06	2.32021	5061.02	2.32313	5066.09
2.32673	-9951.5	2.32741	-9976.66	2.33236	-9939.45	2.32876	-9912.02	2.33123	-16163.3	2.33258	-9911.57		2.32786	5026.87	2.32876	4964.25	2.32651	5029.92	2.32741	5060.79	2.33033	5066.15
2.33393	-9951.75	2.33461	-9976.64	2.33956	-9939.99	2.33596	-9911.99	2.33843	-16113.4	2.33978	-9911.62		2.33506	5027.2	2.33596	4963.91	2.33371	5029.8	2.33461	5060.59	2.33753	5066.18
2.34113	-9951.96	2.34181	-9976.64	2.34676	-9940.54	2.34316	-9911.94	2.34563	-16061.8	2.34698	-9911.72		2.34226	5027.52	2.34316	4963.55	2.34091	5029.67	2.34181	5060.44	2.34473	5066.18
2.34833	-9952.13	2.34902	-9976.66	2.35397	-9941.1	2.35037	-9911.86	2.35283	-16008.7	2.35418	-9911.88		2.34947	5027.82	2.35037	4963.2	2.34812	5029.54	2.34902	5060.33	2.35193	5066.14
2.35553	-9952.27	2.35622	-9976.7	2.36117	-9941.66	2.35757	-9911.75	2.36003	-15954	2.36138	-9912.11		2.35667	5028.07	2.35757	4962.85	2.35532	5029.41	2.35622	5060.24	2.35913	5066.08
2.36273	-9952.39	2.36342	-9976.75	2.36837	-9942.23	2.36477	-9911.64	2.36723	-15897.6	2.36858	-9912.41		2.36387	5028.28	2.36477	4962.5	2.36252	5029.28	2.36342	5060.17	2.36633	5065.99
2.36993	-9952.51	2.37062	-9976.81	2.37557	-9942.8	2.37197	-9911.52	2.37443	-15839.5	2.37578	-9912.76		2.37107	5028.44	2.37197	4962.16	2.36972	5029.14	2.37062	5060.1	2.37353	5065.9
2.37713	-9952.66	2.37782	-9976.87	2.38277	-9943.36	2.37917	-9911.4	2.38163	-15779.7	2.38298	-9913.15		2.37827	5028.55	2.37917	4961.81	2.37692	5029.01	2.37782	5060.03	2.38073	5065.83
2.38433	-9952.84	2.38502	-9976.92	2.38997	-9943.88	2.38637	-9911.3	2.38883	-15718.1	2.39018	-9913.53		2.38547	5028.61	2.38637	4961.45	2.38412	5028.86	2.38502	5059.93	2.38793	5065.77
2.39153	-9953.07	2.39222	-9976.95	2.39717	-9944.37	2.39357	-9911.2	2.39603	-15654.7	2.39738	-9913.89		2.39267	5028.63	2.39357	4961.08	2.39132	5028.71	2.39222	5059.78	2.39513	5065.75
2.39873	-9953.34	2.39942	-9976.96	2.40437	-9944.81	2.40077	-9911.11	2.40323	-15589.5	2.40458	-9914.18		2.39987	5028.62	2.40077	4960.68	2.39852	5028.56	2.39942	5059.59	2.40233	5065.76
2.40593	-9953.63	2.40662	-9976.96	2.41157	-9945.2	2.40797	-9911.03	2.41043	-15522.3	2.41178	-9914.4		2.40707	5028.57	2.40797	4960.27	2.40572	5028.4	2.40662	5059.38	2.40953	5065.79
2.41313	-9953.92	2.41382	-9976.95	2.41877	-9945.54	2.41517	-9910.96	2.41763	-15453.2	2.41898	-9914.53		2.41427	5028.51	2.41517	4959.85	2.41292	5028.24	2.41382	5059.17	2.41673	5065.83
2.42033	-9954.2	2.42102	-9976.96	2.42597	-9945.84	2.42237	-9910.92	2.42483	-15382.2	2.42618	-9914.59		2.42147	5028.45	2.42237	4959.42	2.42012	5028.07	2.42102	5058.96	2.42393	5065.88
2.42753	-9954.45	2.42822	-9976.98	2.43317	-9946.12	2.42957	-9910.88	2.43203	-15309.1	2.43338	-9914.59		2.42867	5028.4	2.42957	4958.99	2.42732	5027.92	2.42822	5058.76	2.43113	5065.94
2.43473	-9954.66	2.43542	-9977.02	2.44037	-9946.39	2.43677	-9910.86	2.43923	-15234.1	2.44058	-9914.54		2.43587	5028.38	2.43677	4958.57	2.43452	5027.79	2.43542	5058.58	2.43833	5066
2.44193	-9954.84	2.44262	-9977.1	2.44757	-9946.68	2.44397	-9910.86	2.44643	-15157	2.44778	-9914.47		2.44307	5028.38	2.44397	4958.14	2.44172	5027.7	2.44262	5058.43	2.44553	5066.04
2.44913	-9954.97	2.44982	-9977.2	2.45477	-9947	2.45117	-9910.87	2.45363	-15077.9	2.45498	-9914.41		2.45027	5028.43	2.45117	4957.71	2.44892	5027.64	2.44982	5058.3	2.45273	5066.07
2.45633	-9955.09	2.45702	-9977.32	2.46197	-9947.36	2.45837	-9910.9	2.46083	-14996.7	2.46218	-9914.4		2.45747	5028.51	2.45837	4957.27	2.45612	5027.61	2.45702	5058.19	2.45993	5066.09
2.46353	-9955.19	2.46422	-9977.44	2.46917	-9947.76	2.46557	-9910.94	2.46803	-14913.4	2.46938	-9914.44		2.46467	5028.61	2.46557	4956.82	2.46332	5027.63	2.46422	5058.09	2.46713	5066.08
2.47073	-9955.29	2.47142	-9977.56	2.47637	-9948.2	2.47277	-9910.98	2.47523	-14828	2.47658	-9914.56		2.47187	5028.71	2.47277	4956.34	2.47052	5027.66	2.47142	5058	2.47433	5066.05
2.47793	-9955.4	2.47862	-9977.66	2.48357	-9948.66	2.47997	-9911.02	2.48243	-14740.5	2.48378	-9914.73		2.47907	5028.8	2.47997	4955.84	2.47772	5027.71	2.47862	5057.91	2.48153	5066
2.48513	-9955.52	2.48582	-9977.74	2.49077	-9949.14	2.48717	-9911.08	2.48963	-14651	2.49098	-9914.96		2.48627	5028.85	2.48717	4955.32	2.48492	5027.76	2.48582	5057.82	2.48873	5065.92
2.49233	-9955.64	2.49302	-9977.8	2.49797	-9949.61	2.49437	-9911.13	2.49683	-14559.5	2.49818	-9915.22		2.49347	5028.86	2.49437	4954.79	2.49212	5027.81	2.49302	5057.74	2.49593	5065.82
2.49953	-9955.76	2.50022	-9977.84	2.50517	-9950.06	2.50157	-9911.19	2.50403	-14466	2.50538	-9915.5		2.50067	5028.8	2.50157	4954.26	2.49932	5027.84	2.50022	5057.69	2.50313	5065.71
2.50673	-9955.87	2.50742	-9977.86	2.51237	-9950.48	2.50877	-9911.26	2.51123	-14370.4	2.51258	-9915.77		2.50787	5028.68	2.50877	4953.76	2.50652	5027.85	2.50742	5057.67	2.51033	5065.6
2.51393	-9955.99	2.51462	-9977.88	2.51957	-9950.86	2.51597	-9911.33	2.51843	-14272.9	2.51978	-9916.01		2.51507	5028.5	2.51597	4953.27	2.51372	5027.85	2.51462	5057.67	2.51753	5065.51
2.52113	-9956.11	2.52182	-9977.9	2.52677	-9951.21	2.52317	-9911.41	2.52563	-14173.5	2.52698	-9916.2		2.52227	5028.26	2.52317	4952.81	2.52092	5027.82	2.52182	5057.68	2.52473	5065.44
2.52833	-9956.23	2.52902	-9977.92	2.53397	-9951.54	2.53037	-9911.5	2.53283	-14072.1	2.53418	-9916.33		2.52947	5027.98	2.53037	4952.37	2.52812	5027.77	2.52902	5057.71	2.53193	5065.41
2.53553	-9956.36	2.53622	-9977.93	2.54117	-9951.85	2.53757	-9911.59	2.54003	-13968.8	2.54138	-9916.4		2.53667	5027.68	2.53757	4951.95	2.53532	5027.67	2.53622	5057.75	2.53913	5065.44
2.54273	-9956.49	2.54342	-9977.94	2.54837	-9952.15	2.54477	-9911.68	2.54723	-13863.4	2.54858	-9916.41		2.54387	5027.37	2.54477	4951.56	2.54252	5027.54	2.54342	5057.79	2.54633	5065.53
2.54993	-9956.64	2.55062	-9977.95	2.55557	-9952.44	2.55197	-9911.77	2.55443	-13756.1	2.55578	-9916.37		2.55107	5027.07	2.55197	4951.19	2.54972	5027.38	2.55062	5057.8	2.55353	5065.66
2.55713	-9956.81	2.55782	-9977.96	2.56277	-9952.74	2.55917	-9911.88	2.56163	-13646.9	2.56298	-9916.31		2.55827	5026.79	2.55917	4950.84	2.55692	5027.19	2.55782	5057.79	2.56073	5065.8
2.56433	-9956.99	2.56502	-9977.94	2.56997	-9953.06	2.56637	-9912	2.56883	-13535.6	2.57018	-9916.24		2.56547	5026.52	2.56637	4950.51	2.56412	5026.99	2.56502	5057.74	2.56793	5065.95
2.57153	-9957.19	2.57222	-9977.9	2.57717	-9953.38	2.57357	-9912.13	2.57603	-13422.5	2.57738	-9916.16		2.57267	5026.26	2.57357	4950.2	2.57132	5026.79	2.57222	5057.67	2.57513	5066.06
2.57873	-9957.4	2.57942	-9977.83	2.58437	-9953.72	2.58077	-9912.26	2.58323	-13307.4	2.58458	-9916.1		2.57987	5025.99	2.58077	4949.91	2.57852	5026.62	2.57942	5057.59	2.58233	5066.14
2.58593	-9957.59	2.58662	-9977.75	2.59157	-9954.06	2.58797	-9912.4	2.59043	-13190.5	2.59178	-9916.07		2.58707	5025.69	2.58797	4949.63	2.58572	5026.49	2.58662	5057.5	2.58953	5066.15
2.59313	-9957.78	2.59382	-9977.65	2.59877	-9954.39	2.59517	-9912.55	2.59763	-13071.8	2.59898	-9916.08		2.59427	5025.35	2.59517	4949.36	2.59292	5026.43	2.59382	5057.43	2.59673	5066.12
2.60033	-9957.92	2.60102	-9977.55	2.60597	-9954.71	2.60237	-9912.7	2.60483	-12951.4	2.60618	-9916.11		2.60147	5024.96	2.60237	4949.08	2.60012	5026.44	2.60102	5057.37	2.60393	5066.03
2.60753	-9958.03	2.60822	-9977.45	2.61317	-9955.03	2.60957	-9912.84	2.61203	-12829.2	2.61338	-9916.17		2.60867	5024.51	2.60957	4948.79	2.60732	5026.5	2.60822	5057.33	2.61113	5065.93
2.61473	-9958.08	2.61542	-9977.39	2.62037	-9955.33	2.61677	-9912.97	2.61923	-12705.4	2.62058	-9916.25		2.61587	5024.02	2.61677	4948.48	2.61452	5026.6	2.61542	5057.33	2.61833	5065.84
2.62193	-9958.09	2.62262	-9977.36	2.62757	-9955.63	2.62397	-9913.07	2.62643	-12580	2.62778	-9916.34		2.62307	5023.5	2.62397	4948.16	2.62172	5026.72	2.62262	5057.35	2.62553	5065.78
2.62913	-9958.07	2.62982	-9977.37	2.63477	-9955.92	2.63117	-9913.15	2.63363	-12453.1	2.63498	-9916.43		2.63027	5022.97	2.63117	4947.81	2.62892	5026.84	2.62982	5057.39	2.63273	5065.78
2.63633	-9958.03	2.63702	-9977.42	2.64197	-9956.2	2.63837	-9913.21	2.64083	-12324.6	2.64218	-9916.53		2.63747	5022.47	2.63837	4947.47	2.63612	5026.94	2.63702	5057.43	2.63993	5065.84
2.64353	-9957.98	2.64422	-9977.5	2.64917	-9956.48	2.64557	-9913.23	2.64803	-12194.7	2.64938	-9916.63		2.64467	5021.99	2.64557	4947.14	2.64332	5026.99	2.64422	5057.46	2.64713	5065.94
2.65073	-9957.96	2.65142	-9977.59	2.65637	-9956.76	2.65277	-9913.23	2.65523	-12063.3	2.65658	-9916.74		2.65187	5021.56	2.65277	4946.83	2.65052	5026.98	2.65142	5057.48	2.65433	5066.1
2.65793	-9957.96	2.65862	-9977.67	2.66357	-9957.03	2.65997	-9913.21	2.66243	-11930.5	2.66378	-9916.85		2.65907	5021.16	2.65997	4946.53	2.65772	5026.9	2.65862	5057.48	2.66153	5066.28
2.66513	-9958.01	2.66582	-9977.75	2.67077	-9957.29	2.66717	-9913.16	2.66963	-11796.3	2.67098	-9916.97		2.66627	5020.79	2.66717	4946.27	2.66492	5026.76	2.66582	5057.48	2.66873	5066.48
2.67233	-9958.09	2.67302	-9977.79	2.67797	-9957.53	2.67437	-9913.12	2.67683	-11660.8	2.67818	-9917.09		2.67347	5020.43	2.67437	4946.03	2.67212	5026.57	2.67302	5057.47	2.67593	5066.67
2.67953	-9958.21	2.68022	-9977.82	2.68517	-9957.74	2.68157	-9913.08	2.68403	-11523.9	2.68538	-9917.21		2.68067	5020.07	2.68157	4945.82	2.67932	5026.35	2.68022	5057.48	2.68313	5066.84
2.68673	-9958.35	2.68742	-9977.81	2.69237	-9957.93	2.68877	-9913.05	2.69123	-11385.8	2.69258	-9917.32		2.68787	5019.71	2.68877	4945.63	2.68652	5026.1	2.68742	5057.49	2.69033	5066.99
2.69393	-9958.5	2.69462	-9977.8	2.69957	-9958.1	2.69597	-9913.04	2.69843	-11246.5	2.69978	-9917.42		2.69507	5019.32	2.69597	4945.43	2.69372	5025.86	2.69462	5057.52	2.69753	5067.11
2.70113	-9958.65	2.70182	-9977.77	2.70677	-9958.25	2.70317	-9913.07	2.70563	-11106	2.70698	-9917.51		2.70227	5018.89	2.70317	4945.22	2.70092	5025.64	2.70182	5057.56	2.70473	5067.2
2.70833	-9958.81	2.70902	-9977.76	2.71397	-9958.41	2.71037	-9913.14	2.71283	-10964.6	2.71418	-9917.58		2.70947	5018.42	2.71037	4945	2.70812	5025.44	2.70902	5057.6	2.71193	5067.25
2.71553	-9958.97	2.71622	-9977.77	2.72117	-9958.57	2.71757	-9913.24	2.72003	-10822.1	2.72138	-9917.66		2.71667	5017.92	2.71757	4944.77	2.71532	5025.27	2.71622	5057.61	2.71913	5067.26
2.72273	-9959.1	2.72342	-9977.81	2.72837	-9958.74	2.72477	-9913.35	2.72723	-10678.9	2.72858	-9917.76		2.72387	5017.39	2.72477	4944.53	2.72252	5025.13	2.72342	5057.59	2.72633	5067.25
2.72993	-9959.21	2.73062	-9977.88	2.73557	-9958.93	2.73197	-9913.46	2.73443	-10534.8	2.73578	-9917.88		2.73107	5016.84	2.73197	4944.28	2.72972	5025.01	2.73062	5057.51	2.73353	5067.22
2.73713	-9959.29	2.73782	-9978	2.74277	-9959.13	2.73917	-9913.55	2.74163	-10390	2.74298	-9918.03		2.73827	5016.27	2.73917	4944.04	2.73692	5024.9	2.73782	5057.38	2.74073	5067.17
2.74433	-9959.34	2.74502	-9978.15	2.74997	-9959.33	2.74637	-9913.61	2.74883	-10244.5	2.75018	-9918.2		2.74547	5015.72	2.74637	4943.82	2.74412	5024.8	2.74502	5057.22	2.74793	5067.12
2.75153	-9959.38	2.75222	-9978.33	2.75717	-9959.53	2.75357	-9913.64	2.75603	-10098.5	2.75738	-9918.39		2.75267	5015.18	2.75357	4943.62	2.75132	5024.72	2.75222	5057.03	2.75513	5067.09
2.75873	-9959.4	2.75942	-9978.52	2.76437	-9959.69	2.76077	-9913.62	2.76323	-9951.91	2.76458	-9918.58		2.75987	5014.67	2.76077	4943.46	2.75852	5024.65	2.75942	5056.85	2.76233	5067.08
2.76593	-9959.4	2.76662	-9978.72	2.77157	-9959.82	2.76797	-9913.58	2.77043	-9804.83	2.77178	-9918.74		2.76707	5014.21	2.76797	4943.32	2.76572	5024.6	2.76662	5056.68	2.76953	5067.11
2.77313	-9959.38	2.77382	-9978.89	2.77877	-9959.9	2.77517	-9913.51	2.77763	-9657.34	2.77898	-9918.85		2.77427	5013.77	2.77517	4943.18	2.77292	5024.57	2.77382	5056.57	2.77673	5067.18
2.78033	-9959.35	2.78102	-9979.05	2.78597	-9959.93	2.78237	-9913.44	2.78483	-9509.49	2.78618	-9918.91		2.78147	5013.35	2.78237	4943.03	2.78012	5024.58	2.78102	5056.51	2.78393	5067.29
2.78753	-9959.31	2.78822	-9979.17	2.79317	-9959.95	2.78957	-9913.37	2.79203	-9361.35	2.79338	-9918.92		2.78867	5012.94	2.78957	4942.84	2.78732	5024.6	2.78822	5056.52	2.79113	5067.42
2.79473	-9959.25	2.79542	-9979.26	2.80037	-9959.94	2.79677	-9913.32	2.79923	-9213	2.80058	-9918.88		2.79587	5012.51	2.79677	4942.6	2.79452	5024.65	2.79542	5056.57	2.79833	5067.56
2.80193	-9959.17	2.80262	-9979.3	2.80757	-9959.94	2.80397	-9913.28	2.80643	-9064.55	2.80778	-9918.82		2.80307	5012.05	2.80397	4942.31	2.80172	5024.7	2.80262	5056.65	2.80553	5067.7
2.80913	-9959.07	2.80982	-9979.32	2.81477	-9959.96	2.81117	-9913.24	2.81363	-8916.07	2.81498	-9918.75		2.81027	5011.56	2.81117	4941.97	2.80892	5024.75	2.80982	5056.75	2.81273	5067.82
2.81633	-9958.95	2.81702	-9979.3	2.82197	-9960.01	2.81837	-9913.19	2.82083	-8767.67	2.82218	-9918.69		2.81747	5011.05	2.81837	4941.58	2.81612	5024.78	2.81702	5056.84	2.81993	5067.9
2.82353	-9958.82	2.82422	-9979.27	2.82917	-9960.09	2.82557	-9913.12	2.82803	-8619.44	2.82938	-9918.64		2.82467	5010.52	2.82557	4941.17	2.82332	5024.78	2.82422	5056.91	2.82713	5067.94
2.83073	-9958.71	2.83142	-9979.23	2.83637	-9960.21	2.83277	-9913.02	2.83523	-8471.47	2.83658	-9918.62		2.83187	5010	2.83277	4940.75	2.83052	5024.75	2.83142	5056.92	2.83433	5067.93
2.83793	-9958.63	2.83862	-9979.19	2.84357	-9960.34	2.83997	-9912.89	2.84243	-8323.83	2.84378	-9918.6		2.83907	5009.49	2.83997	4940.36	2.83772	5024.68	2.83862	5056.87	2.84153	5067.89
2.84513	-9958.58	2.84582	-9979.15	2.85077	-9960.49	2.84717	-9912.73	2.84963	-8176.58	2.85098	-9918.59		2.84627	5009.02	2.84717	4939.99	2.84492	5024.57	2.84582	5056.75	2.84873	5067.81
2.85233	-9958.56	2.85302	-9979.14	2.85797	-9960.63	2.85437	-9912.56	2.85683	-8029.75	2.85818	-9918.56		2.85347	5008.59	2.85437	4939.66	2.85212	5024.43	2.85302	5056.58	2.85593	5067.73
2.85953	-9958.57	2.86022	-9979.16	2.86517	-9960.77	2.86157	-9912.39	2.86403	-7883.36	2.86538	-9918.53		2.86067	5008.23	2.86157	4939.37	2.85932	5024.28	2.86022	5056.37	2.86313	5067.65
2.86674	-9958.59	2.86742	-9979.2	2.87237	-9960.9	2.86877	-9912.22	2.87124	-7737.41	2.87259	-9918.48		2.86787	5007.9	2.86877	4939.11	2.86652	5024.11	2.86742	5056.13	2.87034	5067.58
2.87394	-9958.61	2.87462	-9979.24	2.87957	-9961.03	2.87597	-9912.09	2.87844	-7591.9	2.87979	-9918.44		2.87507	5007.61	2.87597	4938.89	2.87372	5023.96	2.87462	5055.89	2.87754	5067.53
2.88114	-9958.62	2.88182	-9979.27	2.88677	-9961.15	2.88317	-9911.98	2.88564	-7446.81	2.88699	-9918.42		2.88227	5007.33	2.88317	4938.7	2.88092	5023.84	2.88182	5055.66	2.88474	5067.52
2.88834	-9958.63	2.88902	-9979.25	2.89397	-9961.25	2.89037	-9911.91	2.89284	-7302.15	2.89419	-9918.43		2.88947	5007.05	2.89037	4938.54	2.88812	5023.76	2.88902	5055.46	2.89194	5067.54
2.89554	-9958.63	2.89622	-9979.17	2.90117	-9961.34	2.89757	-9911.86	2.90004	-7157.96	2.90139	-9918.49		2.89667	5006.74	2.89757	4938.4	2.89532	5023.74	2.89622	5055.29	2.89914	5067.58
2.90274	-9958.63	2.90342	-9979	2.90837	-9961.4	2.90477	-9911.82	2.90724	-7014.29	2.90859	-9918.59		2.90387	5006.39	2.90477	4938.3	2.90252	5023.79	2.90342	5055.16	2.90634	5067.66
2.90994	-9958.66	2.91062	-9978.75	2.91557	-9961.42	2.91197	-9911.8	2.91444	-6871.19	2.91579	-9918.72		2.91107	5006	2.91197	4938.21	2.90972	5023.9	2.91062	5055.04	2.91354	5067.77
2.91714	-9958.73	2.91782	-9978.42	2.92277	-9961.4	2.91917	-9911.79	2.92164	-6728.76	2.92299	-9918.86		2.91827	5005.58	2.91917	4938.15	2.91692	5024.08	2.91782	5054.94	2.92074	5067.91
2.92434	-9958.84	2.92502	-9978.03	2.92997	-9961.34	2.92637	-9911.79	2.92884	-6587.06	2.93019	-9919		2.92547	5005.13	2.92637	4938.13	2.92412	5024.32	2.92502	5054.84	2.92794	5068.05
2.93154	-9958.99	2.93222	-9977.62	2.93717	-9961.24	2.93357	-9911.81	2.93604	-6446.18	2.93739	-9919.12		2.93267	5004.68	2.93357	4938.12	2.93132	5024.6	2.93222	5054.73	2.93514	5068.2
2.93874	-9959.17	2.93942	-9977.22	2.94437	-9961.1	2.94077	-9911.86	2.94324	-6306.18	2.94459	-9919.22		2.93987	5004.25	2.94077	4938.13	2.93852	5024.91	2.93942	5054.63	2.94234	5068.35
2.94594	-9959.34	2.94662	-9976.85	2.95157	-9960.95	2.94797	-9911.93	2.95044	-6167.1	2.95179	-9919.29		2.94707	5003.86	2.94797	4938.15	2.94572	5025.21	2.94662	5054.52	2.94954	5068.49
2.95314	-9959.51	2.95382	-9976.54	2.95877	-9960.81	2.95517	-9912.04	2.95764	-6028.98	2.95899	-9919.35		2.95427	5003.53	2.95517	4938.17	2.95292	5025.49	2.95382	5054.43	2.95674	5068.61
2.96034	-9959.64	2.96102	-9976.28	2.96597	-9960.69	2.96237	-9912.18	2.96484	-5891.84	2.96619	-9919.39		2.96147	5003.26	2.96237	4938.18	2.96012	5025.72	2.96102	5054.35	2.96394	5068.7
2.96754	-9959.73	2.96822	-9976.08	2.97317	-9960.62	2.96957	-9912.32	2.97204	-5755.71	2.97339	-9919.44		2.96867	5003.03	2.96957	4938.19	2.96732	5025.88	2.96822	5054.28	2.97114	5068.77
2.97474	-9959.76	2.97542	-9975.91	2.98037	-9960.59	2.97677	-9912.46	2.97924	-5620.61	2.98059	-9919.5		2.97587	5002.83	2.97677	4938.18	2.97452	5025.97	2.97542	5054.23	2.97834	5068.81
2.98194	-9959.75	2.98262	-9975.77	2.98757	-9960.62	2.98397	-9912.57	2.98644	-5486.57	2.98779	-9919.57		2.98307	5002.64	2.98397	4938.13	2.98172	5025.99	2.98262	5054.2	2.98554	5068.84
2.98914	-9959.69	2.98982	-9975.64	2.99477	-9960.7	2.99117	-9912.66	2.99364	-5353.62	2.99499	-9919.65		2.99027	5002.45	2.99117	4938.03	2.98892	5025.93	2.98982	5054.18	2.99274	5068.87
2.99634	-9959.59	2.99702	-9975.53	3.00197	-9960.82	2.99837	-9912.72	3.00084	-5221.8	3.00219	-9919.73		2.99747	5002.23	2.99837	4937.89	2.99612	5025.82	2.99702	5054.16	2.99994	5068.89
3.00354	-9959.46	3.00422	-9975.44	3.00917	-9960.97	3.00557	-9912.75	3.00804	-5091.15	3.00939	-9919.81		3.00467	5001.99	3.00557	4937.71	3.00332	5025.68	3.00422	5054.16	3.00714	5068.91
3.01074	-9959.31	3.01142	-9975.36	3.01637	-9961.14	3.01277	-9912.76	3.01524	-4961.71	3.01659	-9919.87		3.01187	5001.72	3.01277	4937.51	3.01052	5025.53	3.01142	5054.18	3.01434	5068.92
3.01794	-9959.15	3.01862	-9975.3	3.02357	-9961.29	3.01997	-9912.76	3.02244	-4833.5	3.02379	-9919.93		3.01907	5001.43	3.01997	4937.29	3.01772	5025.39	3.01862	5054.23	3.02154	5068.93
3.02514	-9958.97	3.02582	-9975.25	3.03077	-9961.43	3.02717	-9912.76	3.02964	-4706.56	3.03099	-9919.98		3.02627	5001.13	3.02717	4937.08	3.02492	5025.28	3.02582	5054.31	3.02874	5068.94
3.03234	-9958.81	3.03302	-9975.21	3.03797	-9961.54	3.03437	-9912.77	3.03684	-4580.91	3.03819	-9920.03		3.03347	5000.83	3.03437	4936.88	3.03212	5025.2	3.03302	5054.42	3.03594	5068.94
3.03954	-9958.66	3.04022	-9975.18	3.04517	-9961.61	3.04157	-9912.81	3.04404	-4456.55	3.04539	-9920.06		3.04067	5000.54	3.04157	4936.7	3.03932	5025.16	3.04022	5054.55	3.04314	5068.95
3.04674	-9958.54	3.04742	-9975.14	3.05237	-9961.66	3.04877	-9912.86	3.05124	-4333.48	3.05259	-9920.08		3.04787	5000.26	3.04877	4936.56	3.04652	5025.14	3.04742	5054.69	3.05034	5068.95
3.05394	-9958.43	3.05462	-9975.09	3.05957	-9961.68	3.05597	-9912.94	3.05844	-4211.7	3.05979	-9920.08		3.05507	5000	3.05597	4936.46	3.05372	5025.15	3.05462	5054.82	3.05754	5068.96
3.06114	-9958.36	3.06182	-9975.03	3.06677	-9961.68	3.06317	-9913.03	3.06564	-4091.2	3.06699	-9920.08		3.06227	4999.73	3.06317	4936.37	3.06092	5025.18	3.06182	5054.94	3.06474	5068.99
3.06834	-9958.31	3.06902	-9974.96	3.07397	-9961.7	3.07037	-9913.15	3.07284	-3971.97	3.07419	-9920.06		3.06947	4999.45	3.07037	4936.3	3.06812	5025.22	3.06902	5055.02	3.07194	5069.03
3.07554	-9958.29	3.07622	-9974.91	3.08117	-9961.73	3.07757	-9913.28	3.08004	-3853.99	3.08139	-9920.03		3.07667	4999.18	3.07757	4936.23	3.07532	5025.28	3.07622	5055.07	3.07914	5069.1
3.08274	-9958.29	3.08342	-9974.9	3.08837	-9961.79	3.08477	-9913.43	3.08724	-3737.24	3.08859	-9919.99		3.08387	4998.9	3.08477	4936.16	3.08252	5025.38	3.08342	5055.11	3.08634	5069.18
3.08994	-9958.32	3.09062	-9974.92	3.09557	-9961.89	3.09197	-9913.59	3.09444	-3621.72	3.09579	-9919.94		3.09107	4998.63	3.09197	4936.08	3.08972	5025.52	3.09062	5055.15	3.09354	5069.27
3.09714	-9958.35	3.09782	-9974.99	3.10277	-9962.04	3.09917	-9913.77	3.10164	-3507.43	3.10299	-9919.92		3.09827	4998.36	3.09917	4935.99	3.09692	5025.72	3.09782	5055.19	3.10074	5069.36
3.10434	-9958.4	3.10502	-9975.12	3.10997	-9962.22	3.10637	-9913.95	3.10884	-3394.36	3.11019	-9919.91		3.10547	4998.12	3.10637	4935.9	3.10412	5025.98	3.10502	5055.24	3.10794	5069.45
3.11154	-9958.45	3.11222	-9975.29	3.11717	-9962.44	3.11357	-9914.12	3.11604	-3282.52	3.11739	-9919.94		3.11267	4997.91	3.11357	4935.81	3.11132	5026.28	3.11222	5055.32	3.11514	5069.53
3.11874	-9958.5	3.11942	-9975.5	3.12437	-9962.67	3.12077	-9914.29	3.12324	-3171.93	3.12459	-9919.99		3.11987	4997.75	3.12077	4935.71	3.11852	5026.62	3.11942	5055.41	3.12234	5069.59
3.12594	-9958.55	3.12662	-9975.72	3.13157	-9962.91	3.12797	-9914.44	3.13044	-3062.62	3.13179	-9920.05		3.12707	4997.64	3.12797	4935.62	3.12572	5026.96	3.12662	5055.5	3.12954	5069.64
3.13314	-9958.58	3.13382	-9975.93	3.13877	-9963.14	3.13517	-9914.58	3.13764	-2954.59	3.13899	-9920.1		3.13427	4997.59	3.13517	4935.54	3.13292	5027.29	3.13382	5055.59	3.13674	5069.65
3.14034	-9958.58	3.14102	-9976.11	3.14597	-9963.32	3.14237	-9914.7	3.14484	-2847.86	3.14619	-9920.15		3.14147	4997.58	3.14237	4935.46	3.14012	5027.55	3.14102	5055.67	3.14394	5069.63
3.14754	-9958.56	3.14822	-9976.26	3.15317	-9963.45	3.14957	-9914.82	3.15204	-2742.44	3.15339	-9920.17		3.14867	4997.62	3.14957	4935.39	3.14732	5027.73	3.14822	5055.74	3.15114	5069.57
3.15474	-9958.51	3.15542	-9976.37	3.16037	-9963.52	3.15677	-9914.95	3.15924	-2638.31	3.16059	-9920.18		3.15587	4997.66	3.15677	4935.3	3.15452	5027.84	3.15542	5055.8	3.15834	5069.47
3.16194	-9958.45	3.16262	-9976.44	3.16757	-9963.51	3.16397	-9915.08	3.16644	-2535.48	3.16779	-9920.18		3.16307	4997.68	3.16397	4935.19	3.16172	5027.87	3.16262	5055.86	3.16554	5069.35
3.16914	-9958.37	3.16982	-9976.49	3.17477	-9963.44	3.17117	-9915.23	3.17364	-2433.92	3.17499	-9920.15		3.17027	4997.66	3.17117	4935.04	3.16892	5027.88	3.16982	5055.91	3.17274	5069.21
3.17634	-9958.3	3.17702	-9976.51	3.18197	-9963.31	3.17837	-9915.38	3.18084	-2333.64	3.18219	-9920.13		3.17747	4997.6	3.17837	4934.83	3.17612	5027.88	3.17702	5055.96	3.17994	5069.07
3.18354	-9958.22	3.18422	-9976.53	3.18917	-9963.14	3.18557	-9915.54	3.18804	-2234.64	3.18939	-9920.13		3.18467	4997.48	3.18557	4934.58	3.18332	5027.9	3.18422	5056.02	3.18714	5068.95
3.19074	-9958.16	3.19142	-9976.54	3.19637	-9962.97	3.19277	-9915.69	3.19524	-2136.91	3.19659	-9920.14		3.19187	4997.3	3.19277	4934.27	3.19052	5027.96	3.19142	5056.09	3.19434	5068.87
3.19794	-9958.11	3.19862	-9976.55	3.20357	-9962.81	3.19997	-9915.82	3.20244	-2040.48	3.20379	-9920.18		3.19907	4997.06	3.19997	4933.93	3.19772	5028.09	3.19862	5056.16	3.20154	5068.84
3.20514	-9958.07	3.20582	-9976.55	3.21077	-9962.68	3.20717	-9915.92	3.20964	-1945.37	3.21099	-9920.22		3.20627	4996.8	3.20717	4933.57	3.20492	5028.27	3.20582	5056.22	3.20874	5068.87
3.21234	-9958.01	3.21302	-9976.55	3.21797	-9962.6	3.21437	-9916.01	3.21684	-1851.58	3.21819	-9920.27		3.21347	4996.52	3.21437	4933.23	3.21212	5028.49	3.21302	5056.28	3.21594	5068.94
3.21954	-9957.94	3.22022	-9976.52	3.22517	-9962.57	3.22157	-9916.08	3.22404	-1759.14	3.22539	-9920.32		3.22067	4996.26	3.22157	4932.95	3.21932	5028.71	3.22022	5056.33	3.22314	5069.04
3.22674	-9957.82	3.22742	-9976.49	3.23237	-9962.58	3.22877	-9916.16	3.23124	-1668	3.23259	-9920.36		3.22787	4996.02	3.22877	4932.73	3.22652	5028.91	3.22742	5056.38	3.23034	5069.17
3.23394	-9957.66	3.23462	-9976.45	3.23957	-9962.61	3.23597	-9916.25	3.23844	-1578.16	3.23979	-9920.4		3.23507	4995.79	3.23597	4932.61	3.23372	5029.05	3.23462	5056.44	3.23754	5069.32
3.24114	-9957.45	3.24182	-9976.41	3.24677	-9962.67	3.24317	-9916.38	3.24564	-1489.56	3.24699	-9920.44		3.24227	4995.58	3.24317	4932.58	3.24092	5029.12	3.24182	5056.5	3.24474	5069.47
3.24834	-9957.19	3.24902	-9976.4	3.25397	-9962.73	3.25037	-9916.55	3.25284	-1402.17	3.25419	-9920.49		3.24947	4995.38	3.25037	4932.62	3.24812	5029.14	3.24902	5056.58	3.25194	5069.62
3.25554	-9956.9	3.25622	-9976.41	3.26117	-9962.79	3.25757	-9916.76	3.26004	-1315.97	3.26139	-9920.53		3.25667	4995.19	3.25757	4932.71	3.25532	5029.11	3.25622	5056.66	3.25914	5069.76
3.26274	-9956.58	3.26342	-9976.46	3.26837	-9962.84	3.26477	-9917	3.26724	-1230.92	3.26859	-9920.6		3.26387	4994.99	3.26477	4932.8	3.26252	5029.05	3.26342	5056.76	3.26634	5069.89
3.26994	-9956.27	3.27062	-9976.55	3.27557	-9962.87	3.27197	-9917.27	3.27444	-1146.98	3.27579	-9920.67		3.27107	4994.78	3.27197	4932.86	3.26972	5028.98	3.27062	5056.86	3.27354	5070.02
3.27714	-9955.98	3.27782	-9976.66	3.28277	-9962.89	3.27917	-9917.56	3.28164	-1064.17	3.28299	-9920.76		3.27827	4994.55	3.27917	4932.85	3.27692	5028.91	3.27782	5056.96	3.28074	5070.16
3.28434	-9955.73	3.28502	-9976.79	3.28997	-9962.9	3.28637	-9917.86	3.28884	-982.47	3.29019	-9920.85		3.28547	4994.31	3.28637	4932.75	3.28412	5028.86	3.28502	5057.05	3.28794	5070.3
3.29154	-9955.52	3.29222	-9976.91	3.29717	-9962.92	3.29357	-9918.17	3.29604	-901.91	3.29739	-9920.92		3.29267	4994.05	3.29357	4932.56	3.29132	5028.85	3.29222	5057.12	3.29514	5070.42
3.29874	-9955.36	3.29942	-9977.01	3.30437	-9962.94	3.30077	-9918.48	3.30324	-822.5	3.30459	-9920.98		3.29987	4993.79	3.30077	4932.28	3.29852	5028.88	3.29942	5057.18	3.30234	5070.54
3.30594	-9955.25	3.30662	-9977.06	3.31157	-9962.98	3.30797	-9918.79	3.31044	-744.24	3.31179	-9921		3.30707	4993.53	3.30797	4931.95	3.30572	5028.94	3.30662	5057.21	3.30954	5070.65
3.31314	-9955.15	3.31382	-9977.06	3.31877	-9963.03	3.31517	-9919.11	3.31764	-667.14	3.31899	-9920.98		3.31427	4993.28	3.31517	4931.58	3.31292	5029.01	3.31382	5057.22	3.31674	5070.74
3.32034	-9955.06	3.32102	-9977.01	3.32597	-9963.11	3.32237	-9919.44	3.32484	-591.18	3.32619	-9920.92		3.32147	4993.03	3.32237	4931.19	3.32012	5029.08	3.32102	5057.22	3.32394	5070.82
3.32754	-9954.96	3.32822	-9976.92	3.33317	-9963.19	3.32957	-9919.77	3.33204	-516.37	3.33339	-9920.83		3.32867	4992.79	3.32957	4930.81	3.32732	5029.13	3.32822	5057.23	3.33114	5070.88
3.33474	-9954.84	3.33542	-9976.81	3.34037	-9963.29	3.33677	-9920.09	3.33924	-442.69	3.34059	-9920.71		3.33587	4992.56	3.33677	4930.45	3.33452	5029.16	3.33542	5057.25	3.33834	5070.92
3.34194	-9954.71	3.34262	-9976.69	3.34757	-9963.37	3.34397	-9920.39	3.34644	-370.11	3.34779	-9920.57		3.34307	4992.34	3.34397	4930.11	3.34172	5029.15	3.34262	5057.29	3.34554	5070.94
3.34914	-9954.56	3.34982	-9976.57	3.35477	-9963.44	3.35117	-9920.65	3.35364	-298.62	3.35499	-9920.42		3.35027	4992.12	3.35117	4929.79	3.34892	5029.1	3.34982	5057.36	3.35274	5070.95
3.35634	-9954.41	3.35702	-9976.47	3.36197	-9963.49	3.35837	-9920.88	3.36084	-228.19	3.36219	-9920.29		3.35747	4991.91	3.35837	4929.48	3.35612	5029.01	3.35702	5057.45	3.35994	5070.95
3.36354	-9954.27	3.36422	-9976.39	3.36917	-9963.52	3.36557	-9921.08	3.36804	-158.81	3.36939	-9920.17		3.36467	4991.71	3.36557	4929.16	3.36332	5028.88	3.36422	5057.57	3.36714	5070.94
3.37074	-9954.13	3.37142	-9976.33	3.37637	-9963.51	3.37277	-9921.24	3.37524	-90.47	3.37659	-9920.06		3.37187	4991.51	3.37277	4928.84	3.37052	5028.74	3.37142	5057.7	3.37434	5070.94
3.37794	-9954.02	3.37862	-9976.28	3.38357	-9963.49	3.37997	-9921.38	3.38244	-23.16	3.38379	-9919.98		3.37907	4991.32	3.37997	4928.52	3.37772	5028.6	3.37862	5057.84	3.38154	5070.93
3.38514	-9953.9	3.38582	-9976.25	3.39077	-9963.46	3.38717	-9921.49	3.38964	43.15	3.39099	-9919.9		3.38627	4991.14	3.38717	4928.2	3.38492	5028.47	3.38582	5057.99	3.38874	5070.94
3.39234	-9953.78	3.39302	-9976.22	3.39797	-9963.43	3.39437	-9921.6	3.39684	108.46	3.39819	-9919.83		3.39347	4990.97	3.39437	4927.87	3.39212	5028.35	3.39302	5058.13	3.39594	5070.96
3.39954	-9953.64	3.40022	-9976.2	3.40517	-9963.43	3.40157	-9921.72	3.40404	172.79	3.40539	-9919.77		3.40067	4990.8	3.40157	4927.55	3.39932	5028.25	3.40022	5058.28	3.40314	5071
3.40674	-9953.47	3.40742	-9976.19	3.41237	-9963.47	3.40877	-9921.86	3.41124	236.16	3.41259	-9919.7		3.40787	4990.63	3.40877	4927.24	3.40652	5028.17	3.40742	5058.43	3.41034	5071.05
3.41394	-9953.27	3.41462	-9976.19	3.41957	-9963.56	3.41597	-9922.02	3.41844	298.57	3.41979	-9919.64		3.41507	4990.47	3.41597	4926.94	3.41372	5028.09	3.41462	5058.57	3.41754	5071.11
3.42114	-9953.05	3.42182	-9976.22	3.42677	-9963.7	3.42317	-9922.21	3.42564	360.04	3.42699	-9919.57		3.42227	4990.3	3.42317	4926.64	3.42092	5028	3.42182	5058.71	3.42474	5071.17
3.42834	-9952.82	3.42902	-9976.27	3.43397	-9963.89	3.43037	-9922.42	3.43284	420.58	3.43419	-9919.5		3.42947	4990.14	3.43037	4926.35	3.42812	5027.88	3.42902	5058.85	3.43194	5071.22
3.43554	-9952.59	3.43622	-9976.34	3.44117	-9964.14	3.43757	-9922.65	3.44004	480.21	3.44139	-9919.43		3.43667	4989.98	3.43757	4926.06	3.43532	5027.74	3.43622	5058.99	3.43914	5071.25
3.44274	-9952.37	3.44342	-9976.41	3.44837	-9964.43	3.44477	-9922.86	3.44724	538.96	3.44859	-9919.36		3.44387	4989.81	3.44477	4925.78	3.44252	5027.58	3.44342	5059.1	3.44634	5071.26
3.44994	-9952.19	3.45062	-9976.49	3.45557	-9964.73	3.45197	-9923.06	3.45444	596.84	3.45579	-9919.32		3.45107	4989.66	3.45197	4925.5	3.44972	5027.41	3.45062	5059.2	3.45354	5071.25
3.45714	-9952.05	3.45782	-9976.55	3.46277	-9965.05	3.45917	-9923.23	3.46164	653.89	3.46299	-9919.28		3.45827	4989.5	3.45917	4925.23	3.45692	5027.23	3.45782	5059.29	3.46074	5071.24
3.46434	-9951.95	3.46502	-9976.6	3.46997	-9965.35	3.46637	-9923.35	3.46884	710.13	3.47019	-9919.26		3.46547	4989.36	3.46637	4924.94	3.46412	5027.06	3.46502	5059.36	3.46794	5071.23
3.47154	-9951.88	3.47222	-9976.63	3.47717	-9965.63	3.47357	-9923.43	3.47604	765.58	3.47739	-9919.25		3.47267	4989.22	3.47357	4924.65	3.47132	5026.91	3.47222	5059.42	3.47514	5071.23
3.47874	-9951.83	3.47942	-9976.65	3.48437	-9965.86	3.48077	-9923.47	3.48324	820.25	3.48459	-9919.25		3.47987	4989.08	3.48077	4924.36	3.47852	5026.76	3.47942	5059.47	3.48234	5071.26
3.48594	-9951.79	3.48662	-9976.66	3.49157	-9966.03	3.48797	-9923.48	3.49044	874.13	3.49179	-9919.25		3.48707	4988.96	3.48797	4924.08	3.48572	5026.62	3.48662	5059.51	3.48954	5071.33
3.49314	-9951.74	3.49382	-9976.68	3.49877	-9966.14	3.49517	-9923.46	3.49764	927.21	3.49899	-9919.24		3.49427	4988.86	3.49517	4923.82	3.49292	5026.46	3.49382	5059.55	3.49674	5071.42
3.50034	-9951.71	3.50102	-9976.71	3.50597	-9966.2	3.50237	-9923.44	3.50484	979.45	3.50619	-9919.2		3.50147	4988.78	3.50237	4923.57	3.50012	5026.27	3.50102	5059.59	3.50394	5071.54
3.50754	-9951.69	3.50822	-9976.74	3.51317	-9966.21	3.50957	-9923.43	3.51204	1030.84	3.51339	-9919.11		3.50867	4988.73	3.50957	4923.34	3.50732	5026.02	3.50822	5059.62	3.51114	5071.67
3.51474	-9951.68	3.51542	-9976.77	3.52037	-9966.18	3.51677	-9923.42	3.51924	1081.33	3.52059	-9918.98		3.51587	4988.7	3.51677	4923.12	3.51452	5025.7	3.51542	5059.64	3.51834	5071.81
3.52194	-9951.69	3.52262	-9976.79	3.52757	-9966.14	3.52397	-9923.42	3.52644	1130.94	3.52779	-9918.8		3.52307	4988.69	3.52397	4922.94	3.52172	5025.31	3.52262	5059.66	3.52554	5071.93
3.52914	-9951.72	3.52982	-9976.79	3.53477	-9966.1	3.53117	-9923.43	3.53364	1179.66	3.53499	-9918.58		3.53027	4988.68	3.53117	4922.77	3.52892	5024.87	3.52982	5059.66	3.53274	5072.04
3.53634	-9951.76	3.53702	-9976.79	3.54197	-9966.08	3.53837	-9923.45	3.54084	1227.51	3.54219	-9918.32		3.53747	4988.66	3.53837	4922.62	3.53612	5024.38	3.53702	5059.65	3.53994	5072.12
3.54354	-9951.82	3.54422	-9976.76	3.54917	-9966.09	3.54557	-9923.48	3.54804	1274.53	3.54939	-9918.02		3.54467	4988.63	3.54557	4922.47	3.54332	5023.86	3.54422	5059.65	3.54714	5072.18
3.55074	-9951.86	3.55142	-9976.72	3.55637	-9966.13	3.55277	-9923.51	3.55524	1320.76	3.55659	-9917.73		3.55187	4988.56	3.55277	4922.3	3.55052	5023.34	3.55142	5059.66	3.55434	5072.21
3.55794	-9951.89	3.55862	-9976.68	3.56357	-9966.19	3.55997	-9923.55	3.56244	1366.21	3.56379	-9917.44		3.55907	4988.46	3.55997	4922.11	3.55772	5022.82	3.55862	5059.69	3.56154	5072.23
3.56514	-9951.89	3.56582	-9976.65	3.57077	-9966.26	3.56717	-9923.59	3.56964	1410.91	3.57099	-9917.19		3.56627	4988.33	3.56717	4921.92	3.56492	5022.31	3.56582	5059.73	3.56874	5072.22
3.57234	-9951.88	3.57302	-9976.65	3.57797	-9966.34	3.57437	-9923.63	3.57684	1454.88	3.57819	-9916.97		3.57347	4988.18	3.57437	4921.73	3.57212	5021.83	3.57302	5059.81	3.57594	5072.21
3.57954	-9951.86	3.58022	-9976.67	3.58517	-9966.42	3.58157	-9923.66	3.58404	1498.11	3.58539	-9916.81		3.58067	4988	3.58157	4921.55	3.57932	5021.37	3.58022	5059.91	3.58314	5072.2
3.58674	-9951.85	3.58742	-9976.7	3.59237	-9966.51	3.58877	-9923.67	3.59124	1540.61	3.59259	-9916.69		3.58787	4987.82	3.58877	4921.38	3.58652	5020.92	3.58742	5060.03	3.59034	5072.2
3.59394	-9951.86	3.59462	-9976.75	3.59957	-9966.6	3.59597	-9923.65	3.59844	1582.38	3.59979	-9916.62		3.59507	4987.64	3.59597	4921.22	3.59372	5020.47	3.59462	5060.15	3.59754	5072.21
3.60114	-9951.89	3.60182	-9976.81	3.60677	-9966.71	3.60317	-9923.6	3.60564	1623.42	3.60699	-9916.6		3.60227	4987.48	3.60317	4921.07	3.60092	5020.01	3.60182	5060.26	3.60474	5072.25
3.60834	-9951.95	3.60902	-9976.85	3.61397	-9966.85	3.61037	-9923.5	3.61284	1663.75	3.61419	-9916.62		3.60947	4987.33	3.61037	4920.94	3.60812	5019.53	3.60902	5060.35	3.61194	5072.31
3.61554	-9952.04	3.61622	-9976.89	3.62117	-9967.02	3.61757	-9923.36	3.62004	1703.37	3.62139	-9916.67		3.61667	4987.21	3.61757	4920.8	3.61532	5019.03	3.61622	5060.42	3.61914	5072.4
3.62274	-9952.13	3.62342	-9976.89	3.62837	-9967.21	3.62477	-9923.18	3.62724	1742.31	3.62859	-9916.73		3.62387	4987.09	3.62477	4920.66	3.62252	5018.5	3.62342	5060.47	3.62634	5072.5
3.62994	-9952.23	3.63062	-9976.86	3.63557	-9967.41	3.63197	-9922.96	3.63444	1780.59	3.63579	-9916.8		3.63107	4987	3.63197	4920.51	3.62972	5017.95	3.63062	5060.5	3.63354	5072.61
3.63714	-9952.32	3.63782	-9976.8	3.64277	-9967.62	3.63917	-9922.71	3.64164	1818.22	3.64299	-9916.87		3.63827	4986.93	3.63917	4920.35	3.63692	5017.38	3.63782	5060.5	3.64074	5072.72
3.64434	-9952.39	3.64502	-9976.72	3.64997	-9967.83	3.64637	-9922.43	3.64884	1855.21	3.65019	-9916.91		3.64547	4986.87	3.64637	4920.19	3.64412	5016.79	3.64502	5060.46	3.64794	5072.81
3.65154	-9952.45	3.65222	-9976.64	3.65717	-9968.03	3.65357	-9922.12	3.65604	1891.57	3.65739	-9916.91		3.65267	4986.83	3.65357	4920.05	3.65132	5016.21	3.65222	5060.4	3.65514	5072.9
3.65874	-9952.5	3.65942	-9976.57	3.66437	-9968.23	3.66077	-9921.8	3.66324	1927.3	3.66459	-9916.85		3.65987	4986.8	3.66077	4919.94	3.65852	5015.63	3.65942	5060.29	3.66234	5072.96
3.66594	-9952.54	3.66662	-9976.53	3.67157	-9968.41	3.66797	-9921.46	3.67044	1962.38	3.67179	-9916.74		3.66707	4986.76	3.66797	4919.86	3.66572	5015.07	3.66662	5060.14	3.66954	5073.01
3.67314	-9952.57	3.67382	-9976.53	3.67877	-9968.58	3.67517	-9921.13	3.67764	1996.81	3.67899	-9916.57		3.67427	4986.73	3.67517	4919.84	3.67292	5014.53	3.67382	5059.95	3.67674	5073.04
3.68034	-9952.59	3.68102	-9976.57	3.68597	-9968.75	3.68237	-9920.81	3.68484	2030.56	3.68619	-9916.36		3.68147	4986.7	3.68237	4919.87	3.68012	5014.03	3.68102	5059.72	3.68394	5073.04
3.68754	-9952.61	3.68822	-9976.67	3.69317	-9968.91	3.68957	-9920.52	3.69204	2063.62	3.69339	-9916.12		3.68867	4986.66	3.68957	4919.96	3.68732	5013.56	3.68822	5059.47	3.69114	5073.04
3.69474	-9952.63	3.69542	-9976.81	3.70037	-9969.07	3.69677	-9920.28	3.69924	2095.98	3.70059	-9915.88		3.69587	4986.63	3.69677	4920.07	3.69452	5013.13	3.69542	5059.23	3.69834	5073.03
3.70194	-9952.65	3.70262	-9976.96	3.70757	-9969.21	3.70397	-9920.09	3.70644	2127.62	3.70779	-9915.65		3.70307	4986.6	3.70397	4920.2	3.70172	5012.74	3.70262	5058.99	3.70554	5073.02
3.70914	-9952.67	3.70982	-9977.11	3.71477	-9969.33	3.71117	-9919.95	3.71364	2158.56	3.71499	-9915.47		3.71027	4986.57	3.71117	4920.32	3.70892	5012.41	3.70982	5058.8	3.71274	5073.02
3.71634	-9952.7	3.71702	-9977.24	3.72197	-9969.42	3.71837	-9919.86	3.72084	2188.8	3.72219	-9915.33		3.71747	4986.54	3.71837	4920.42	3.71612	5012.11	3.71702	5058.65	3.71994	5073.03
3.72354	-9952.76	3.72422	-9977.34	3.72917	-9969.47	3.72557	-9919.8	3.72804	2218.38	3.72939	-9915.23		3.72467	4986.5	3.72557	4920.49	3.72332	5011.83	3.72422	5058.54	3.72714	5073.05
3.73074	-9952.83	3.73142	-9977.39	3.73637	-9969.51	3.73277	-9919.77	3.73524	2247.29	3.73659	-9915.17		3.73187	4986.45	3.73277	4920.52	3.73052	5011.55	3.73142	5058.48	3.73434	5073.09
3.73794	-9952.93	3.73862	-9977.41	3.74357	-9969.53	3.73997	-9919.73	3.74244	2275.55	3.74379	-9915.13		3.73907	4986.39	3.73997	4920.52	3.73772	5011.26	3.73862	5058.45	3.74154	5073.13
3.74514	-9953.04	3.74582	-9977.37	3.75077	-9969.57	3.74717	-9919.69	3.74964	2303.16	3.75099	-9915.08		3.74627	4986.31	3.74717	4920.48	3.74492	5010.91	3.74582	5058.44	3.74874	5073.17
3.75234	-9953.15	3.75302	-9977.31	3.75797	-9969.63	3.75437	-9919.63	3.75684	2330.11	3.75819	-9915.01		3.75347	4986.2	3.75437	4920.43	3.75212	5010.49	3.75302	5058.44	3.75594	5073.21
3.75954	-9953.27	3.76022	-9977.22	3.76517	-9969.74	3.76157	-9919.56	3.76404	2356.39	3.76539	-9914.93		3.76067	4986.07	3.76157	4920.39	3.75932	5009.99	3.76022	5058.44	3.76314	5073.23
3.76674	-9953.39	3.76742	-9977.12	3.77237	-9969.89	3.76877	-9919.47	3.77124	2381.98	3.77259	-9914.83		3.76787	4985.92	3.76877	4920.37	3.76652	5009.42	3.76742	5058.45	3.77034	5073.24
3.77394	-9953.5	3.77462	-9977.04	3.77957	-9970.08	3.77597	-9919.38	3.77844	2406.86	3.77979	-9914.73		3.77507	4985.76	3.77597	4920.39	3.77372	5008.79	3.77462	5058.46	3.77754	5073.23
3.78114	-9953.6	3.78182	-9976.99	3.78677	-9970.31	3.78317	-9919.28	3.78564	2431.04	3.78699	-9914.63		3.78227	4985.59	3.78317	4920.45	3.78092	5008.12	3.78182	5058.46	3.78474	5073.2
3.78834	-9953.69	3.78902	-9976.97	3.79397	-9970.56	3.79037	-9919.17	3.79284	2454.51	3.79419	-9914.54		3.78947	4985.42	3.79037	4920.53	3.78812	5007.43	3.78902	5058.48	3.79194	5073.14
3.79554	-9953.77	3.79622	-9976.99	3.80117	-9970.81	3.79757	-9919.05	3.80004	2477.31	3.80139	-9914.47		3.79667	4985.26	3.79757	4920.64	3.79532	5006.77	3.79622	5058.5	3.79914	5073.07
3.80274	-9953.85	3.80342	-9977.05	3.80837	-9971.04	3.80477	-9918.9	3.80724	2499.43	3.80859	-9914.44		3.80387	4985.13	3.80477	4920.77	3.80252	5006.15	3.80342	5058.52	3.80634	5072.99
3.80994	-9953.91	3.81062	-9977.15	3.81557	-9971.23	3.81197	-9918.71	3.81444	2520.91	3.81579	-9914.45		3.81107	4985.03	3.81197	4920.91	3.80972	5005.59	3.81062	5058.53	3.81354	5072.91
3.81714	-9953.96	3.81782	-9977.26	3.82277	-9971.38	3.81917	-9918.48	3.82164	2541.74	3.82299	-9914.49		3.81827	4984.96	3.81917	4921.03	3.81692	5005.09	3.81782	5058.53	3.82074	5072.85
3.82434	-9954	3.82502	-9977.37	3.82997	-9971.49	3.82637	-9918.2	3.82884	2561.93	3.83019	-9914.56		3.82547	4984.91	3.82637	4921.14	3.82412	5004.64	3.82502	5058.51	3.82794	5072.81
3.83154	-9954.04	3.83222	-9977.45	3.83717	-9971.57	3.83357	-9917.87	3.83604	2581.47	3.83739	-9914.66		3.83267	4984.89	3.83357	4921.22	3.83132	5004.22	3.83222	5058.47	3.83514	5072.81
3.83874	-9954.08	3.83942	-9977.49	3.84437	-9971.62	3.84077	-9917.52	3.84324	2600.34	3.84459	-9914.77		3.83987	4984.89	3.84077	4921.3	3.83852	5003.84	3.83942	5058.4	3.84234	5072.86
3.84594	-9954.16	3.84662	-9977.46	3.85157	-9971.66	3.84797	-9917.14	3.85044	2618.51	3.85179	-9914.88		3.84707	4984.89	3.84797	4921.37	3.84572	5003.47	3.84662	5058.3	3.84954	5072.96
3.85314	-9954.28	3.85382	-9977.37	3.85877	-9971.69	3.85517	-9916.78	3.85764	2635.97	3.85899	-9915		3.85427	4984.9	3.85517	4921.44	3.85292	5003.12	3.85382	5058.19	3.85674	5073.12
3.86034	-9954.45	3.86102	-9977.22	3.86597	-9971.74	3.86237	-9916.45	3.86484	2652.69	3.86619	-9915.11		3.86147	4984.9	3.86237	4921.5	3.86012	5002.78	3.86102	5058.08	3.86394	5073.3
3.86754	-9954.69	3.86822	-9977.01	3.87317	-9971.81	3.86957	-9916.15	3.87204	2668.68	3.87339	-9915.2		3.86867	4984.9	3.86957	4921.55	3.86732	5002.45	3.86822	5057.96	3.87114	5073.51
3.87474	-9954.97	3.87542	-9976.76	3.88037	-9971.9	3.87677	-9915.91	3.87924	2683.92	3.88059	-9915.25		3.87587	4984.89	3.87677	4921.59	3.87452	5002.13	3.87542	5057.86	3.87834	5073.7
3.88194	-9955.29	3.88262	-9976.5	3.88757	-9972.03	3.88397	-9915.7	3.88644	2698.43	3.88779	-9915.27		3.88307	4984.88	3.88397	4921.61	3.88172	5001.82	3.88262	5057.78	3.88554	5073.87
3.88914	-9955.62	3.88982	-9976.25	3.89477	-9972.18	3.89117	-9915.51	3.89364	2712.21	3.89499	-9915.25		3.89027	4984.88	3.89117	4921.61	3.88892	5001.52	3.88982	5057.71	3.89274	5074.01
3.89634	-9955.93	3.89702	-9976.02	3.90197	-9972.36	3.89837	-9915.34	3.90084	2725.24	3.90219	-9915.18		3.89747	4984.9	3.89837	4921.58	3.89612	5001.23	3.89702	5057.64	3.89994	5074.09
3.90354	-9956.21	3.90422	-9975.84	3.90917	-9972.57	3.90557	-9915.16	3.90804	2737.5	3.90939	-9915.07		3.90467	4984.94	3.90557	4921.52	3.90332	5000.94	3.90422	5057.57	3.90714	5074.13
3.91074	-9956.42	3.91143	-9975.72	3.91638	-9972.8	3.91278	-9914.98	3.91524	2748.99	3.91659	-9914.91		3.91188	4985	3.91278	4921.44	3.91053	5000.65	3.91143	5057.48	3.91434	5074.11
3.91794	-9956.57	3.91863	-9975.66	3.92358	-9973.06	3.91998	-9914.78	3.92244	2759.68	3.92379	-9914.72		3.91908	4985.06	3.91998	4921.34	3.91773	5000.35	3.91863	5057.38	3.92154	5074.06
3.92514	-9956.66	3.92583	-9975.69	3.93078	-9973.33	3.92718	-9914.57	3.92964	2769.54	3.93099	-9914.53		3.92628	4985.13	3.92718	4921.24	3.92493	5000.06	3.92583	5057.25	3.92874	5074
3.93234	-9956.71	3.93303	-9975.78	3.93798	-9973.62	3.93438	-9914.36	3.93684	2778.58	3.93819	-9914.34		3.93348	4985.2	3.93438	4921.17	3.93213	4999.78	3.93303	5057.1	3.93594	5073.92
3.93954	-9956.72	3.94023	-9975.94	3.94518	-9973.93	3.94158	-9914.17	3.94404	2786.78	3.94539	-9914.17		3.94068	4985.27	3.94158	4921.13	3.93933	4999.49	3.94023	5056.93	3.94314	5073.86
3.94674	-9956.72	3.94743	-9976.15	3.95238	-9974.25	3.94878	-9914.01	3.95124	2794.15	3.95259	-9914.05		3.94788	4985.35	3.94878	4921.11	3.94653	4999.2	3.94743	5056.76	3.95034	5073.8
3.95394	-9956.7	3.95463	-9976.41	3.95958	-9974.58	3.95598	-9913.9	3.95844	2800.73	3.95979	-9913.96		3.95508	4985.42	3.95598	4921.1	3.95373	4998.9	3.95463	5056.59	3.95754	5073.75
3.96114	-9956.7	3.96183	-9976.69	3.96678	-9974.91	3.96318	-9913.83	3.96564	2806.52	3.96699	-9913.91		3.96228	4985.48	3.96318	4921.11	3.96093	4998.59	3.96183	5056.44	3.96474	5073.7
3.96834	-9956.7	3.96903	-9977	3.97398	-9975.23	3.97038	-9913.79	3.97284	2811.56	3.97419	-9913.89		3.96948	4985.53	3.97038	4921.12	3.96813	4998.25	3.96903	5056.3	3.97194	5073.65
3.97554	-9956.73	3.97623	-9977.31	3.98118	-9975.54	3.97758	-9913.78	3.98004	2815.87	3.98139	-9913.88		3.97668	4985.58	3.97758	4921.09	3.97533	4997.9	3.97623	5056.18	3.97914	5073.6
3.98274	-9956.77	3.98343	-9977.62	3.98838	-9975.82	3.98478	-9913.79	3.98724	2819.45	3.98859	-9913.87		3.98388	4985.62	3.98478	4921.03	3.98253	4997.53	3.98343	5056.07	3.98634	5073.55
3.98994	-9956.83	3.99063	-9977.93	3.99558	-9976.09	3.99198	-9913.79	3.99444	2822.27	3.99579	-9913.83		3.99108	4985.63	3.99198	4920.93	3.98973	4997.15	3.99063	5055.96	3.99354	5073.48
3.99714	-9956.92	3.99783	-9978.23	4.00278	-9976.33	3.99918	-9913.77	4.00164	2824.33	4.00299	-9913.75		3.99828	4985.62	3.99918	4920.78	3.99693	4996.77	3.99783	5055.86	4.00074	5073.42
4.00434	-9957.05	4.00503	-9978.52	4.00998	-9976.54	4.00638	-9913.71	4.00884	2825.61	4.01019	-9913.63		4.00548	4985.59	4.00638	4920.61	4.00413	4996.4	4.00503	5055.76	4.00794	5073.36
4.01154	-9957.21	4.01223	-9978.8	4.01718	-9976.74	4.01358	-9913.62	4.01604	2826.07	4.01739	-9913.48		4.01268	4985.52	4.01358	4920.44	4.01133	4996.05	4.01223	5055.67	4.01514	5073.32
4.01874	-9957.42	4.01943	-9979.05	4.02438	-9976.92	4.02078	-9913.51	4.02324	2825.69	4.02459	-9913.31		4.01988	4985.44	4.02078	4920.28	4.01853	4995.74	4.01943	5055.58	4.02234	5073.31
4.02594	-9957.65	4.02663	-9979.25	4.03158	-9977.08	4.02798	-9913.37	4.03044	2824.43	4.03179	-9913.15		4.02708	4985.35	4.02798	4920.15	4.02573	4995.47	4.02663	5055.49	4.02954	5073.33
4.03314	-9957.91	4.03383	-9979.41	4.03878	-9977.23	4.03518	-9913.23	4.03764	2822.28	4.03899	-9913.01		4.03428	4985.25	4.03518	4920.08	4.03293	4995.23	4.03383	5055.39	4.03674	5073.38
4.04034	-9958.18	4.04103	-9979.52	4.04598	-9977.37	4.04238	-9913.09	4.04484	2819.24	4.04619	-9912.92		4.04148	4985.16	4.04238	4920.06	4.04013	4995.04	4.04103	5055.29	4.04394	5073.45
4.04754	-9958.46	4.04823	-9979.56	4.05318	-9977.5	4.04958	-9912.97	4.05204	2815.3	4.05339	-9912.89		4.04868	4985.07	4.04958	4920.09	4.04733	4994.87	4.04823	5055.16	4.05114	5073.53
4.05474	-9958.75	4.05543	-9979.54	4.06038	-9977.62	4.05678	-9912.86	4.05924	2810.46	4.06059	-9912.93		4.05588	4984.99	4.05678	4920.16	4.05453	4994.73	4.05543	5054.99	4.05834	5073.62
4.06194	-9959.04	4.06263	-9979.48	4.06758	-9977.72	4.06398	-9912.76	4.06644	2804.7	4.06779	-9913.03		4.06308	4984.91	4.06398	4920.27	4.06173	4994.6	4.06263	5054.79	4.06554	5073.71
4.06914	-9959.34	4.06983	-9979.37	4.07478	-9977.8	4.07118	-9912.66	4.07364	2798.02	4.07499	-9913.16		4.07028	4984.82	4.07118	4920.4	4.06893	4994.47	4.06983	5054.54	4.07274	5073.79
4.07634	-9959.63	4.07703	-9979.26	4.08198	-9977.87	4.07838	-9912.55	4.08084	2790.43	4.08219	-9913.3		4.07748	4984.71	4.07838	4920.54	4.07613	4994.34	4.07703	5054.25	4.07994	5073.86
4.08354	-9959.9	4.08423	-9979.15	4.08918	-9977.92	4.08558	-9912.44	4.08804	2781.91	4.08939	-9913.42		4.08468	4984.57	4.08558	4920.68	4.08333	4994.21	4.08423	5053.94	4.08714	5073.92
4.09074	-9960.16	4.09143	-9979.05	4.09638	-9977.94	4.09278	-9912.32	4.09524	2772.47	4.09659	-9913.5		4.09188	4984.41	4.09278	4920.79	4.09053	4994.08	4.09143	5053.63	4.09434	5073.97
4.09794	-9960.39	4.09863	-9978.99	4.10358	-9977.95	4.09998	-9912.22	4.10244	2762.1	4.10379	-9913.52		4.09908	4984.22	4.09998	4920.88	4.09773	4993.94	4.09863	5053.34	4.10154	5073.99
4.10514	-9960.6	4.10583	-9978.98	4.11078	-9977.94	4.10718	-9912.13	4.10964	2750.81	4.11099	-9913.49		4.10628	4984.01	4.10718	4920.94	4.10493	4993.8	4.10583	5053.09	4.10874	5073.99
4.11234	-9960.78	4.11303	-9979.01	4.11798	-9977.93	4.11438	-9912.08	4.11684	2738.6	4.11819	-9913.41		4.11348	4983.79	4.11438	4920.95	4.11213	4993.67	4.11303	5052.87	4.11594	5073.96
4.11954	-9960.94	4.12023	-9979.09	4.12518	-9977.93	4.12158	-9912.06	4.12404	2725.47	4.12539	-9913.3		4.12068	4983.59	4.12158	4920.91	4.11933	4993.57	4.12023	5052.69	4.12314	5073.88
4.12674	-9961.1	4.12743	-9979.19	4.13238	-9977.94	4.12878	-9912.08	4.13124	2711.41	4.13259	-9913.18		4.12788	4983.41	4.12878	4920.85	4.12653	4993.5	4.12743	5052.54	4.13034	5073.77
4.13394	-9961.27	4.13463	-9979.29	4.13958	-9977.98	4.13598	-9912.12	4.13844	2696.42	4.13979	-9913.07		4.13508	4983.28	4.13598	4920.75	4.13373	4993.49	4.13463	5052.4	4.13754	5073.63
4.14114	-9961.46	4.14183	-9979.39	4.14678	-9978.03	4.14318	-9912.17	4.14564	2680.49	4.14699	-9912.99		4.14228	4983.18	4.14318	4920.65	4.14093	4993.52	4.14183	5052.28	4.14474	5073.47
4.14834	-9961.68	4.14903	-9979.47	4.15398	-9978.09	4.15038	-9912.22	4.15284	2663.61	4.15419	-9912.95		4.14948	4983.12	4.15038	4920.55	4.14813	4993.63	4.14903	5052.14	4.15194	5073.3
4.15554	-9961.92	4.15623	-9979.53	4.16118	-9978.16	4.15758	-9912.24	4.16004	2645.79	4.16139	-9912.94		4.15668	4983.09	4.15758	4920.46	4.15533	4993.79	4.15623	5051.99	4.15914	5073.16
4.16274	-9962.19	4.16343	-9979.55	4.16838	-9978.23	4.16478	-9912.23	4.16724	2627.01	4.16859	-9912.97		4.16388	4983.1	4.16478	4920.4	4.16253	4994.01	4.16343	5051.83	4.16634	5073.04
4.16994	-9962.48	4.17063	-9979.53	4.17558	-9978.3	4.17198	-9912.2	4.17444	2607.26	4.17579	-9913.01		4.17108	4983.11	4.17198	4920.35	4.16973	4994.26	4.17063	5051.66	4.17354	5072.96
4.17714	-9962.77	4.17783	-9979.49	4.18278	-9978.37	4.17918	-9912.15	4.18164	2586.55	4.18299	-9913.07		4.17828	4983.11	4.17918	4920.32	4.17693	4994.53	4.17783	5051.5	4.18074	5072.92
4.18434	-9963.07	4.18503	-9979.41	4.18998	-9978.43	4.18638	-9912.1	4.18884	2564.89	4.19019	-9913.14		4.18548	4983.08	4.18638	4920.3	4.18413	4994.78	4.18503	5051.35	4.18794	5072.91
4.19154	-9963.36	4.19223	-9979.3	4.19718	-9978.49	4.19358	-9912.05	4.19604	2542.27	4.19739	-9913.22		4.19268	4983.02	4.19358	4920.28	4.19133	4995	4.19223	5051.24	4.19514	5072.93
4.19874	-9963.65	4.19943	-9979.17	4.20438	-9978.55	4.20078	-9912.01	4.20324	2518.69	4.20459	-9913.32		4.19988	4982.93	4.20078	4920.25	4.19853	4995.17	4.19943	5051.17	4.20234	5072.96
4.20594	-9963.94	4.20663	-9979.01	4.21158	-9978.61	4.20798	-9911.98	4.21044	2494.16	4.21179	-9913.44		4.20708	4982.82	4.20798	4920.21	4.20573	4995.28	4.20663	5051.12	4.20954	5072.99
4.21314	-9964.24	4.21383	-9978.81	4.21878	-9978.67	4.21518	-9911.95	4.21764	2468.65	4.21899	-9913.57		4.21428	4982.67	4.21518	4920.16	4.21293	4995.33	4.21383	5051.1	4.21674	5073.01
4.22034	-9964.55	4.22103	-9978.59	4.22598	-9978.73	4.22238	-9911.93	4.22484	2442.16	4.22619	-9913.74		4.22148	4982.52	4.22238	4920.09	4.22013	4995.31	4.22103	5051.08	4.22394	5073.01
4.22754	-9964.88	4.22823	-9978.34	4.23318	-9978.78	4.22958	-9911.9	4.23204	2414.69	4.23339	-9913.91		4.22868	4982.37	4.22958	4920.02	4.22733	4995.24	4.22823	5051.06	4.23114	5073
4.23474	-9965.22	4.23543	-9978.06	4.24038	-9978.83	4.23678	-9911.87	4.23924	2386.25	4.24059	-9914.08		4.23588	4982.23	4.23678	4919.92	4.23453	4995.14	4.23543	5051.02	4.23834	5072.96
4.24194	-9965.57	4.24263	-9977.78	4.24758	-9978.87	4.24398	-9911.83	4.24644	2356.83	4.24779	-9914.23		4.24308	4982.11	4.24398	4919.82	4.24173	4995.02	4.24263	5050.95	4.24554	5072.92
4.24914	-9965.91	4.24983	-9977.5	4.25478	-9978.9	4.25118	-9911.79	4.25364	2326.45	4.25499	-9914.36		4.25028	4982.02	4.25118	4919.69	4.24893	4994.9	4.24983	5050.86	4.25274	5072.87
4.25634	-9966.23	4.25703	-9977.23	4.26198	-9978.94	4.25838	-9911.76	4.26084	2295.09	4.26219	-9914.45		4.25748	4981.96	4.25838	4919.55	4.25613	4994.8	4.25703	5050.75	4.25994	5072.84
4.26354	-9966.53	4.26423	-9976.99	4.26918	-9978.98	4.26558	-9911.75	4.26804	2262.77	4.26939	-9914.49		4.26468	4981.94	4.26558	4919.4	4.26333	4994.72	4.26423	5050.63	4.26714	5072.83
4.27074	-9966.79	4.27143	-9976.79	4.27638	-9979.01	4.27278	-9911.74	4.27524	2229.48	4.27659	-9914.48		4.27188	4981.95	4.27278	4919.24	4.27053	4994.66	4.27143	5050.53	4.27434	5072.84
4.27794	-9967.02	4.27863	-9976.63	4.28358	-9979.03	4.27998	-9911.75	4.28244	2195.21	4.28379	-9914.43		4.27908	4981.99	4.27998	4919.09	4.27773	4994.62	4.27863	5050.43	4.28154	5072.89
4.28514	-9967.21	4.28583	-9976.51	4.29078	-9979.03	4.28718	-9911.77	4.28964	2159.98	4.29099	-9914.34		4.28628	4982.06	4.28718	4918.94	4.28493	4994.59	4.28583	5050.34	4.28874	5072.96
4.29234	-9967.37	4.29303	-9976.45	4.29798	-9979.01	4.29438	-9911.78	4.29684	2123.76	4.29819	-9914.23		4.29348	4982.16	4.29438	4918.8	4.29213	4994.57	4.29303	5050.26	4.29594	5073.04
4.29954	-9967.51	4.30023	-9976.42	4.30518	-9978.97	4.30158	-9911.78	4.30404	2086.55	4.30539	-9914.1		4.30068	4982.26	4.30158	4918.66	4.29933	4994.55	4.30023	5050.17	4.30314	5073.12
4.30674	-9967.64	4.30743	-9976.44	4.31238	-9978.92	4.30878	-9911.77	4.31124	2048.35	4.31259	-9913.97		4.30788	4982.37	4.30878	4918.54	4.30653	4994.52	4.30743	5050.05	4.31034	5073.19
4.31394	-9967.79	4.31463	-9976.48	4.31958	-9978.84	4.31598	-9911.74	4.31844	2009.16	4.31979	-9913.84		4.31508	4982.47	4.31598	4918.41	4.31373	4994.48	4.31463	5049.91	4.31754	5073.24
4.32114	-9967.94	4.32183	-9976.54	4.32678	-9978.76	4.32318	-9911.7	4.32564	1969	4.32699	-9913.71		4.32228	4982.55	4.32318	4918.28	4.32093	4994.43	4.32183	5049.72	4.32474	5073.25
4.32834	-9968.11	4.32903	-9976.61	4.33398	-9978.69	4.33038	-9911.66	4.33284	1927.9	4.33419	-9913.58		4.32948	4982.61	4.33038	4918.14	4.32813	4994.39	4.32903	5049.5	4.33194	5073.24
4.33554	-9968.3	4.33623	-9976.68	4.34118	-9978.62	4.33758	-9911.61	4.34004	1885.89	4.34139	-9913.46		4.33668	4982.63	4.33758	4917.96	4.33533	4994.37	4.33623	5049.25	4.33914	5073.21
4.34274	-9968.5	4.34343	-9976.75	4.34838	-9978.57	4.34478	-9911.57	4.34724	1842.99	4.34859	-9913.35		4.34388	4982.63	4.34478	4917.76	4.34253	4994.38	4.34343	5048.99	4.34634	5073.18
4.34994	-9968.71	4.35063	-9976.8	4.35558	-9978.51	4.35198	-9911.54	4.35444	1799.23	4.35579	-9913.26		4.35108	4982.59	4.35198	4917.54	4.34973	4994.43	4.35063	5048.74	4.35354	5073.15
4.35714	-9968.92	4.35783	-9976.84	4.36278	-9978.45	4.35918	-9911.52	4.36164	1754.62	4.36299	-9913.18		4.35828	4982.52	4.35918	4917.29	4.35693	4994.52	4.35783	5048.51	4.36074	5073.14
4.36434	-9969.14	4.36503	-9976.85	4.36998	-9978.38	4.36638	-9911.52	4.36884	1709.2	4.37019	-9913.14		4.36548	4982.41	4.36638	4917.03	4.36413	4994.64	4.36503	5048.31	4.36794	5073.15
4.37154	-9969.34	4.37223	-9976.84	4.37718	-9978.28	4.37358	-9911.53	4.37604	1662.98	4.37739	-9913.14		4.37268	4982.29	4.37358	4916.76	4.37133	4994.77	4.37223	5048.16	4.37514	5073.18
4.37874	-9969.54	4.37943	-9976.82	4.38438	-9978.14	4.38078	-9911.54	4.38324	1615.95	4.38459	-9913.19		4.37988	4982.14	4.38078	4916.5	4.37853	4994.92	4.37943	5048.05	4.38234	5073.22
4.38594	-9969.73	4.38663	-9976.78	4.39158	-9977.95	4.38798	-9911.55	4.39044	1568.1	4.39179	-9913.29		4.38708	4981.99	4.38798	4916.25	4.38573	4995.06	4.38663	5047.99	4.38954	5073.26
4.39314	-9969.93	4.39383	-9976.72	4.39878	-9977.72	4.39518	-9911.56	4.39764	1519.43	4.39899	-9913.43		4.39428	4981.84	4.39518	4916.02	4.39293	4995.18	4.39383	5047.98	4.39674	5073.29
4.40034	-9970.11	4.40103	-9976.64	4.40598	-9977.46	4.40238	-9911.57	4.40484	1469.94	4.40619	-9913.62		4.40148	4981.7	4.40238	4915.8	4.40013	4995.27	4.40103	5047.99	4.40394	5073.32
4.40754	-9970.29	4.40823	-9976.55	4.41318	-9977.18	4.40958	-9911.58	4.41204	1419.63	4.41339	-9913.83		4.40868	4981.6	4.40958	4915.59	4.40733	4995.34	4.40823	5048.02	4.41114	5073.32
4.41474	-9970.45	4.41543	-9976.45	4.42038	-9976.88	4.41678	-9911.59	4.41924	1368.48	4.42059	-9914.05		4.41588	4981.53	4.41678	4915.37	4.41453	4995.4	4.41543	5048.06	4.41834	5073.31
4.42194	-9970.61	4.42263	-9976.36	4.42758	-9976.59	4.42398	-9911.59	4.42644	1316.51	4.42779	-9914.23		4.42308	4981.48	4.42398	4915.16	4.42173	4995.46	4.42263	5048.11	4.42554	5073.28
4.42915	-9970.76	4.42983	-9976.26	4.43478	-9976.31	4.43118	-9911.61	4.43365	1263.71	4.435	-9914.36		4.43028	4981.45	4.43118	4914.93	4.42893	4995.52	4.42983	5048.17	4.43275	5073.24
4.43635	-9970.9	4.43703	-9976.18	4.44198	-9976.07	4.43838	-9911.63	4.44085	1210.09	4.4422	-9914.43		4.43748	4981.43	4.43838	4914.69	4.43613	4995.59	4.43703	5048.22	4.43995	5073.19
4.44355	-9971.04	4.44423	-9976.1	4.44918	-9975.87	4.44558	-9911.67	4.44805	1155.65	4.4494	-9914.45		4.44468	4981.38	4.44558	4914.43	4.44333	4995.67	4.44423	5048.26	4.44715	5073.12
4.45075	-9971.18	4.45143	-9976.05	4.45638	-9975.73	4.45278	-9911.71	4.45525	1100.41	4.4566	-9914.42		4.45188	4981.31	4.45278	4914.15	4.45053	4995.77	4.45143	5048.29	4.45435	5073.05
4.45795	-9971.32	4.45863	-9976.01	4.46358	-9975.67	4.45998	-9911.75	4.46245	1044.37	4.4638	-9914.35		4.45908	4981.21	4.45998	4913.86	4.45773	4995.87	4.45863	5048.31	4.46155	5072.99
4.46515	-9971.45	4.46583	-9976	4.47078	-9975.67	4.46718	-9911.78	4.46965	987.56	4.471	-9914.25		4.46628	4981.08	4.46718	4913.56	4.46493	4995.98	4.46583	5048.31	4.46875	5072.93
4.47235	-9971.59	4.47303	-9976	4.47798	-9975.75	4.47438	-9911.78	4.47685	930.01	4.4782	-9914.16		4.47348	4980.92	4.47438	4913.25	4.47213	4996.07	4.47303	5048.29	4.47595	5072.89
4.47955	-9971.73	4.48023	-9976.02	4.48518	-9975.87	4.48158	-9911.74	4.48405	871.74	4.4854	-9914.08		4.48068	4980.76	4.48158	4912.94	4.47933	4996.12	4.48023	5048.26	4.48315	5072.89
4.48675	-9971.86	4.48743	-9976.03	4.49238	-9976.04	4.48878	-9911.66	4.49125	812.8	4.4926	-9914.03		4.48788	4980.62	4.48878	4912.63	4.48653	4996.13	4.48743	5048.21	4.49035	5072.91
4.49395	-9971.97	4.49463	-9976.04	4.49958	-9976.21	4.49598	-9911.53	4.49845	753.23	4.4998	-9914.02		4.49508	4980.51	4.49598	4912.34	4.49373	4996.07	4.49463	5048.16	4.49755	5072.97
4.50115	-9972.07	4.50183	-9976.06	4.50678	-9976.36	4.50318	-9911.37	4.50565	693.05	4.507	-9914.03		4.50228	4980.45	4.50318	4912.07	4.50093	4995.94	4.50183	5048.1	4.50475	5073.05
4.50835	-9972.17	4.50903	-9976.06	4.51398	-9976.46	4.51038	-9911.17	4.51285	632.29	4.5142	-9914.05		4.50948	4980.44	4.51038	4911.83	4.50813	4995.75	4.50903	5048.06	4.51195	5073.14
4.51555	-9972.29	4.51623	-9976.05	4.52118	-9976.5	4.51758	-9910.97	4.52005	570.97	4.5214	-9914.08		4.51668	4980.46	4.51758	4911.61	4.51533	4995.51	4.51623	5048.03	4.51915	5073.24
4.52275	-9972.43	4.52343	-9976.01	4.52838	-9976.47	4.52478	-9910.77	4.52725	509.1	4.5286	-9914.11		4.52388	4980.51	4.52478	4911.43	4.52253	4995.25	4.52343	5048.01	4.52635	5073.33
4.52995	-9972.61	4.53063	-9975.94	4.53558	-9976.37	4.53198	-9910.59	4.53445	446.68	4.5358	-9914.13		4.53108	4980.56	4.53198	4911.27	4.52973	4994.97	4.53063	5048.01	4.53355	5073.4
4.53715	-9972.83	4.53783	-9975.84	4.54278	-9976.23	4.53918	-9910.45	4.54165	383.69	4.543	-9914.13		4.53828	4980.6	4.53918	4911.14	4.53693	4994.72	4.53783	5048.01	4.54075	5073.46
4.54435	-9973.09	4.54503	-9975.71	4.54998	-9976.09	4.54638	-9910.33	4.54885	320.14	4.5502	-9914.1		4.54548	4980.62	4.54638	4911.03	4.54413	4994.5	4.54503	5048.02	4.54795	5073.5
4.55155	-9973.38	4.55223	-9975.57	4.55718	-9975.98	4.55358	-9910.25	4.55605	256.01	4.5574	-9914.03		4.55268	4980.62	4.55358	4910.94	4.55133	4994.32	4.55223	5048.02	4.55515	5073.55
4.55875	-9973.7	4.55943	-9975.42	4.56438	-9975.92	4.56078	-9910.19	4.56325	191.32	4.5646	-9913.94		4.55988	4980.59	4.56078	4910.85	4.55853	4994.17	4.55943	5048	4.56235	5073.61
4.56595	-9974.02	4.56663	-9975.27	4.57158	-9975.93	4.56798	-9910.17	4.57045	126.06	4.5718	-9913.81		4.56708	4980.55	4.56798	4910.75	4.56573	4994.06	4.56663	5047.98	4.56955	5073.68
4.57315	-9974.33	4.57383	-9975.16	4.57878	-9976.01	4.57518	-9910.19	4.57765	60.25	4.579	-9913.66		4.57428	4980.52	4.57518	4910.65	4.57293	4993.96	4.57383	5047.93	4.57675	5073.78
4.58035	-9974.62	4.58103	-9975.09	4.58598	-9976.18	4.58238	-9910.23	4.58485	-6.07	4.5862	-9913.51		4.58148	4980.51	4.58238	4910.52	4.58013	4993.86	4.58103	5047.89	4.58395	5073.91
4.58755	-9974.87	4.58823	-9975.07	4.59318	-9976.4	4.58958	-9910.29	4.59205	-72.89	4.5934	-9913.36		4.58868	4980.52	4.58958	4910.36	4.58733	4993.76	4.58823	5047.86	4.59115	5074.04
4.59475	-9975.08	4.59543	-9975.08	4.60038	-9976.64	4.59678	-9910.37	4.59925	-140.18	4.6006	-9913.24		4.59588	4980.54	4.59678	4910.16	4.59453	4993.66	4.59543	5047.83	4.59835	5074.18
4.60195	-9975.27	4.60263	-9975.11	4.60758	-9976.89	4.60398	-9910.46	4.60645	-207.92	4.6078	-9913.17		4.60308	4980.59	4.60398	4909.91	4.60173	4993.58	4.60263	5047.82	4.60555	5074.32
4.60915	-9975.44	4.60983	-9975.15	4.61478	-9977.1	4.61118	-9910.53	4.61365	-276.09	4.615	-9913.15		4.61028	4980.63	4.61118	4909.6	4.60893	4993.5	4.60983	5047.81	4.61275	5074.43
4.61635	-9975.61	4.61703	-9975.19	4.62198	-9977.27	4.61838	-9910.58	4.62085	-344.69	4.6222	-9913.19		4.61748	4980.67	4.61838	4909.25	4.61613	4993.45	4.61703	5047.81	4.61995	5074.54
4.62355	-9975.8	4.62423	-9975.21	4.62918	-9977.37	4.62558	-9910.58	4.62805	-413.7	4.6294	-9913.29		4.62468	4980.68	4.62558	4908.85	4.62333	4993.42	4.62423	5047.82	4.62715	5074.63
4.63075	-9976.02	4.63143	-9975.19	4.63638	-9977.39	4.63278	-9910.52	4.63525	-483.13	4.6366	-9913.42		4.63188	4980.66	4.63278	4908.44	4.63053	4993.41	4.63143	5047.85	4.63435	5074.7
4.63795	-9976.28	4.63863	-9975.14	4.64358	-9977.34	4.63998	-9910.39	4.64245	-552.95	4.6438	-9913.57		4.63908	4980.61	4.63998	4908.02	4.63773	4993.4	4.63863	5047.88	4.64155	5074.77
4.64515	-9976.61	4.64583	-9975.07	4.65078	-9977.23	4.64718	-9910.2	4.64965	-623.18	4.651	-9913.72		4.64628	4980.54	4.64718	4907.62	4.64493	4993.4	4.64583	5047.9	4.64875	5074.85
4.65235	-9976.99	4.65303	-9974.97	4.65798	-9977.07	4.65438	-9909.96	4.65685	-693.78	4.6582	-9913.84		4.65348	4980.44	4.65438	4907.25	4.65213	4993.38	4.65303	5047.92	4.65595	5074.92
4.65955	-9977.42	4.66023	-9974.88	4.66518	-9976.89	4.66158	-9909.68	4.66405	-764.74	4.6654	-9913.93		4.66068	4980.32	4.66158	4906.93	4.65933	4993.35	4.66023	5047.92	4.66315	5074.99
4.66675	-9977.89	4.66743	-9974.79	4.67238	-9976.72	4.66878	-9909.39	4.67125	-836.04	4.6726	-9913.97		4.66788	4980.18	4.66878	4906.67	4.66653	4993.31	4.66743	5047.91	4.67035	5075.06
4.67395	-9978.37	4.67463	-9974.71	4.67958	-9976.59	4.67598	-9909.12	4.67845	-907.64	4.6798	-9913.98		4.67508	4980.03	4.67598	4906.45	4.67373	4993.25	4.67463	5047.88	4.67755	5075.11
4.68115	-9978.83	4.68183	-9974.65	4.68678	-9976.51	4.68318	-9908.87	4.68565	-979.53	4.687	-9913.97		4.68228	4979.88	4.68318	4906.26	4.68093	4993.19	4.68183	5047.81	4.68475	5075.15
4.68835	-9979.25	4.68903	-9974.6	4.69398	-9976.5	4.69038	-9908.67	4.69285	-1051.67	4.6942	-9913.95		4.68948	4979.72	4.69038	4906.1	4.68813	4993.12	4.68903	5047.7	4.69195	5075.17
4.69555	-9979.61	4.69623	-9974.6	4.70118	-9976.55	4.69758	-9908.51	4.70005	-1124.05	4.7014	-9913.95		4.69668	4979.58	4.69758	4905.95	4.69533	4993.03	4.69623	5047.56	4.69915	5075.17
4.70275	-9979.91	4.70343	-9974.63	4.70838	-9976.67	4.70478	-9908.41	4.70725	-1196.64	4.7086	-9913.97		4.70388	4979.44	4.70478	4905.81	4.70253	4992.94	4.70343	5047.4	4.70635	5075.17
4.70995	-9980.14	4.71063	-9974.73	4.71558	-9976.83	4.71198	-9908.34	4.71445	-1269.4	4.7158	-9914		4.71108	4979.32	4.71198	4905.66	4.70973	4992.82	4.71063	5047.24	4.71355	5075.16
4.71715	-9980.32	4.71783	-9974.88	4.72278	-9977.02	4.71918	-9908.31	4.72165	-1342.33	4.723	-9914.04		4.71828	4979.23	4.71918	4905.51	4.71693	4992.68	4.71783	5047.08	4.72075	5075.17
4.72435	-9980.46	4.72503	-9975.09	4.72998	-9977.21	4.72638	-9908.3	4.72885	-1415.41	4.7302	-9914.09		4.72548	4979.17	4.72638	4905.36	4.72413	4992.51	4.72503	5046.94	4.72795	5075.19
4.73155	-9980.58	4.73223	-9975.35	4.73718	-9977.39	4.73358	-9908.3	4.73605	-1488.63	4.7374	-9914.12		4.73268	4979.12	4.73358	4905.21	4.73133	4992.31	4.73223	5046.84	4.73515	5075.24
4.73875	-9980.7	4.73943	-9975.65	4.74438	-9977.55	4.74078	-9908.3	4.74325	-1561.98	4.7446	-9914.12		4.73988	4979.1	4.74078	4905.05	4.73853	4992.1	4.73943	5046.77	4.74235	5075.33
4.74595	-9980.85	4.74663	-9975.95	4.75158	-9977.71	4.74798	-9908.29	4.75045	-1635.44	4.7518	-9914.09		4.74708	4979.08	4.74798	4904.9	4.74573	4991.88	4.74663	5046.74	4.74955	5075.47
4.75315	-9981.02	4.75383	-9976.23	4.75878	-9977.85	4.75518	-9908.26	4.75765	-1709.01	4.759	-9914.03		4.75428	4979.08	4.75518	4904.74	4.75293	4991.68	4.75383	5046.73	4.75675	5075.65
4.76035	-9981.21	4.76103	-9976.47	4.76598	-9978	4.76238	-9908.2	4.76485	-1782.66	4.7662	-9913.94		4.76148	4979.08	4.76238	4904.56	4.76013	4991.5	4.76103	5046.74	4.76395	5075.88
4.76755	-9981.43	4.76823	-9976.65	4.77318	-9978.15	4.76958	-9908.11	4.77205	-1856.38	4.7734	-9913.83		4.76868	4979.11	4.76958	4904.38	4.76733	4991.36	4.76823	5046.76	4.77115	5076.15
4.77475	-9981.68	4.77543	-9976.76	4.78038	-9978.31	4.77678	-9907.97	4.77925	-1930.15	4.7806	-9913.72		4.77588	4979.15	4.77678	4904.17	4.77453	4991.26	4.77543	5046.79	4.77835	5076.47
4.78195	-9981.94	4.78263	-9976.81	4.78758	-9978.45	4.78398	-9907.8	4.78645	-2003.94	4.7878	-9913.62		4.78308	4979.23	4.78398	4903.96	4.78173	4991.19	4.78263	5046.83	4.78555	5076.81
4.78915	-9982.22	4.78983	-9976.81	4.79478	-9978.58	4.79118	-9907.61	4.79365	-2077.74	4.795	-9913.54		4.79028	4979.35	4.79118	4903.74	4.78893	4991.14	4.78983	5046.87	4.79275	5077.16
4.79635	-9982.51	4.79703	-9976.79	4.80198	-9978.67	4.79838	-9907.4	4.80085	-2151.51	4.8022	-9913.49		4.79748	4979.5	4.79838	4903.52	4.79613	4991.08	4.79703	5046.92	4.79995	5077.51
4.80355	-9982.82	4.80423	-9976.78	4.80918	-9978.71	4.80558	-9907.18	4.80805	-2225.26	4.8094	-9913.48		4.80468	4979.7	4.80558	4903.29	4.80333	4991.01	4.80423	5046.99	4.80715	5077.83
4.81075	-9983.14	4.81143	-9976.77	4.81638	-9978.7	4.81278	-9906.95	4.81525	-2298.97	4.8166	-9913.51		4.81188	4979.92	4.81278	4903.05	4.81053	4990.89	4.81143	5047.08	4.81435	5078.12
4.81795	-9983.48	4.81863	-9976.79	4.82358	-9978.64	4.81998	-9906.74	4.82245	-2372.65	4.8238	-9913.58		4.81908	4980.17	4.81998	4902.8	4.81773	4990.74	4.81863	5047.18	4.82155	5078.37
4.82515	-9983.84	4.82583	-9976.82	4.83078	-9978.54	4.82718	-9906.53	4.82965	-2446.28	4.831	-9913.68		4.82628	4980.42	4.82718	4902.54	4.82493	4990.55	4.82583	5047.28	4.82875	5078.57
4.83235	-9984.22	4.83303	-9976.85	4.83798	-9978.44	4.83438	-9906.34	4.83685	-2519.86	4.8382	-9913.8		4.83348	4980.66	4.83438	4902.27	4.83213	4990.33	4.83303	5047.38	4.83595	5078.72
4.83955	-9984.63	4.84023	-9976.88	4.84518	-9978.35	4.84158	-9906.16	4.84405	-2593.4	4.8454	-9913.92		4.84068	4980.87	4.84158	4901.98	4.83933	4990.09	4.84023	5047.46	4.84315	5078.83
4.84675	-9985.06	4.84743	-9976.9	4.85238	-9978.3	4.84878	-9906	4.85125	-2666.89	4.8526	-9914.03		4.84788	4981.04	4.84878	4901.69	4.84653	4989.85	4.84743	5047.52	4.85035	5078.92
4.85395	-9985.51	4.85463	-9976.88	4.85958	-9978.3	4.85598	-9905.85	4.85845	-2740.32	4.8598	-9914.13		4.85508	4981.16	4.85598	4901.43	4.85373	4989.61	4.85463	5047.58	4.85755	5079.01
4.86115	-9985.98	4.86183	-9976.84	4.86678	-9978.37	4.86318	-9905.74	4.86565	-2813.67	4.867	-9914.21		4.86228	4981.23	4.86318	4901.19	4.86093	4989.39	4.86183	5047.62	4.86475	5079.1
4.86835	-9986.45	4.86903	-9976.77	4.87398	-9978.5	4.87038	-9905.65	4.87285	-2886.93	4.8742	-9914.27		4.86948	4981.28	4.87038	4900.99	4.86813	4989.2	4.86903	5047.66	4.87195	5079.2
4.87555	-9986.92	4.87623	-9976.69	4.88118	-9978.67	4.87758	-9905.59	4.88005	-2960.06	4.8814	-9914.32		4.87668	4981.3	4.87758	4900.84	4.87533	4989.02	4.87623	5047.7	4.87915	5079.33
4.88275	-9987.37	4.88343	-9976.62	4.88838	-9978.87	4.88478	-9905.55	4.88725	-3033.02	4.8886	-9914.35		4.88388	4981.31	4.88478	4900.71	4.88253	4988.85	4.88343	5047.75	4.88635	5079.48
4.88995	-9987.78	4.89063	-9976.58	4.89558	-9979.09	4.89198	-9905.54	4.89445	-3105.79	4.8958	-9914.38		4.89108	4981.32	4.89198	4900.6	4.88973	4988.69	4.89063	5047.81	4.89355	5079.65
4.89715	-9988.16	4.89783	-9976.56	4.90278	-9979.29	4.89918	-9905.54	4.90165	-3178.31	4.903	-9914.42		4.89828	4981.34	4.89918	4900.49	4.89693	4988.53	4.89783	5047.87	4.90075	5079.85
4.90435	-9988.47	4.90503	-9976.59	4.90998	-9979.47	4.90638	-9905.54	4.90885	-3250.57	4.9102	-9914.46		4.90548	4981.36	4.90638	4900.36	4.90413	4988.36	4.90503	5047.92	4.90795	5080.07
4.91155	-9988.74	4.91223	-9976.65	4.91718	-9979.61	4.91358	-9905.53	4.91605	-3322.54	4.9174	-9914.48		4.91268	4981.38	4.91358	4900.21	4.91133	4988.19	4.91223	5047.96	4.91515	5080.29
4.91875	-9988.94	4.91943	-9976.74	4.92438	-9979.71	4.92078	-9905.49	4.92325	-3394.22	4.9246	-9914.5		4.91988	4981.39	4.92078	4900.04	4.91853	4988.02	4.91943	5047.99	4.92235	5080.51
4.92595	-9989.09	4.92663	-9976.83	4.93158	-9979.77	4.92798	-9905.41	4.93045	-3465.59	4.9318	-9914.5		4.92708	4981.38	4.92798	4899.87	4.92573	4987.84	4.92663	5048.01	4.92955	5080.74
4.93315	-9989.2	4.93383	-9976.91	4.93878	-9979.8	4.93518	-9905.3	4.93765	-3536.67	4.939	-9914.46		4.93428	4981.36	4.93518	4899.7	4.93293	4987.67	4.93383	5048.04	4.93675	5080.97
4.94035	-9989.27	4.94103	-9976.97	4.94598	-9979.81	4.94238	-9905.16	4.94485	-3607.44	4.9462	-9914.39		4.94148	4981.33	4.94238	4899.56	4.94013	4987.52	4.94103	5048.08	4.94395	5081.19
4.94755	-9989.33	4.94823	-9976.98	4.95318	-9979.8	4.94958	-9904.99	4.95205	-3677.93	4.9534	-9914.26		4.94868	4981.29	4.94958	4899.45	4.94733	4987.39	4.94823	5048.15	4.95115	5081.38
4.95475	-9989.39	4.95543	-9976.95	4.96038	-9979.79	4.95678	-9904.8	4.95925	-3748.13	4.9606	-9914.07		4.95588	4981.26	4.95678	4899.37	4.95453	4987.29	4.95543	5048.24	4.95835	5081.54
4.96195	-9989.48	4.96263	-9976.88	4.96758	-9979.79	4.96398	-9904.6	4.96645	-3818.03	4.9678	-9913.84		4.96308	4981.23	4.96398	4899.31	4.96173	4987.22	4.96263	5048.35	4.96555	5081.65
4.96915	-9989.59	4.96983	-9976.79	4.97478	-9979.81	4.97118	-9904.41	4.97365	-3887.63	4.975	-9913.57		4.97028	4981.21	4.97118	4899.24	4.96893	4987.17	4.96983	5048.49	4.97275	5081.71
4.97635	-9989.73	4.97703	-9976.69	4.98198	-9979.86	4.97838	-9904.25	4.98085	-3956.91	4.9822	-9913.27		4.97748	4981.19	4.97838	4899.13	4.97613	4987.14	4.97703	5048.64	4.97995	5081.72
4.98355	-9989.9	4.98423	-9976.61	4.98918	-9979.92	4.98558	-9904.12	4.98805	-4025.86	4.9894	-9912.97		4.98468	4981.18	4.98558	4898.97	4.98333	4987.13	4.98423	5048.79	4.98715	5081.68
4.99075	-9990.1	4.99143	-9976.54	4.99638	-9980	4.99278	-9904.03	4.99525	-4094.46	4.9966	-9912.68		4.99188	4981.17	4.99278	4898.73	4.99053	4987.12	4.99143	5048.94	4.99435	5081.61
4.99795	-9990.31	4.99863	-9976.48	5.00358	-9980.09	4.99998	-9903.99	5.00245	-4162.72	5.0038	-9912.43		4.99908	4981.15	4.99998	4898.41	4.99773	4987.09	4.99863	5049.08	5.00155	5081.52
5.00515	-9990.54	5.00583	-9976.42	5.01078	-9980.18	5.00718	-9903.99	5.00965	-4230.61	5.011	-9912.24		5.00628	4981.12	5.00718	4898.04	5.00493	4987.05	5.00583	5049.21	5.00875	5081.44
5.01235	-9990.75	5.01303	-9976.35	5.01798	-9980.26	5.01438	-9904.02	5.01685	-4298.14	5.0182	-9912.1		5.01348	4981.08	5.01438	4897.61	5.01213	4987	5.01303	5049.34	5.01595	5081.37
5.01955	-9990.96	5.02023	-9976.24	5.02518	-9980.34	5.02158	-9904.08	5.02405	-4365.3	5.0254	-9912.02		5.02068	4981.01	5.02158	4897.16	5.01933	4986.93	5.02023	5049.45	5.02315	5081.34
5.02675	-9991.17	5.02743	-9976.06	5.03238	-9980.4	5.02878	-9904.15	5.03125	-4432.08	5.0326	-9911.97		5.02788	4980.92	5.02878	4896.7	5.02653	4986.85	5.02743	5049.57	5.03035	5081.35
5.03395	-9991.38	5.03463	-9975.8	5.03958	-9980.44	5.03598	-9904.19	5.03845	-4498.49	5.0398	-9911.94		5.03508	4980.8	5.03598	4896.26	5.03373	4986.77	5.03463	5049.7	5.03755	5081.39
5.04115	-9991.6	5.04183	-9975.43	5.04678	-9980.48	5.04318	-9904.19	5.04565	-4564.52	5.047	-9911.93		5.04228	4980.65	5.04318	4895.85	5.04093	4986.7	5.04183	5049.83	5.04475	5081.45
5.04835	-9991.85	5.04903	-9974.96	5.05398	-9980.49	5.05038	-9904.17	5.05285	-4630.16	5.0542	-9911.92		5.04948	4980.48	5.05038	4895.47	5.04813	4986.66	5.04903	5049.97	5.05195	5081.52
5.05555	-9992.13	5.05623	-9974.42	5.06118	-9980.49	5.05758	-9904.11	5.06005	-4695.42	5.0614	-9911.9		5.05668	4980.29	5.05758	4895.12	5.05533	4986.64	5.05623	5050.12	5.05915	5081.59
5.06275	-9992.45	5.06343	-9973.83	5.06838	-9980.47	5.06478	-9904.02	5.06725	-4760.31	5.0686	-9911.88		5.06388	4980.09	5.06478	4894.8	5.06253	4986.65	5.06343	5050.28	5.06635	5081.65
5.06995	-9992.81	5.07063	-9973.23	5.07558	-9980.42	5.07198	-9903.93	5.07445	-4824.81	5.0758	-9911.87		5.07108	4979.89	5.07198	4894.5	5.06973	4986.67	5.07063	5050.44	5.07355	5081.71
5.07715	-9993.2	5.07783	-9972.64	5.08278	-9980.34	5.07918	-9903.83	5.08165	-4888.93	5.083	-9911.87		5.07828	4979.72	5.07918	4894.23	5.07693	4986.72	5.07783	5050.6	5.08075	5081.77
5.08435	-9993.6	5.08503	-9972.11	5.08998	-9980.23	5.08638	-9903.76	5.08885	-4952.67	5.0902	-9911.88		5.08548	4979.58	5.08638	4893.98	5.08413	4986.77	5.08503	5050.76	5.08795	5081.83
5.09155	-9993.99	5.09223	-9971.65	5.09718	-9980.08	5.09358	-9903.7	5.09605	-5016.03	5.0974	-9911.93		5.09268	4979.49	5.09358	4893.75	5.09133	4986.81	5.09223	5050.89	5.09515	5081.92
5.09875	-9994.37	5.09943	-9971.28	5.10438	-9979.9	5.10078	-9903.68	5.10325	-5078.99	5.1046	-9912.01		5.09988	4979.44	5.10078	4893.54	5.09853	4986.85	5.09943	5051.01	5.10235	5082.02
5.10595	-9994.72	5.10663	-9971.02	5.11158	-9979.7	5.10798	-9903.67	5.11045	-5141.55	5.1118	-9912.11		5.10708	4979.44	5.10798	4893.36	5.10573	4986.85	5.10663	5051.12	5.10955	5082.14
5.11315	-9995.02	5.11383	-9970.85	5.11878	-9979.49	5.11518	-9903.66	5.11765	-5203.69	5.119	-9912.23		5.11428	4979.45	5.11518	4893.18	5.11293	4986.82	5.11383	5051.24	5.11675	5082.28
5.12035	-9995.28	5.12103	-9970.78	5.12598	-9979.27	5.12238	-9903.64	5.12485	-5265.39	5.1262	-9912.36		5.12148	4979.49	5.12238	4893.01	5.12013	4986.76	5.12103	5051.37	5.12395	5082.43
5.12755	-9995.51	5.12823	-9970.77	5.13318	-9979.05	5.12958	-9903.6	5.13205	-5326.62	5.1334	-9912.5		5.12868	4979.52	5.12958	4892.83	5.12733	4986.67	5.12823	5051.5	5.13115	5082.57
5.13475	-9995.71	5.13543	-9970.81	5.14038	-9978.83	5.13678	-9903.53	5.13925	-5387.36	5.1406	-9912.64		5.13588	4979.55	5.13678	4892.64	5.13453	4986.56	5.13543	5051.64	5.13835	5082.7
5.14195	-9995.89	5.14263	-9970.87	5.14758	-9978.61	5.14398	-9903.43	5.14645	-5447.59	5.1478	-9912.78		5.14308	4979.56	5.14398	4892.44	5.14173	4986.41	5.14263	5051.77	5.14555	5082.81
5.14915	-9996.07	5.14983	-9970.93	5.15478	-9978.41	5.15118	-9903.3	5.15365	-5507.27	5.155	-9912.91		5.15028	4979.55	5.15118	4892.23	5.14893	4986.25	5.14983	5051.89	5.15275	5082.89
5.15635	-9996.24	5.15703	-9970.96	5.16198	-9978.22	5.15838	-9903.14	5.16085	-5566.4	5.1622	-9913.05		5.15748	4979.52	5.15838	4892.02	5.15613	4986.07	5.15703	5051.98	5.15995	5082.96
5.16355	-9996.42	5.16423	-9970.94	5.16918	-9978.05	5.16558	-9902.95	5.16805	-5624.95	5.1694	-9913.17		5.16468	4979.48	5.16558	4891.8	5.16333	4985.88	5.16423	5052.04	5.16715	5083.01
5.17075	-9996.62	5.17143	-9970.86	5.17638	-9977.89	5.17278	-9902.77	5.17525	-5682.92	5.1766	-9913.28		5.17188	4979.43	5.17278	4891.6	5.17053	4985.68	5.17143	5052.05	5.17435	5083.05
5.17795	-9996.83	5.17863	-9970.72	5.18358	-9977.74	5.17998	-9902.6	5.18245	-5740.31	5.1838	-9913.39		5.17908	4979.38	5.17998	4891.42	5.17773	4985.48	5.17863	5052.03	5.18155	5083.09
5.18515	-9997.05	5.18583	-9970.53	5.19078	-9977.6	5.18718	-9902.46	5.18965	-5797.16	5.191	-9913.48		5.18628	4979.33	5.18718	4891.24	5.18493	4985.27	5.18583	5051.98	5.18875	5083.13
5.19235	-9997.27	5.19303	-9970.31	5.19798	-9977.46	5.19438	-9902.35	5.19685	-5853.5	5.1982	-9913.56		5.19348	4979.29	5.19438	4891.06	5.19213	4985.06	5.19303	5051.93	5.19595	5083.19
5.19955	-9997.51	5.20023	-9970.09	5.20518	-9977.31	5.20158	-9902.3	5.20405	-5909.34	5.2054	-9913.63		5.20068	4979.25	5.20158	4890.89	5.19933	4984.85	5.20023	5051.87	5.20315	5083.25
5.20675	-9997.74	5.20743	-9969.9	5.21238	-9977.15	5.20878	-9902.29	5.21125	-5964.73	5.2126	-9913.68		5.20788	4979.22	5.20878	4890.72	5.20653	4984.66	5.20743	5051.84	5.21035	5083.33
5.21395	-9997.98	5.21463	-9969.78	5.21958	-9976.98	5.21598	-9902.33	5.21845	-6019.69	5.2198	-9913.72		5.21508	4979.2	5.21598	4890.56	5.21373	4984.48	5.21463	5051.81	5.21755	5083.42
5.22115	-9998.2	5.22183	-9969.73	5.22678	-9976.79	5.22318	-9902.41	5.22565	-6074.21	5.227	-9913.78		5.22228	4979.16	5.22318	4890.41	5.22093	4984.34	5.22183	5051.79	5.22475	5083.51
5.22835	-9998.41	5.22903	-9969.75	5.23398	-9976.59	5.23038	-9902.5	5.23285	-6128.3	5.2342	-9913.84		5.22948	4979.12	5.23038	4890.27	5.22813	4984.22	5.22903	5051.78	5.23195	5083.59
5.23555	-9998.61	5.23623	-9969.83	5.24118	-9976.39	5.23758	-9902.59	5.24005	-6181.94	5.2414	-9913.93		5.23668	4979.06	5.23758	4890.12	5.23533	4984.13	5.23623	5051.77	5.23915	5083.68
5.24275	-9998.78	5.24343	-9969.95	5.24838	-9976.19	5.24478	-9902.67	5.24725	-6235.09	5.2486	-9914.01		5.24388	4978.98	5.24478	4889.98	5.24253	4984.08	5.24343	5051.77	5.24635	5083.77
5.24995	-9998.94	5.25063	-9970.07	5.25558	-9976	5.25198	-9902.72	5.25445	-6287.71	5.2558	-9914.1		5.25108	4978.88	5.25198	4889.83	5.24973	4984.05	5.25063	5051.77	5.25355	5083.86
5.25715	-9999.1	5.25783	-9970.19	5.26278	-9975.83	5.25918	-9902.74	5.26165	-6339.78	5.263	-9914.17		5.25828	4978.77	5.25918	4889.66	5.25693	4984.04	5.25783	5051.78	5.26075	5083.94
5.26435	-9999.26	5.26503	-9970.28	5.26998	-9975.69	5.26638	-9902.72	5.26885	-6391.27	5.2702	-9914.23		5.26548	4978.64	5.26638	4889.48	5.26413	4984.05	5.26503	5051.79	5.26795	5084.03
5.27155	-9999.43	5.27223	-9970.32	5.27718	-9975.56	5.27358	-9902.67	5.27605	-6442.17	5.2774	-9914.27		5.27268	4978.52	5.27358	4889.26	5.27133	4984.07	5.27223	5051.81	5.27515	5084.13
5.27875	-9999.62	5.27943	-9970.32	5.28438	-9975.46	5.28078	-9902.58	5.28325	-6492.5	5.2846	-9914.28		5.27988	4978.41	5.28078	4889.02	5.27853	4984.1	5.27943	5051.83	5.28235	5084.24
5.28595	-9999.82	5.28663	-9970.29	5.29158	-9975.37	5.28798	-9902.47	5.29045	-6542.27	5.2918	-9914.28		5.28708	4978.32	5.28798	4888.76	5.28573	4984.13	5.28663	5051.86	5.28955	5084.36
5.29315	-10000	5.29383	-9970.23	5.29878	-9975.29	5.29518	-9902.34	5.29765	-6591.5	5.299	-9914.3		5.29428	4978.25	5.29518	4888.5	5.29293	4984.16	5.29383	5051.89	5.29675	5084.51
5.30035	-10000.2	5.30103	-9970.15	5.30598	-9975.19	5.30238	-9902.2	5.30485	-6640.21	5.3062	-9914.34		5.30148	4978.2	5.30238	4888.24	5.30013	4984.19	5.30103	5051.93	5.30395	5084.68
5.30755	-10000.4	5.30823	-9970.05	5.31318	-9975.07	5.30958	-9902.04	5.31205	-6688.42	5.3134	-9914.43		5.30868	4978.16	5.30958	4887.98	5.30733	4984.22	5.30823	5051.97	5.31115	5084.87
5.31475	-10000.6	5.31543	-9969.94	5.32038	-9974.9	5.31678	-9901.87	5.31925	-6736.12	5.3206	-9914.56		5.31588	4978.13	5.31678	4887.72	5.31453	4984.24	5.31543	5052.02	5.31835	5085.06
5.32195	-10000.9	5.32263	-9969.8	5.32758	-9974.69	5.32398	-9901.68	5.32645	-6783.31	5.3278	-9914.73		5.32308	4978.09	5.32398	4887.49	5.32173	4984.26	5.32263	5052.08	5.32555	5085.26
5.32915	-10001	5.32983	-9969.64	5.33478	-9974.43	5.33118	-9901.48	5.33365	-6830	5.335	-9914.92		5.33028	4978.03	5.33118	4887.26	5.32893	4984.28	5.32983	5052.17	5.33275	5085.44
5.33635	-10001.3	5.33703	-9969.47	5.34198	-9974.14	5.33838	-9901.27	5.34085	-6876.19	5.3422	-9915.09		5.33748	4977.95	5.33838	4887.05	5.33613	4984.28	5.33703	5052.26	5.33995	5085.59
5.34355	-10001.5	5.34423	-9969.28	5.34918	-9973.82	5.34558	-9901.04	5.34805	-6921.89	5.3494	-9915.23		5.34468	4977.84	5.34558	4886.84	5.34333	4984.28	5.34423	5052.37	5.34715	5085.72
5.35075	-10001.7	5.35143	-9969.09	5.35638	-9973.51	5.35278	-9900.81	5.35525	-6967.1	5.3566	-9915.3		5.35188	4977.72	5.35278	4886.64	5.35053	4984.26	5.35143	5052.49	5.35435	5085.79
5.35795	-10002	5.35863	-9968.9	5.36358	-9973.2	5.35998	-9900.57	5.36245	-7011.84	5.3638	-9915.31		5.35908	4977.59	5.35998	4886.45	5.35773	4984.22	5.35863	5052.6	5.36155	5085.83
5.36515	-10002.2	5.36583	-9968.7	5.37078	-9972.91	5.36718	-9900.34	5.36965	-7056.1	5.371	-9915.24		5.36628	4977.46	5.36718	4886.27	5.36493	4984.17	5.36583	5052.69	5.36875	5085.83
5.37235	-10002.5	5.37303	-9968.51	5.37798	-9972.66	5.37438	-9900.12	5.37685	-7099.9	5.3782	-9915.12		5.37348	4977.33	5.37438	4886.09	5.37213	4984.1	5.37303	5052.77	5.37595	5085.8
5.37955	-10002.8	5.38023	-9968.31	5.38518	-9972.42	5.38158	-9899.93	5.38405	-7143.24	5.3854	-9914.95		5.38068	4977.22	5.38158	4885.91	5.37933	4984.01	5.38023	5052.83	5.38315	5085.76
5.38675	-10003.1	5.38743	-9968.12	5.39238	-9972.2	5.38878	-9899.78	5.39125	-7186.09	5.3926	-9914.78		5.38788	4977.14	5.38878	4885.73	5.38653	4983.89	5.38743	5052.86	5.39035	5085.73
5.39395	-10003.4	5.39463	-9967.92	5.39958	-9971.96	5.39598	-9899.68	5.39845	-7228.44	5.3998	-9914.62		5.39508	4977.07	5.39598	4885.54	5.39373	4983.75	5.39463	5052.86	5.39755	5085.71
5.40115	-10003.6	5.40183	-9967.72	5.40678	-9971.71	5.40318	-9899.63	5.40565	-7270.24	5.407	-9914.5		5.40228	4977	5.40318	4885.36	5.40093	4983.61	5.40183	5052.85	5.40475	5085.7
5.40835	-10003.9	5.40903	-9967.53	5.41398	-9971.43	5.41038	-9899.63	5.41285	-7311.48	5.4142	-9914.42		5.40948	4976.92	5.41038	4885.17	5.40813	4983.45	5.40903	5052.81	5.41195	5085.7
5.41555	-10004.2	5.41623	-9967.34	5.42118	-9971.12	5.41758	-9899.66	5.42005	-7352.17	5.4214	-9914.37		5.41668	4976.81	5.41758	4884.98	5.41533	4983.3	5.41623	5052.76	5.41915	5085.72
5.42275	-10004.4	5.42343	-9967.17	5.42838	-9970.8	5.42478	-9899.7	5.42725	-7392.3	5.4286	-9914.35		5.42388	4976.69	5.42478	4884.79	5.42253	4983.15	5.42343	5052.69	5.42635	5085.74
5.42995	-10004.6	5.43063	-9967.04	5.43558	-9970.48	5.43198	-9899.75	5.43445	-7431.88	5.4358	-9914.36		5.43108	4976.55	5.43198	4884.6	5.42973	4983.02	5.43063	5052.61	5.43355	5085.77
5.43715	-10004.9	5.43783	-9966.94	5.44278	-9970.19	5.43918	-9899.8	5.44165	-7470.9	5.443	-9914.38		5.43828	4976.41	5.43918	4884.44	5.43693	4982.9	5.43783	5052.51	5.44075	5085.79
5.44435	-10005	5.44503	-9966.87	5.44998	-9969.93	5.44638	-9899.82	5.44885	-7509.36	5.4502	-9914.39		5.44548	4976.28	5.44638	4884.28	5.44413	4982.82	5.44503	5052.4	5.44795	5085.81
5.45155	-10005.2	5.45223	-9966.83	5.45718	-9969.73	5.45358	-9899.81	5.45605	-7547.25	5.4574	-9914.38		5.45268	4976.17	5.45358	4884.13	5.45133	4982.75	5.45223	5052.28	5.45515	5085.84
5.45875	-10005.4	5.45943	-9966.79	5.46438	-9969.6	5.46078	-9899.76	5.46325	-7584.56	5.4646	-9914.37		5.45988	4976.09	5.46078	4883.97	5.45853	4982.71	5.45943	5052.16	5.46235	5085.87
5.46595	-10005.5	5.46663	-9966.77	5.47158	-9969.53	5.46798	-9899.67	5.47045	-7621.3	5.4718	-9914.34		5.46708	4976.06	5.46798	4883.8	5.46573	4982.67	5.46663	5052.04	5.46955	5085.94
5.47315	-10005.6	5.47384	-9966.74	5.47879	-9969.51	5.47519	-9899.56	5.47765	-7657.48	5.479	-9914.32		5.47429	4976.08	5.47519	4883.6	5.47294	4982.63	5.47384	5051.94	5.47675	5086.03
5.48035	-10005.7	5.48104	-9966.7	5.48599	-9969.53	5.48239	-9899.43	5.48485	-7693.09	5.4862	-9914.3		5.48149	4976.14	5.48239	4883.38	5.48014	4982.57	5.48104	5051.85	5.48395	5086.16
5.48755	-10005.8	5.48824	-9966.65	5.49319	-9969.56	5.48959	-9899.29	5.49205	-7728.18	5.4934	-9914.31		5.48869	4976.22	5.48959	4883.13	5.48734	4982.48	5.48824	5051.8	5.49115	5086.33
5.49475	-10005.8	5.49544	-9966.57	5.50039	-9969.59	5.49679	-9899.14	5.49925	-7762.8	5.5006	-9914.33		5.49589	4976.31	5.49679	4882.86	5.49454	4982.35	5.49544	5051.77	5.49835	5086.51
5.50195	-10005.9	5.50264	-9966.46	5.50759	-9969.61	5.50399	-9898.98	5.50645	-7797	5.5078	-9914.36		5.50309	4976.38	5.50399	4882.57	5.50174	4982.18	5.50264	5051.79	5.50555	5086.71
5.50915	-10005.9	5.50984	-9966.33	5.51479	-9969.61	5.51119	-9898.83	5.51365	-7830.82	5.515	-9914.42		5.51029	4976.45	5.51119	4882.29	5.50894	4981.97	5.50984	5051.84	5.51275	5086.89
5.51635	-10005.9	5.51704	-9966.17	5.52199	-9969.58	5.51839	-9898.7	5.52085	-7864.29	5.5222	-9914.49		5.51749	4976.5	5.51839	4882.02	5.51614	4981.75	5.51704	5051.92	5.51995	5087.04
5.52355	-10005.9	5.52424	-9965.99	5.52919	-9969.53	5.52559	-9898.57	5.52805	-7897.42	5.5294	-9914.57		5.52469	4976.53	5.52559	4881.77	5.52334	4981.53	5.52424	5052.03	5.52715	5087.16
5.53075	-10005.9	5.53144	-9965.8	5.53639	-9969.45	5.53279	-9898.44	5.53525	-7930.21	5.5366	-9914.66		5.53189	4976.55	5.53279	4881.54	5.53054	4981.34	5.53144	5052.16	5.53435	5087.24
5.53795	-10006	5.53864	-9965.59	5.54359	-9969.35	5.53999	-9898.32	5.54245	-7962.62	5.5438	-9914.76		5.53909	4976.55	5.53999	4881.32	5.53774	4981.21	5.53864	5052.29	5.54155	5087.29
5.54515	-10006	5.54584	-9965.39	5.55079	-9969.22	5.54719	-9898.19	5.54965	-7994.66	5.551	-9914.86		5.54629	4976.55	5.54719	4881.09	5.54494	4981.14	5.54584	5052.41	5.54875	5087.31
5.55235	-10006.1	5.55304	-9965.2	5.55799	-9969.07	5.55439	-9898.06	5.55685	-8026.28	5.5582	-9914.98		5.55349	4976.57	5.55439	4880.85	5.55214	4981.15	5.55304	5052.51	5.55595	5087.34
5.55955	-10006.2	5.56024	-9965.03	5.56519	-9968.89	5.56159	-9897.92	5.56405	-8057.47	5.5654	-9915.11		5.56069	4976.6	5.56159	4880.58	5.55934	4981.22	5.56024	5052.57	5.56315	5087.37
5.56675	-10006.4	5.56744	-9964.89	5.57239	-9968.68	5.56879	-9897.78	5.57125	-8088.24	5.5726	-9915.24		5.56789	4976.67	5.56879	4880.28	5.56654	4981.35	5.56744	5052.57	5.57035	5087.43
5.57395	-10006.5	5.57464	-9964.78	5.57959	-9968.46	5.57599	-9897.64	5.57845	-8118.59	5.5798	-9915.37		5.57509	4976.77	5.57599	4879.95	5.57374	4981.52	5.57464	5052.5	5.57755	5087.51
5.58115	-10006.6	5.58184	-9964.68	5.58679	-9968.23	5.58319	-9897.49	5.58565	-8148.52	5.587	-9915.51		5.58229	4976.89	5.58319	4879.61	5.58094	4981.71	5.58184	5052.37	5.58475	5087.62
5.58835	-10006.7	5.58904	-9964.61	5.59399	-9968.02	5.59039	-9897.34	5.59285	-8178.04	5.5942	-9915.63		5.58949	4977.03	5.59039	4879.27	5.58814	4981.88	5.58904	5052.18	5.59195	5087.77
5.59555	-10006.9	5.59624	-9964.54	5.60119	-9967.82	5.59759	-9897.2	5.60005	-8207.15	5.6014	-9915.75		5.59669	4977.16	5.59759	4878.94	5.59534	4982.01	5.59624	5051.94	5.59915	5087.94
5.60275	-10007	5.60344	-9964.48	5.60839	-9967.65	5.60479	-9897.07	5.60725	-8235.84	5.6086	-9915.86		5.60389	4977.28	5.60479	4878.64	5.60254	4982.09	5.60344	5051.68	5.60635	5088.13
5.60995	-10007.1	5.61064	-9964.4	5.61559	-9967.52	5.61199	-9896.96	5.61445	-8264.11	5.6158	-9915.97		5.61109	4977.37	5.61199	4878.36	5.60974	4982.12	5.61064	5051.43	5.61355	5088.35
5.61715	-10007.2	5.61784	-9964.3	5.62279	-9967.42	5.61919	-9896.86	5.62165	-8291.95	5.623	-9916.07		5.61829	4977.41	5.61919	4878.13	5.61694	4982.1	5.61784	5051.2	5.62075	5088.58
5.62435	-10007.2	5.62504	-9964.19	5.62999	-9967.36	5.62639	-9896.79	5.62885	-8319.34	5.6302	-9916.17		5.62549	4977.41	5.62639	4877.95	5.62414	4982.03	5.62504	5051.04	5.62795	5088.83
5.63155	-10007.3	5.63224	-9964.07	5.63719	-9967.32	5.63359	-9896.72	5.63605	-8346.3	5.6374	-9916.28		5.63269	4977.37	5.63359	4877.84	5.63134	4981.92	5.63224	5050.93	5.63515	5089.08
5.63875	-10007.3	5.63944	-9963.96	5.64439	-9967.29	5.64079	-9896.67	5.64325	-8372.84	5.6446	-9916.39		5.63989	4977.3	5.64079	4877.81	5.63854	4981.76	5.63944	5050.9	5.64235	5089.32
5.64595	-10007.3	5.64664	-9963.85	5.65159	-9967.26	5.64799	-9896.61	5.65045	-8398.97	5.6518	-9916.49		5.64709	4977.21	5.64799	4877.85	5.64574	4981.58	5.64664	5050.92	5.64955	5089.53
5.65315	-10007.2	5.65384	-9963.75	5.65879	-9967.22	5.65519	-9896.54	5.65765	-8424.72	5.659	-9916.56		5.65429	4977.13	5.65519	4877.98	5.65294	4981.38	5.65384	5050.99	5.65675	5089.72
5.66035	-10007.1	5.66104	-9963.66	5.66599	-9967.18	5.66239	-9896.46	5.66485	-8450.1	5.6662	-9916.61		5.66149	4977.07	5.66239	4878.18	5.66014	4981.17	5.66104	5051.08	5.66395	5089.88
5.66755	-10007	5.66824	-9963.59	5.67319	-9967.13	5.66959	-9896.37	5.67205	-8475.13	5.6734	-9916.63		5.66869	4977.03	5.66959	4878.46	5.66734	4980.96	5.66824	5051.2	5.67115	5090
5.67475	-10006.8	5.67544	-9963.52	5.68039	-9967.08	5.67679	-9896.27	5.67925	-8499.81	5.6806	-9916.6		5.67589	4977.02	5.67679	4878.77	5.67454	4980.75	5.67544	5051.32	5.67835	5090.09
5.68195	-10006.7	5.68264	-9963.44	5.68759	-9967.03	5.68399	-9896.17	5.68645	-8524.15	5.6878	-9916.53		5.68309	4977.04	5.68399	4879.08	5.68174	4980.55	5.68264	5051.43	5.68555	5090.18
5.68915	-10006.5	5.68984	-9963.35	5.69479	-9967	5.69119	-9896.08	5.69365	-8548.13	5.695	-9916.43		5.69029	4977.09	5.69119	4879.36	5.68894	4980.36	5.68984	5051.54	5.69275	5090.28
5.69635	-10006.4	5.69704	-9963.22	5.70199	-9966.99	5.69839	-9896.01	5.70085	-8571.77	5.7022	-9916.3		5.69749	4977.17	5.69839	4879.57	5.69614	4980.2	5.69704	5051.65	5.69995	5090.39
5.70355	-10006.2	5.70424	-9963.06	5.70919	-9967	5.70559	-9895.96	5.70805	-8595.04	5.7094	-9916.16		5.70469	4977.28	5.70559	4879.72	5.70334	4980.07	5.70424	5051.75	5.70715	5090.53
5.71075	-10006.1	5.71144	-9962.88	5.71639	-9967.02	5.71279	-9895.92	5.71525	-8617.95	5.7166	-9916		5.71189	4977.41	5.71279	4879.79	5.71054	4979.98	5.71144	5051.85	5.71435	5090.69
5.71795	-10006.1	5.71864	-9962.68	5.72359	-9967.05	5.71999	-9895.89	5.72245	-8640.5	5.7238	-9915.85		5.71909	4977.55	5.71999	4879.81	5.71774	4979.93	5.71864	5051.95	5.72155	5090.88
5.72515	-10006.1	5.72584	-9962.49	5.73079	-9967.08	5.72719	-9895.84	5.72965	-8662.68	5.731	-9915.71		5.72629	4977.7	5.72719	4879.78	5.72494	4979.91	5.72584	5052.03	5.72875	5091.08
5.73235	-10006.1	5.73304	-9962.31	5.73799	-9967.12	5.73439	-9895.77	5.73685	-8684.51	5.7382	-9915.59		5.73349	4977.83	5.73439	4879.74	5.73214	4979.92	5.73304	5052.09	5.73595	5091.29
5.73955	-10006.2	5.74024	-9962.16	5.74519	-9967.16	5.74159	-9895.66	5.74405	-8705.97	5.7454	-9915.49		5.74069	4977.95	5.74159	4879.7	5.73934	4979.96	5.74024	5052.15	5.74315	5091.49
5.74675	-10006.3	5.74744	-9962.05	5.75239	-9967.19	5.74879	-9895.51	5.75125	-8727.08	5.7526	-9915.43		5.74789	4978.02	5.74879	4879.69	5.74654	4980	5.74744	5052.19	5.75035	5091.67
5.75395	-10006.5	5.75464	-9962	5.75959	-9967.2	5.75599	-9895.33	5.75845	-8747.84	5.7598	-9915.4		5.75509	4978.05	5.75599	4879.71	5.75374	4980.03	5.75464	5052.23	5.75755	5091.83
5.76115	-10006.6	5.76184	-9961.99	5.76679	-9967.22	5.76319	-9895.12	5.76565	-8768.26	5.767	-9915.42		5.76229	4978.03	5.76319	4879.74	5.76094	4980.04	5.76184	5052.26	5.76475	5091.96
5.76835	-10006.8	5.76904	-9962.02	5.77399	-9967.25	5.77039	-9894.9	5.77285	-8788.36	5.7742	-9915.49		5.76949	4977.96	5.77039	4879.75	5.76814	4980.01	5.76904	5052.29	5.77195	5092.07
5.77555	-10007	5.77624	-9962.07	5.78119	-9967.29	5.77759	-9894.69	5.78005	-8808.13	5.7814	-9915.6		5.77669	4977.86	5.77759	4879.73	5.77534	4979.94	5.77624	5052.3	5.77915	5092.16
5.78275	-10007.1	5.78344	-9962.14	5.78839	-9967.36	5.78479	-9894.49	5.78725	-8827.61	5.7886	-9915.72		5.78389	4977.75	5.78479	4879.65	5.78254	4979.84	5.78344	5052.3	5.78635	5092.23
5.78995	-10007.2	5.79064	-9962.21	5.79559	-9967.44	5.79199	-9894.33	5.79445	-8846.78	5.7958	-9915.85		5.79109	4977.63	5.79199	4879.49	5.78974	4979.7	5.79064	5052.26	5.79355	5092.29
5.79715	-10007.3	5.79784	-9962.26	5.80279	-9967.54	5.79919	-9894.2	5.80165	-8865.65	5.803	-9915.97		5.79829	4977.53	5.79919	4879.26	5.79694	4979.55	5.79784	5052.2	5.80075	5092.34
5.80435	-10007.4	5.80504	-9962.29	5.80999	-9967.65	5.80639	-9894.1	5.80885	-8884.22	5.8102	-9916.08		5.80549	4977.47	5.80639	4878.96	5.80414	4979.38	5.80504	5052.1	5.80795	5092.4
5.81155	-10007.4	5.81224	-9962.3	5.81719	-9967.77	5.81359	-9894.04	5.81605	-8902.49	5.8174	-9916.18		5.81269	4977.44	5.81359	4878.61	5.81134	4979.22	5.81224	5051.99	5.81515	5092.47
5.81875	-10007.5	5.81944	-9962.3	5.82439	-9967.88	5.82079	-9893.99	5.82325	-8920.47	5.8246	-9916.25		5.81989	4977.46	5.82079	4878.24	5.81854	4979.08	5.81944	5051.88	5.82235	5092.56
5.82595	-10007.5	5.82664	-9962.27	5.83159	-9967.99	5.82799	-9893.96	5.83045	-8938.15	5.8318	-9916.32		5.82709	4977.51	5.82799	4877.86	5.82574	4978.96	5.82664	5051.78	5.82955	5092.65
5.83315	-10007.5	5.83384	-9962.21	5.83879	-9968.06	5.83519	-9893.93	5.83765	-8955.55	5.839	-9916.37		5.83429	4977.59	5.83519	4877.5	5.83294	4978.88	5.83384	5051.72	5.83675	5092.75
5.84035	-10007.6	5.84104	-9962.14	5.84599	-9968.1	5.84239	-9893.89	5.84485	-8972.66	5.8462	-9916.43		5.84149	4977.68	5.84239	4877.18	5.84014	4978.83	5.84104	5051.69	5.84395	5092.87
5.84755	-10007.7	5.84824	-9962.04	5.85319	-9968.13	5.84959	-9893.84	5.85205	-8989.5	5.8534	-9916.5		5.84869	4977.78	5.84959	4876.89	5.84734	4978.83	5.84824	5051.72	5.85115	5092.99
5.85475	-10007.8	5.85544	-9961.94	5.86039	-9968.14	5.85679	-9893.78	5.85925	-9006.06	5.8606	-9916.57		5.85589	4977.87	5.85679	4876.64	5.85454	4978.86	5.85544	5051.76	5.85835	5093.12
5.86195	-10007.9	5.86264	-9961.82	5.86759	-9968.13	5.86399	-9893.7	5.86645	-9022.35	5.8678	-9916.65		5.86309	4977.95	5.86399	4876.42	5.86174	4978.93	5.86264	5051.82	5.86555	5093.25
5.86915	-10008	5.86984	-9961.71	5.87479	-9968.11	5.87119	-9893.62	5.87365	-9038.35	5.875	-9916.71		5.87029	4978.03	5.87119	4876.21	5.86894	4979.02	5.86984	5051.86	5.87275	5093.39
5.87635	-10008.1	5.87704	-9961.61	5.88199	-9968.07	5.87839	-9893.53	5.88085	-9054.04	5.8822	-9916.74		5.87749	4978.11	5.87839	4876.01	5.87614	4979.12	5.87704	5051.87	5.87995	5093.54
5.88355	-10008.1	5.88424	-9961.51	5.88919	-9968	5.88559	-9893.45	5.88805	-9069.43	5.8894	-9916.76		5.88469	4978.2	5.88559	4875.83	5.88334	4979.21	5.88424	5051.85	5.88715	5093.69
5.89075	-10008.2	5.89144	-9961.43	5.89639	-9967.92	5.89279	-9893.38	5.89525	-9084.52	5.8966	-9916.76		5.89189	4978.29	5.89279	4875.66	5.89054	4979.3	5.89144	5051.79	5.89435	5093.84
5.89795	-10008.3	5.89864	-9961.36	5.90359	-9967.83	5.89999	-9893.34	5.90245	-9099.32	5.9038	-9916.74		5.89909	4978.4	5.89999	4875.51	5.89774	4979.36	5.89864	5051.68	5.90155	5093.99
5.90515	-10008.4	5.90584	-9961.3	5.91079	-9967.71	5.90719	-9893.31	5.90965	-9113.85	5.911	-9916.73		5.90629	4978.52	5.90719	4875.37	5.90494	4979.41	5.90584	5051.54	5.90875	5094.14
5.91235	-10008.4	5.91304	-9961.24	5.91799	-9967.58	5.91439	-9893.3	5.91685	-9128.12	5.9182	-9916.71		5.91349	4978.63	5.91439	4875.24	5.91214	4979.44	5.91304	5051.37	5.91595	5094.26
5.91955	-10008.5	5.92024	-9961.18	5.92519	-9967.44	5.92159	-9893.29	5.92405	-9142.16	5.9254	-9916.68		5.92069	4978.74	5.92159	4875.11	5.91934	4979.46	5.92024	5051.21	5.92315	5094.36
5.92675	-10008.5	5.92744	-9961.12	5.93239	-9967.3	5.92879	-9893.28	5.93125	-9155.99	5.9326	-9916.66		5.92789	4978.83	5.92879	4874.96	5.92654	4979.47	5.92744	5051.06	5.93035	5094.43
5.93395	-10008.6	5.93464	-9961.05	5.93959	-9967.16	5.93599	-9893.25	5.93845	-9169.65	5.9398	-9916.63		5.93509	4978.89	5.93599	4874.78	5.93374	4979.49	5.93464	5050.93	5.93755	5094.46
5.94115	-10008.7	5.94184	-9960.99	5.94679	-9967.04	5.94319	-9893.2	5.94565	-9183.13	5.947	-9916.6		5.94229	4978.93	5.94319	4874.54	5.94094	4979.52	5.94184	5050.83	5.94475	5094.47
5.94835	-10008.8	5.94904	-9960.94	5.95399	-9966.94	5.95039	-9893.15	5.95285	-9196.46	5.9542	-9916.56		5.94949	4978.96	5.95039	4874.24	5.94814	4979.53	5.94904	5050.76	5.95195	5094.45
5.95555	-10009	5.95624	-9960.91	5.96119	-9966.87	5.95759	-9893.08	5.96005	-9209.62	5.9614	-9916.49		5.95669	4978.99	5.95759	4873.86	5.95534	4979.54	5.95624	5050.73	5.95915	5094.43
5.96275	-10009.1	5.96344	-9960.91	5.96839	-9966.82	5.96479	-9893.03	5.96725	-9222.62	5.9686	-9916.4		5.96389	4979.02	5.96479	4873.42	5.96254	4979.55	5.96344	5050.73	5.96635	5094.39
5.96995	-10009.3	5.97064	-9960.92	5.97559	-9966.79	5.97199	-9892.99	5.97445	-9235.42	5.9758	-9916.3		5.97109	4979.08	5.97199	4872.94	5.96974	4979.55	5.97064	5050.76	5.97355	5094.36
5.97715	-10009.6	5.97784	-9960.94	5.98279	-9966.79	5.97919	-9892.99	5.98165	-9248.02	5.983	-9916.19		5.97829	4979.15	5.97919	4872.43	5.97694	4979.55	5.97784	5050.81	5.98075	5094.34
5.98435	-10009.9	5.98504	-9960.98	5.98999	-9966.81	5.98639	-9893.03	5.98885	-9260.39	5.9902	-9916.09		5.98549	4979.26	5.98639	4871.93	5.98414	4979.56	5.98504	5050.86	5.98795	5094.32
5.99156	-10010.1	5.99224	-9961.03	5.99719	-9966.85	5.99359	-9893.1	5.99606	-9272.51	5.99741	-9916		5.99269	4979.39	5.99359	4871.47	5.99134	4979.57	5.99224	5050.9	5.99516	5094.31
5.99876	-10010.5	5.99944	-9961.07	6.00439	-9966.91	6.00079	-9893.19	6.00326	-9284.35	6.00461	-9915.92		5.99989	4979.55	6.00079	4871.07	5.99854	4979.61	5.99944	5050.93	6.00236	5094.31
6.00596	-10010.8	6.00664	-9961.11	6.01159	-9966.98	6.00799	-9893.29	6.01046	-9295.92	6.01181	-9915.86		6.00709	4979.72	6.00799	4870.76	6.00574	4979.69	6.00664	5050.96	6.00956	5094.31
6.01316	-10011.1	6.01384	-9961.16	6.01879	-9967.05	6.01519	-9893.38	6.01766	-9307.22	6.01901	-9915.81		6.01429	4979.9	6.01519	4870.53	6.01294	4979.8	6.01384	5050.97	6.01676	5094.32
6.02036	-10011.4	6.02104	-9961.22	6.02599	-9967.11	6.02239	-9893.44	6.02486	-9318.27	6.02621	-9915.77		6.02149	4980.09	6.02239	4870.39	6.02014	4979.93	6.02104	5050.97	6.02396	5094.35
6.02756	-10011.6	6.02824	-9961.31	6.03319	-9967.16	6.02959	-9893.46	6.03206	-9329.07	6.03341	-9915.75		6.02869	4980.26	6.02959	4870.32	6.02734	4980.08	6.02824	5050.97	6.03116	5094.39
6.03476	-10011.9	6.03544	-9961.44	6.04039	-9967.19	6.03679	-9893.44	6.03926	-9339.65	6.04061	-9915.73		6.03589	4980.43	6.03679	4870.3	6.03454	4980.23	6.03544	5050.98	6.03836	5094.45
6.04196	-10012.1	6.04264	-9961.6	6.04759	-9967.21	6.04399	-9893.38	6.04646	-9350.02	6.04781	-9915.73		6.04309	4980.58	6.04399	4870.3	6.04174	4980.37	6.04264	5051	6.04556	5094.52
6.04916	-10012.2	6.04984	-9961.77	6.05479	-9967.19	6.05119	-9893.27	6.05366	-9360.21	6.05501	-9915.75		6.05029	4980.72	6.05119	4870.3	6.04894	4980.47	6.04984	5051.02	6.05276	5094.61
6.05636	-10012.4	6.05704	-9961.95	6.06199	-9967.14	6.05839	-9893.13	6.06086	-9370.22	6.06221	-9915.79		6.05749	4980.84	6.05839	4870.28	6.05614	4980.53	6.05704	5051.06	6.05996	5094.71
6.06356	-10012.6	6.06424	-9962.11	6.06919	-9967.08	6.06559	-9892.97	6.06806	-9380.04	6.06941	-9915.85		6.06469	4980.94	6.06559	4870.22	6.06334	4980.55	6.06424	5051.11	6.06716	5094.79
6.07076	-10012.7	6.07144	-9962.26	6.07639	-9966.99	6.07279	-9892.81	6.07526	-9389.67	6.07661	-9915.94		6.07189	4981.03	6.07279	4870.11	6.07054	4980.52	6.07144	5051.17	6.07436	5094.85
6.07796	-10012.9	6.07864	-9962.35	6.08359	-9966.89	6.07999	-9892.65	6.08246	-9399.11	6.08381	-9916.04		6.07909	4981.11	6.07999	4869.96	6.07774	4980.47	6.07864	5051.23	6.08156	5094.88
6.08516	-10013.1	6.08584	-9962.4	6.09079	-9966.79	6.08719	-9892.51	6.08966	-9408.36	6.09101	-9916.14		6.08629	4981.18	6.08719	4869.77	6.08494	4980.41	6.08584	5051.3	6.08876	5094.87
6.09236	-10013.3	6.09304	-9962.39	6.09799	-9966.69	6.09439	-9892.41	6.09686	-9417.41	6.09821	-9916.22		6.09349	4981.24	6.09439	4869.55	6.09214	4980.38	6.09304	5051.35	6.09596	5094.83
6.09956	-10013.5	6.10024	-9962.33	6.10519	-9966.6	6.10159	-9892.33	6.10406	-9426.28	6.10541	-9916.26		6.10069	4981.27	6.10159	4869.31	6.09934	4980.38	6.10024	5051.39	6.10316	5094.78
6.10676	-10013.8	6.10744	-9962.26	6.11239	-9966.51	6.10879	-9892.3	6.11126	-9434.97	6.11261	-9916.22		6.10789	4981.27	6.10879	4869.07	6.10654	4980.44	6.10744	5051.42	6.11036	5094.72
6.11396	-10014	6.11464	-9962.17	6.11959	-9966.43	6.11599	-9892.3	6.11846	-9443.51	6.11981	-9916.11		6.11509	4981.23	6.11599	4868.82	6.11374	4980.56	6.11464	5051.42	6.11756	5094.66
6.12116	-10014.3	6.12184	-9962.1	6.12679	-9966.36	6.12319	-9892.33	6.12566	-9451.9	6.12701	-9915.93		6.12229	4981.13	6.12319	4868.59	6.12094	4980.73	6.12184	5051.41	6.12476	5094.62
6.12836	-10014.5	6.12904	-9962.05	6.13399	-9966.29	6.13039	-9892.37	6.13286	-9460.16	6.13421	-9915.68		6.12949	4980.99	6.13039	4868.39	6.12814	4980.93	6.12904	5051.39	6.13196	5094.62
6.13556	-10014.7	6.13624	-9962.05	6.14119	-9966.23	6.13759	-9892.4	6.14006	-9468.29	6.14141	-9915.39		6.13669	4980.81	6.13759	4868.23	6.13534	4981.15	6.13624	5051.35	6.13916	5094.63
6.14276	-10015	6.14344	-9962.09	6.14839	-9966.18	6.14479	-9892.42	6.14726	-9476.28	6.14861	-9915.07		6.14389	4980.61	6.14479	4868.13	6.14254	4981.37	6.14344	5051.31	6.14636	5094.66
6.14996	-10015.2	6.15064	-9962.16	6.15559	-9966.13	6.15199	-9892.42	6.15446	-9484.12	6.15581	-9914.76		6.15109	4980.38	6.15199	4868.08	6.14974	4981.56	6.15064	5051.24	6.15356	5094.7
6.15716	-10015.4	6.15784	-9962.25	6.16279	-9966.08	6.15919	-9892.41	6.16166	-9491.8	6.16301	-9914.46		6.15829	4980.15	6.15919	4868.1	6.15694	4981.72	6.15784	5051.15	6.16076	5094.73
6.16436	-10015.7	6.16504	-9962.35	6.16999	-9966.02	6.16639	-9892.39	6.16886	-9499.3	6.17021	-9914.21		6.16549	4979.93	6.16639	4868.17	6.16414	4981.84	6.16504	5051.03	6.16796	5094.74
6.17156	-10015.9	6.17224	-9962.45	6.17719	-9965.96	6.17359	-9892.38	6.17606	-9506.63	6.17741	-9914		6.17269	4979.73	6.17359	4868.27	6.17134	4981.92	6.17224	5050.88	6.17516	5094.75
6.17876	-10016.1	6.17944	-9962.52	6.18439	-9965.88	6.18079	-9892.38	6.18326	-9513.78	6.18461	-9913.83		6.17989	4979.54	6.18079	4868.38	6.17854	4981.97	6.17944	5050.7	6.18236	5094.74
6.18596	-10016.4	6.18664	-9962.55	6.19159	-9965.79	6.18799	-9892.39	6.19046	-9520.76	6.19181	-9913.69		6.18709	4979.37	6.18799	4868.46	6.18574	4981.99	6.18664	5050.51	6.18956	5094.74
6.19316	-10016.6	6.19384	-9962.53	6.19879	-9965.7	6.19519	-9892.39	6.19766	-9527.59	6.19901	-9913.56		6.19429	4979.22	6.19519	4868.5	6.19294	4982	6.19384	5050.34	6.19676	5094.75
6.20036	-10016.7	6.20104	-9962.47	6.20599	-9965.6	6.20239	-9892.39	6.20486	-9534.3	6.20621	-9913.43		6.20149	4979.1	6.20239	4868.48	6.20014	4981.99	6.20104	5050.2	6.20396	5094.77
6.20756	-10016.9	6.20824	-9962.36	6.21319	-9965.52	6.20959	-9892.38	6.21206	-9540.9	6.21341	-9913.31		6.20869	4979.02	6.20959	4868.39	6.20734	4981.97	6.20824	5050.11	6.21116	5094.81
6.21476	-10017	6.21544	-9962.23	6.22039	-9965.47	6.21679	-9892.34	6.21926	-9547.41	6.22061	-9913.19		6.21589	4978.98	6.21679	4868.25	6.21454	4981.93	6.21544	5050.09	6.21836	5094.89
6.22196	-10017.1	6.22264	-9962.08	6.22759	-9965.44	6.22399	-9892.27	6.22646	-9553.84	6.22781	-9913.09		6.22309	4979	6.22399	4868.05	6.22174	4981.86	6.22264	5050.12	6.22556	5094.99
6.22916	-10017.3	6.22984	-9961.92	6.23479	-9965.45	6.23119	-9892.18	6.23366	-9560.18	6.23501	-9913		6.23029	4979.07	6.23119	4867.83	6.22894	4981.77	6.22984	5050.18	6.23276	5095.11
6.23636	-10017.5	6.23704	-9961.77	6.24199	-9965.5	6.23839	-9892.07	6.24086	-9566.44	6.24221	-9912.93		6.23749	4979.18	6.23839	4867.61	6.23614	4981.65	6.23704	5050.27	6.23996	5095.26
6.24356	-10017.6	6.24424	-9961.62	6.24919	-9965.57	6.24559	-9891.94	6.24806	-9572.6	6.24941	-9912.88		6.24469	4979.32	6.24559	4867.4	6.24334	4981.51	6.24424	5050.36	6.24716	5095.42
6.25076	-10017.8	6.25144	-9961.48	6.25639	-9965.63	6.25279	-9891.81	6.25526	-9578.65	6.25661	-9912.84		6.25189	4979.46	6.25279	4867.25	6.25054	4981.35	6.25144	5050.43	6.25436	5095.59
6.25796	-10018	6.25864	-9961.34	6.26359	-9965.67	6.25999	-9891.68	6.26246	-9584.57	6.26381	-9912.81		6.25909	4979.59	6.25999	4867.14	6.25774	4981.18	6.25864	5050.49	6.26156	5095.77
6.26516	-10018.2	6.26584	-9961.2	6.27079	-9965.66	6.26719	-9891.55	6.26966	-9590.37	6.27101	-9912.76		6.26629	4979.7	6.26719	4867.09	6.26494	4981.02	6.26584	5050.53	6.26876	5095.96
6.27236	-10018.4	6.27304	-9961.05	6.27799	-9965.6	6.27439	-9891.42	6.27686	-9596.05	6.27821	-9912.68		6.27349	4979.78	6.27439	4867.09	6.27214	4980.87	6.27304	5050.56	6.27596	5096.15
6.27956	-10018.5	6.28024	-9960.88	6.28519	-9965.49	6.28159	-9891.26	6.28406	-9601.62	6.28541	-9912.53		6.28069	4979.84	6.28159	4867.14	6.27934	4980.76	6.28024	5050.6	6.28316	5096.36
6.28676	-10018.6	6.28744	-9960.68	6.29239	-9965.33	6.28879	-9891.09	6.29126	-9607.08	6.29261	-9912.32		6.28789	4979.89	6.28879	4867.25	6.28654	4980.69	6.28744	5050.65	6.29036	5096.58
6.29396	-10018.7	6.29464	-9960.45	6.29959	-9965.12	6.29599	-9890.89	6.29846	-9612.45	6.29981	-9912.03		6.29509	4979.92	6.29599	4867.39	6.29374	4980.67	6.29464	5050.71	6.29756	5096.81
6.30116	-10018.7	6.30184	-9960.19	6.30679	-9964.88	6.30319	-9890.69	6.30566	-9617.73	6.30701	-9911.66		6.30229	4979.97	6.30319	4867.55	6.30094	4980.69	6.30184	5050.79	6.30476	5097.06
6.30836	-10018.8	6.30904	-9959.9	6.31399	-9964.61	6.31039	-9890.47	6.31286	-9622.92	6.31421	-9911.24		6.30949	4980.02	6.31039	4867.72	6.30814	4980.74	6.30904	5050.89	6.31196	5097.34
6.31556	-10018.7	6.31624	-9959.59	6.32119	-9964.32	6.31759	-9890.24	6.32006	-9628.02	6.32141	-9910.76		6.31669	4980.11	6.31759	4867.9	6.31534	4980.82	6.31624	5051.01	6.31916	5097.63
6.32276	-10018.7	6.32344	-9959.27	6.32839	-9963.99	6.32479	-9890	6.32726	-9633.01	6.32861	-9910.24		6.32389	4980.24	6.32479	4868.09	6.32254	4980.92	6.32344	5051.15	6.32636	5097.94
6.32996	-10018.6	6.33064	-9958.94	6.33559	-9963.62	6.33199	-9889.75	6.33446	-9637.87	6.33581	-9909.69		6.33109	4980.4	6.33199	4868.29	6.32974	4981.04	6.33064	5051.33	6.33356	5098.27
6.33716	-10018.5	6.33784	-9958.59	6.34279	-9963.19	6.33919	-9889.48	6.34166	-9642.61	6.34301	-9909.1		6.33829	4980.6	6.33919	4868.52	6.33694	4981.18	6.33784	5051.54	6.34076	5098.62
6.34436	-10018.4	6.34504	-9958.23	6.34999	-9962.69	6.34639	-9889.18	6.34886	-9647.2	6.35021	-9908.5		6.34549	4980.84	6.34639	4868.77	6.34414	4981.38	6.34504	5051.8	6.34796	5098.98
6.35156	-10018.2	6.35224	-9957.86	6.35719	-9962.11	6.35359	-9888.81	6.35606	-9651.64	6.35741	-9907.87		6.35269	4981.13	6.35359	4869.06	6.35134	4981.63	6.35224	5052.11	6.35516	5099.38
6.35876	-10017.9	6.35944	-9957.47	6.36439	-9961.44	6.36079	-9888.38	6.36326	-9655.94	6.36461	-9907.19		6.35989	4981.5	6.36079	4869.42	6.35854	4981.95	6.35944	5052.48	6.36236	5099.8
6.36596	-10017.5	6.36664	-9957.04	6.37159	-9960.68	6.36799	-9887.85	6.37046	-9660.09	6.37181	-9906.46		6.36709	4981.93	6.36799	4869.86	6.36574	4982.36	6.36664	5052.92	6.36956	5100.28
6.37316	-10017.1	6.37384	-9956.55	6.37879	-9959.82	6.37519	-9887.24	6.37766	-9664.09	6.37901	-9905.66		6.37429	4982.45	6.37519	4870.41	6.37294	4982.86	6.37384	5053.41	6.37676	5100.83
6.38036	-10016.6	6.38104	-9955.98	6.38599	-9958.86	6.38239	-9886.54	6.38486	-9667.94	6.38621	-9904.77		6.38149	4983.06	6.38239	4871.06	6.38014	4983.45	6.38104	5053.97	6.38396	5101.48
6.38756	-10016	6.38824	-9955.3	6.39319	-9957.8	6.38959	-9885.74	6.39206	-9671.64	6.39341	-9903.81		6.38869	4983.78	6.38959	4871.84	6.38734	4984.13	6.38824	5054.61	6.39116	5102.25
6.39476	-10015.2	6.39544	-9954.49	6.40039	-9956.63	6.39679	-9884.83	6.39926	-9675.19	6.40061	-9902.75		6.39589	4984.63	6.39679	4872.74	6.39454	4984.89	6.39544	5055.36	6.39836	5103.18
6.40196	-10014.4	6.40264	-9953.54	6.40759	-9955.34	6.40399	-9883.8	6.40646	-9678.56	6.40781	-9901.58		6.40309	4985.64	6.40399	4873.79	6.40174	4985.74	6.40264	5056.24	6.40556	5104.29
6.40916	-10013.4	6.40984	-9952.41	6.41479	-9953.89	6.41119	-9882.64	6.41366	-9681.72	6.41501	-9900.24		6.41029	4986.82	6.41119	4875	6.40894	4986.69	6.40984	5057.32	6.41276	5105.63
6.41636	-10012.2	6.41704	-9951.08	6.42199	-9952.23	6.41839	-9881.31	6.42086	-9684.63	6.42221	-9898.68		6.41749	4988.22	6.41839	4876.42	6.41614	4987.79	6.41704	5058.63	6.41996	5107.24
6.42356	-10010.8	6.42424	-9949.5	6.42919	-9950.26	6.42559	-9879.73	6.42806	-9687.2	6.42941	-9896.77		6.42469	4989.89	6.42559	4878.12	6.42334	4989.08	6.42424	5060.26	6.42716	5109.19
6.43076	-10008.9	6.43144	-9947.6	6.43639	-9947.83	6.43279	-9877.82	6.43526	-9689.29	6.43661	-9894.31		6.43189	4991.92	6.43279	4880.2	6.43054	4990.65	6.43144	5062.34	6.43436	5111.6
6.43796	-10006.5	6.43864	-9945.24	6.44359	-9944.69	6.43999	-9875.39	6.44246	-9690.68	6.44381	-9890.98		6.43909	4994.49	6.43999	4882.85	6.43774	4992.65	6.43864	5065.07	6.44156	5114.67
6.44516	-10003.2	6.44584	-9942.2	6.45079	-9940.43	6.44719	-9872.18	6.44966	-9691.03	6.45101	-9886.26		6.44629	4997.88	6.44719	4886.37	6.44494	4995.28	6.44584	5068.77	6.44876	5118.75
6.45236	-9998.57	6.45304	-9938.09	6.45799	-9934.42	6.45439	-9867.78	6.45686	-9689.81	6.45821	-9879.39		6.45349	5002.52	6.45439	4891.27	6.45214	4998.87	6.45304	5073.97	6.45596	5124.35
6.45956	-9991.83	6.46024	-9932.32	6.46519	-9925.7	6.46159	-9861.51	6.46406	-9686.19	6.46541	-9869.21		6.46069	5009.15	6.46159	4898.29	6.45934	5003.96	6.46024	5081.46	6.46316	5132.34
6.46676	-9981.88	6.46744	-9923.95	6.47239	-9912.82	6.46879	-9852.36	6.47126	-9678.94	6.47261	-9854		6.46789	5018.82	6.46879	4908.59	6.46654	5011.37	6.46744	5092.52	6.47036	5144.02
6.47396	-9967.02	6.47464	-9911.58	6.47959	-9893.65	6.47599	-9838.79	6.47846	-9666.22	6.47981	-9831.27		6.47509	5033.16	6.47599	4923.88	6.47374	5022.34	6.47464	5109	6.47756	5161.3
6.48116	-9944.81	6.48184	-9893.17	6.48679	-9865.14	6.48319	-9818.55	6.48566	-9645.38	6.48701	-9797.5		6.48229	5054.52	6.48319	4946.67	6.48094	5038.74	6.48184	5133.59	6.48476	5186.95
6.48836	-9911.76	6.48904	-9865.79	6.49399	-9823.06	6.49039	-9788.45	6.49286	-9612.72	6.49421	-9747.86		6.48949	5086.21	6.49039	4980.49	6.48814	5063.23	6.48904	5170.07	6.49196	5224.81
6.49556	-9863.09	6.49624	-9825.38	6.50119	-9761.67	6.49759	-9744.05	6.50006	-9563.16	6.50141	-9675.91		6.49669	5132.83	6.49759	5030.19	6.49534	5099.61	6.49624	5223.6	6.49916	5280.11
6.50276	-9792.42	6.50344	-9766.4	6.50839	-9673.43	6.50479	-9679.39	6.50726	-9489.97	6.50861	-9573.23		6.50389	5200.58	6.50479	5102.31	6.50254	5153.02	6.50344	5301.02	6.50636	5359.8
6.50996	-9691.4	6.51064	-9681.59	6.51559	-9548.65	6.51199	-9586.65	6.51446	-9384.39	6.51581	-9429.15		6.51109	5297.58	6.51199	5205.3	6.50974	5230.35	6.51064	5411.22	6.51356	5472.83
6.51716	-9549.44	6.51784	-9561.56	6.52279	-9375.21	6.51919	-9455.85	6.52166	-9235.36	6.52301	-9230.44		6.51829	5434.24	6.51919	5349.95	6.51694	5340.47	6.51784	5565.4	6.52076	5630.48
6.52436	-9353.41	6.52504	-9394.55	6.52999	-9138.28	6.52639	-9274.53	6.52886	-9029.24	6.53021	-8961.12		6.52549	5623.57	6.52639	5549.62	6.52414	5494.64	6.52504	5777.38	6.52796	5846.63
6.53156	-9087.45	6.53224	-9166.15	6.53719	-8820.24	6.53359	-9027.55	6.53606	-8749.6	6.53741	-8602.38		6.53269	5881.39	6.53359	5820.48	6.53134	5706.7	6.53224	6063.79	6.53516	6137.96
6.53876	-8732.8	6.53944	-8859.12	6.54439	-8400.56	6.54079	-8696.94	6.54326	-8377.17	6.54461	-8132.54		6.53989	6226.48	6.54079	6181.58	6.53854	5993.32	6.53944	6444.13	6.54236	6524.01
6.54596	-8267.82	6.54664	-8453.39	6.55159	-7855.92	6.54799	-8261.87	6.55046	-7889.79	6.55181	-7527.2		6.54709	6680.6	6.54799	6654.9	6.54574	6374.05	6.54664	6940.77	6.54956	7027.13
6.55316	-7668.14	6.55384	-7926.07	6.55879	-7160.41	6.55519	-7698.74	6.55766	-7262.65	6.55901	-6759.56		6.55429	7268.35	6.55519	7265.2	6.55294	6871.34	6.55384	7578.8	6.55676	7672.33
6.56036	-6906.9	6.56104	-7251.67	6.56599	-6285.89	6.56239	-6981.41	6.56486	-6468.54	6.56621	-5800.74		6.56149	8016.96	6.56239	8039.72	6.56014	7510.29	6.56104	8385.68	6.56396	8486.95
6.56756	-5955.17	6.56824	-6402.4	6.57319	-5202.47	6.56959	-6081.56	6.57206	-5478.31	6.57341	-4620.4		6.56869	8955.82	6.56959	9007.79	6.56734	8318.45	6.56824	9390.87	6.57116	9500.21
6.57476	-4782.48	6.57544	-5348.65	6.58039	-3879.09	6.57679	-4969.19	6.57926	-4261.37	6.58061	-3187.29		6.57589	10116	6.57679	10200.2	6.57454	9325.26	6.57544	10625.2	6.57836	10742.7
6.58196	-3357.41	6.58264	-4059.57	6.58759	-2284.18	6.58399	-3613.17	6.58646	-2786.39	6.58781	-1469.91		6.58309	11529.6	6.58399	11648.8	6.58174	10561.6	6.58264	12120.4	6.58556	12245.6
6.58916	-1648.31	6.58984	-2503.69	6.59479	-386.37	6.59119	-1981.96	6.59366	-1021.92	6.59501	562.76		6.59029	13229	6.59119	13385.5	6.58894	12059.1	6.58984	13908	6.59276	14040.3
6.59636	376.06	6.59704	-649.67	6.60199	1844.86	6.59839	-44.24	6.60086	1062.92	6.60221	2940.62		6.59749	15246.2	6.59839	15441.7	6.59614	13849.4	6.59704	16019.2	6.59996	16157.4
6.60356	2745.78	6.60424	1533.07	6.60919	4438.51	6.60559	2230.31	6.60806	3497.72	6.60941	5691.77		6.60469	17612	6.60559	17847.8	6.60334	15963.7	6.60424	18483.6	6.60716	18626.1
6.61076	5489.18	6.61144	4073.68	6.61639	7421.41	6.61279	4870.42	6.61526	6310.16	6.61661	8841.97		6.61189	20355.6	6.61279	20632.2	6.61054	18431.7	6.61144	21329.1	6.61436	21473.8
6.61796	8632.22	6.61864	6999.25	6.62359	10817.8	6.61999	7902.59	6.62246	9525.5	6.62381	12414.1		6.61909	23503.3	6.61999	23820.9	6.61774	21281.1	6.61864	24580.9	6.62156	24725.3
6.62516	12198	6.62584	10334.3	6.63079	14648.7	6.62719	11350.6	6.62966	13166	6.63101	16427.9		6.62629	27079	6.62719	27437	6.62494	24537.4	6.62584	28261.5	6.62876	28402.7
6.63236	16206.4	6.63304	14100.3	6.63799	18931.9	6.63439	15235.1	6.63686	17250.9	6.63821	20899.6		6.63349	31103	6.63439	31500.3	6.63214	28222.9	6.63304	32389.9	6.63596	32524.5
6.63956	20674	6.64024	18315.4	6.64519	23681.6	6.64159	19573.4	6.64406	21795.6	6.64541	25841.7		6.64069	35591.8	6.64159	36027.2	6.63934	32356.7	6.64024	36981.6	6.64316	37105.9
6.64676	25613.4	6.64744	22994.2	6.65239	28908.3	6.64879	24379.2	6.65126	26812.2	6.65261	31263.4		6.64789	40558.5	6.64879	41030.1	6.64654	36954.3	6.64744	42048.4	6.65036	42158.7
6.65396	31033.8	6.65464	28147.8	6.65959	34619.1	6.65599	29662.5	6.65846	32309	6.65981	37169.9		6.65509	46012.1	6.65599	46518.2	6.65374	42027.6	6.65464	47598.7	6.65756	47690.6
6.66116	36940.9	6.66184	33783.6	6.66679	40817.3	6.66319	35429.9	6.66566	38290.9	6.66701	43563.4		6.66229	51958	6.66319	52496.7	6.66094	47584.8	6.66184	53637	6.66476	53706.2
6.66836	43336.7	6.66904	39905.4	6.67399	47503.2	6.67039	41684.4	6.67286	44759.2	6.67421	50442.4		6.66949	58398	6.67039	58967.4	6.66814	53630.7	6.66904	60164.7	6.67196	60206.6
6.67556	50219.9	6.67624	46513.9	6.68119	54673.8	6.67759	48425.6	6.68006	51712.2	6.68141	57802.9		6.67669	65330.6	6.67759	65928.7	6.67534	60166.3	6.67624	67179.8	6.67916	67189.8
6.68276	57586.6	6.68344	53606.4	6.68839	62323.3	6.68479	55650.5	6.68726	59145.2	6.68861	65638.1		6.68389	72751.4	6.68479	73376.3	6.68254	67189.6	6.68344	74677.4	6.68636	74650.8
6.68996	65430	6.69064	61177.7	6.69559	70443.7	6.69199	63352.9	6.69446	67051.2	6.69581	73938.9		6.69109	80653.1	6.69199	81303	6.68974	74695.8	6.69064	82650.3	6.69356	82582.2
6.69716	73741.1	6.69784	69219.8	6.70279	79024.7	6.69919	71524.6	6.70166	75420.7	6.70301	82694.4		6.69829	89026	6.69919	89699.3	6.69694	82677.3	6.69784	91088.5	6.70076	90974.4
6.70436	82508.7	6.70504	77722.6	6.70999	88054.2	6.70639	80155.1	6.70886	84242.4	6.71021	91891.7		6.70549	97858.6	6.70639	98553.9	6.70414	91124.4	6.70504	99980.6	6.70796	99815.9
6.71156	91720.2	6.71224	86674.3	6.71719	97518.6	6.71359	89232.1	6.71606	93503.4	6.71741	101517		6.71269	107138	6.71359	107853	6.71134	100025	6.71224	109313	6.71516	109093
6.71876	101361	6.71944	96061.5	6.72439	107403	6.72079	98742	6.72326	103189	6.72461	111554		6.71989	116848	6.72079	117584	6.71854	109367	6.71944	119072	6.72236	118793
6.72596	111417	6.72664	105870	6.73159	117692	6.72799	108670	6.73046	113285	6.73181	121989		6.72709	126976	6.72799	127729	6.72574	119135	6.72664	129241	6.72956	128899
6.73316	121871	6.73384	116083	6.73879	128370	6.73519	119001	6.73766	123775	6.73901	132804		6.73429	137502	6.73519	138272	6.73294	129312	6.73384	139805	6.73676	139395
6.74036	132707	6.74104	126685	6.74599	139419	6.74239	129718	6.74486	134643	6.74621	143982		6.74149	148412	6.74239	149198	6.74014	139885	6.74104	150746	6.74396	150265
6.74756	143908	6.74824	137659	6.75319	150823	6.74959	140804	6.75206	145871	6.75341	155507		6.74869	159688	6.74959	160488	6.74734	150834	6.74824	162048	6.75116	161493
6.75476	155458	6.75544	148989	6.76039	162564	6.75679	152243	6.75926	157443	6.76061	167362		6.75589	171311	6.75679	172125	6.75454	162145	6.75544	173692	6.75836	173060
6.76196	167338	6.76264	160657	6.76759	174626	6.76399	164018	6.76646	169342	6.76781	179529		6.76309	183266	6.76399	184092	6.76174	173798	6.76264	185663	6.76556	184950
6.76916	179532	6.76984	172645	6.77479	186991	6.77119	176111	6.77366	181550	6.77501	191991		6.77029	195533	6.77119	196371	6.76894	185777	6.76984	197942	6.77276	197146
6.77636	192022	6.77704	184938	6.78199	199642	6.77839	188507	6.78086	194052	6.78221	204732		6.77749	208096	6.77839	208945	6.77614	198065	6.77704	210512	6.77996	209631
6.78356	204792	6.78424	197516	6.78919	212562	6.78559	201187	6.78806	206829	6.78941	217735		6.78469	220938	6.78559	221796	6.78334	210644	6.78424	223356	6.78716	222388
6.79076	217824	6.79144	210364	6.79639	225735	6.79279	214135	6.79526	219865	6.79661	230982		6.79189	234040	6.79279	234905	6.79054	223497	6.79144	236455	6.79436	235399
6.79796	231100	6.79864	223463	6.80359	239142	6.79999	227335	6.80246	233143	6.80381	244456		6.79909	247385	6.79999	248256	6.79774	236607	6.79864	249792	6.80156	248646
6.80516	244603	6.80584	236795	6.81079	252764	6.80719	240769	6.80966	246643	6.81101	258135		6.80629	260951	6.80719	261825	6.80494	249955	6.80584	263345	6.80876	262108
6.81236	258310	6.81304	250337	6.81799	266578	6.81439	254419	6.81686	260345	6.81821	271994		6.81349	274713	6.81439	275589	6.81214	263519	6.81304	277087	6.81596	275761
6.81956	272193	6.82024	264061	6.82519	280553	6.82159	268264	6.82406	274220	6.82541	285998		6.82069	288639	6.82159	289510	6.81934	277273	6.82024	290981	6.82316	289570
6.82676	286215	6.82744	277928	6.83239	294642	6.82879	282278	6.83126	288228	6.83261	300092		6.82789	302678	6.82879	303537	6.82654	291182	6.82744	304971	6.83036	303484
6.83396	300317	6.83464	291877	6.83959	308776	6.83599	296423	6.83846	302310	6.83981	314195		6.83509	316754	6.83599	317588	6.83374	305190	6.83464	318973	6.83756	317425
6.84116	314411	6.84184	305818	6.84679	322849	6.84319	310641	6.84566	316373	6.84701	328183		6.84229	330755	6.84319	331544	6.84094	319214	6.84184	332862	6.84476	331276
6.84836	328366	6.84904	319615	6.85399	336709	6.85039	324843	6.85286	330282	6.85421	341882		6.84949	344516	6.85039	345234	6.84814	333133	6.84904	346459	6.85196	344871
6.85556	341997	6.85624	333080	6.86119	350141	6.85759	338897	6.86006	343844	6.86141	355055		6.85669	357814	6.85759	358428	6.85534	346770	6.85624	359527	6.85916	357983
6.86276	355058	6.86344	345963	6.86839	362870	6.86479	352617	6.86726	356807	6.86861	367400		6.86389	370364	6.86479	370829	6.86254	359892	6.86344	371764	6.86636	370323
6.86996	367235	6.87064	357951	6.87559	374554	6.87199	365752	6.87446	368849	6.87581	378554		6.87109	381815	6.87199	382084	6.86974	372198	6.87064	382807	6.87356	381539
6.87716	378158	6.87784	368673	6.88279	384799	6.87919	377984	6.88166	379595	6.88301	388108		6.87829	391771	6.87919	391791	6.87694	383331	6.87784	392255	6.88076	391236
6.88436	387415	6.88504	377722	6.88999	393178	6.88639	388938	6.88886	388628	6.89021	395630		6.88549	399806	6.88639	399525	6.88414	392887	6.88504	399684	6.88796	398990
6.89156	394575	6.89224	384674	6.89719	399261	6.89359	398191	6.89606	395516	6.89741	400699		6.89269	405496	6.89359	404868	6.89134	400443	6.89224	404680	6.89516	404385
6.89876	399220	6.89944	389123	6.90439	402646	6.90079	405306	6.90326	399845	6.90461	402934		6.89989	408452	6.90079	407442	6.89854	405582	6.89944	406876	6.90236	407044
6.90596	400983	6.90664	390716	6.91159	402997	6.90799	409858	6.91046	401255	6.91181	402034		6.90709	408358	6.90799	406944	6.90574	407933	6.90664	405984	6.90956	406660
6.91316	399580	6.91384	389184	6.91879	400074	6.91519	411472	6.91766	399472	6.91901	397804		6.91429	404998	6.91519	403176	6.91294	407200	6.91384	401822	6.91676	403031
6.92036	394839	6.92104	384368	6.92599	393758	6.92239	409858	6.92486	394336	6.92621	390176		6.92149	398277	6.92239	396065	6.92014	403194	6.92104	394330	6.92396	396077
6.92756	386714	6.92824	376238	6.93319	384068	6.92959	404841	6.93206	385817	6.93341	379220		6.92869	388239	6.92959	385670	6.92734	395852	6.92824	383587	6.93116	385851
6.93476	375298	6.93544	364898	6.94039	371156	6.93679	396374	6.93926	374023	6.94061	365140		6.93589	375060	6.93679	372185	6.93454	385242	6.93544	369800	6.93836	372538
6.94196	360816	6.94264	350579	6.94759	355306	6.94399	384555	6.94646	359193	6.94781	348263		6.94309	359043	6.94399	355926	6.94174	371565	6.94264	353295	6.94556	356447
6.94916	343614	6.94984	333628	6.95479	336910	6.95119	369614	6.95366	341685	6.95501	329017		6.95029	340599	6.95119	337309	6.94894	355144	6.94984	334495	6.95276	337984
6.95636	324131	6.95704	314486	6.96199	316448	6.95839	351905	6.96086	321950	6.96221	307908		6.95749	320215	6.95839	316826	6.95614	336398	6.95704	313895	6.95996	317638
6.96356	302881	6.96424	293657	6.96919	294457	6.96559	331882	6.96806	300507	6.96941	285485		6.96469	298431	6.96559	295015	6.96334	315822	6.96424	292033	6.96716	295940
6.97076	280414	6.97144	271681	6.97639	271500	6.97279	310068	6.97526	277911	6.97661	262312		6.97189	275807	6.97279	272427	6.97054	293952	6.97144	269459	6.97436	273440
6.97796	257291	6.97864	249105	6.98359	248133	6.97999	287029	6.98246	254724	6.98381	238938		6.97909	252888	6.97999	249603	6.97774	271340	6.97864	246703	6.98156	250676
6.98516	234051	6.98584	226453	6.99079	224881	6.98719	263337	6.98966	231481	6.99101	215867		6.98629	230184	6.98719	227039	6.98494	248522	6.98584	224257	6.98876	228148
6.99236	211186	6.99304	204201	6.99799	202211	6.99439	239543	6.99686	208671	6.99821	193541		6.99349	208141	6.99439	205172	6.99214	225990	6.99304	202546	6.99596	206291
6.99956	189124	7.00024	182759	7.00519	180517	7.00159	216149	7.00406	186711	7.00541	172319		7.00069	187127	7.00159	184360	6.99934	204177	7.00024	181919	7.00316	185469
7.00676	168208	7.00744	162455	7.01239	160104	7.00879	193589	7.01126	165936	7.01261	152474		7.00789	167424	7.00879	164873	7.00654	183434	7.00744	162635	7.01036	165954
7.01396	148693	7.01464	143532	7.01959	141185	7.01599	172211	7.01846	146590	7.01981	134185		7.01509	149224	7.01599	146895	7.01374	164028	7.01464	144868	7.01756	147935
7.02116	130744	7.02184	126144	7.02679	123889	7.02319	152272	7.02566	128827	7.02701	117545		7.02229	132632	7.02319	130523	7.02094	146136	7.02184	128709	7.02476	131512
7.02836	114442	7.02904	110366	7.03399	108262	7.03039	133939	7.03286	112720	7.03421	102575		7.02949	117678	7.03039	115780	7.02814	129851	7.02904	114174	7.03196	116714
7.03556	99797.4	7.03625	96202.4	7.0412	94283.8	7.0376	117293	7.04006	98268.3	7.04141	89232.4		7.0367	104331	7.0376	102632	7.03535	115194	7.03625	101223	7.03916	103507
7.04276	86760.9	7.04345	83601.2	7.0484	81885.4	7.0448	102341	7.04726	85418.1	7.04861	77432.1		7.0439	92513.4	7.0448	90996.9	7.04255	102127	7.04345	89771.8	7.04636	91815
7.04996	75242.2	7.05065	72472.2	7.0556	70961.4	7.052	89031.9	7.05446	74074	7.05581	67058.9		7.0511	82115.2	7.052	80764.3	7.04975	90566.5	7.05065	79707.6	7.05356	81527.7
7.05716	65124.2	7.05785	62699.5	7.0628	61386.2	7.0592	77272.2	7.06166	64115.9	7.06301	57981.8		7.0583	73010.1	7.0592	71807.7	7.05695	80402.2	7.05785	70903	7.06076	72519.7
7.06436	56275.5	7.06505	54154.8	7.07	53025.3	7.0664	66941.5	7.06886	55411.3	7.07021	50065.4		7.0655	65065.5	7.0664	63994.8	7.06415	71506.8	7.06505	63225.9	7.06796	64659.6
7.07156	48561.6	7.07225	46706.8	7.0772	45744.3	7.0736	57905.6	7.07606	47825.2	7.07741	43177		7.0727	58150.3	7.0736	57195.8	7.07135	63748.2	7.07225	56547.3	7.07516	57817.7
7.07876	41851.2	7.07945	40228.2	7.0844	39414.8	7.0808	50027	7.08326	41227.3	7.08461	37191.6		7.0799	52140.6	7.0808	51287.9	7.07855	56996.8	7.07945	50745.4	7.08236	51871.3
7.08596	36021.8	7.08665	34600	7.0916	33918.2	7.088	43172	7.09046	35495.9	7.09181	31994.9		7.0871	46922.2	7.088	46158.5	7.08575	51130.6	7.08665	45708.9	7.08956	46707.6
7.09316	30961	7.09385	29713.7	7.0988	29147	7.0952	37215.5	7.09766	30520.2	7.09901	27484		7.0943	42392.4	7.0952	41706.2	7.09295	46037.5	7.09385	41337.7	7.09676	42224.8
7.10036	26568.3	7.10105	25472	7.106	25005.5	7.1024	32043.2	7.10486	26200.9	7.10621	23567.7		7.1015	38459.8	7.1024	37841.2	7.10015	41616.8	7.10105	37543.3	7.10396	38332.7
7.10756	22754.5	7.10825	21789	7.1132	21408.9	7.1096	27552.6	7.11206	22450.4	7.11341	20165.9		7.1087	35044.1	7.1096	34484.2	7.10735	37778.9	7.10825	34248	7.11116	34951.9
7.11476	19441.3	7.11545	18589.3	7.1204	18283.4	7.1168	23653	7.11926	19191.8	7.12061	17208.6		7.1159	32075.1	7.1168	31566.2	7.11455	34445.4	7.11545	31383.7	7.11836	32013.1
7.12196	16560.8	7.12265	15807.1	7.1276	15564.8	7.124	20264.9	7.12646	16358.3	7.12781	14635.4		7.1231	29491.9	7.124	29027	7.12175	31547.7	7.12265	28891.7	7.12556	29456.1
7.12916	14053.8	7.12985	13385.1	7.1348	13197.5	7.1312	17319	7.13366	13891.8	7.13501	12393.6		7.1303	27241.6	7.1312	26814.9	7.12895	29026.2	7.12985	26720.7	7.13276	27228.7
7.13636	11869.1	7.13705	11274	7.142	11133.3	7.1384	14754.8	7.14086	11742.2	7.14221	10438.1		7.1375	25278.5	7.1384	24885.1	7.13615	26829.5	7.13705	24826.8	7.13996	25285.7
7.14356	9962.79	7.14425	9431.29	7.1492	9330.84	7.1456	12520.3	7.14806	9866.03	7.14941	8729.72		7.1447	23563.5	7.1456	23199.1	7.14335	24913.2	7.14425	23172.2	7.14716	23588.5
7.15076	8296.75	7.15145	7820.45	7.1564	7754.54	7.1528	10570.3	7.15526	8226.09	7.15661	7234.93		7.1519	22062.9	7.1528	21723.9	7.15055	23239.1	7.15145	21724.5	7.15436	22103.8
7.15796	6838.39	7.15865	6410.11	7.1636	6373.77	7.16	8866.07	7.16246	6790.33	7.16381	5924.96		7.1591	20747.7	7.16	20431	7.15775	21774.2	7.15865	20455.7	7.16156	20802.8
7.16516	5559.74	7.16585	5173.32	7.1708	5162.28	7.1672	7374.39	7.16966	5531.33	7.17101	4775.18		7.1663	19593.3	7.1672	19296	7.16495	20490.4	7.16585	19342.2	7.16876	19661.3
7.17236	4436.88	7.17305	4086.97	7.178	4097.67	7.1744	6066.71	7.17686	4425.63	7.17821	3764.51		7.1735	18578.4	7.1744	18298	7.17215	19363.4	7.17305	18363.3	7.17596	18658.3
7.17956	3449.3	7.18025	3131.21	7.1852	3160.73	7.1816	4918.56	7.18406	3453.11	7.18541	2874.88		7.1807	17684.7	7.1816	17419.3	7.17935	18372.7	7.18025	17501.7	7.18316	17775.7
7.18676	2579.4	7.18745	2289.04	7.1924	2334.99	7.1888	3908.95	7.19126	2596.53	7.19261	2090.79		7.1879	16896.5	7.1888	16644.5	7.18655	17500.6	7.18745	16742.3	7.19036	16998.2
7.19396	1812.05	7.19465	1545.91	7.1996	1606.31	7.196	3019.87	7.19846	1841.1	7.19981	1398.95		7.1951	16200.5	7.196	15960.5	7.19375	16731.8	7.19465	16072.5	7.19756	16312.5
7.20116	1134.23	7.20185	889.31	7.2068	962.5	7.2032	2235.9	7.20566	1174.15	7.20701	787.95		7.2023	15585.1	7.2032	15356	7.20095	16053.4	7.20185	15481.2	7.20476	15707.5
7.20836	534.74	7.20905	308.47	7.214	393.09	7.2104	1543.81	7.21286	584.81	7.21421	248.04		7.2095	15040.2	7.2104	14821.4	7.20815	15454.2	7.20905	14959.2	7.21196	15173.6
7.21556	3.93	7.21625	-205.9	7.2212	-110.96	7.2176	932.3	7.22006	63.75	7.22141	-229.15		7.2167	14557.4	7.2176	14348.1	7.21535	14924.5	7.21625	14498.3	7.21916	14702.5
7.22276	-466.55	7.22345	-661.86	7.2284	-557.47	7.2248	391.59	7.22726	-397.03	7.22861	-650.81		7.2239	14129.1	7.2248	13929	7.22255	14456.3	7.22345	14091.7	7.22636	14287.1
7.22996	-883.96	7.23065	-1066.41	7.2356	-953.22	7.232	-86.71	7.23446	-804.45	7.23581	-1023.16		7.2311	13748.8	7.232	13557.9	7.22975	14042.2	7.23065	13733.4	7.23356	13921.4
7.23716	-1254.65	7.23785	-1425.67	7.2428	-1304.14	7.2392	-509.93	7.24166	-1164.52	7.24301	-1351.59		7.2383	13410.6	7.2392	13229.1	7.23695	13676.4	7.23785	13418.3	7.24076	13600.3
7.24436	-1584.23	7.24505	-1744.96	7.25	-1615.44	7.2464	-884.38	7.24886	-1482.43	7.25021	-1640.77		7.2455	13109.7	7.2464	12938	7.24415	13353.4	7.24505	13141.9	7.24796	13319.1
7.25156	-1877.6	7.25225	-2028.98	7.2572	-1891.71	7.2536	-1215.59	7.25606	-1762.74	7.25741	-1894.79		7.2527	12841.6	7.2536	12680.3	7.25135	13068.5	7.25225	12900.4	7.25516	13074.1
7.25876	-2139.12	7.25945	-2281.85	7.2644	-2136.97	7.2608	-1508.4	7.26326	-2009.42	7.26461	-2117.21		7.2599	12602.3	7.2608	12452.2	7.25855	12817.9	7.25945	12690.5	7.26236	12862
7.26596	-2372.61	7.26665	-2507.25	7.2716	-2354.78	7.268	-1767.03	7.27046	-2225.94	7.27181	-2311.21		7.2671	12388.5	7.268	12250.6	7.26575	12597.8	7.26665	12509	7.26956	12679.6
7.27316	-2581.47	7.27385	-2708.43	7.2788	-2548.31	7.2752	-1995.27	7.27766	-2415.43	7.27901	-2479.62		7.2743	12197	7.2752	12072.3	7.27295	12405.1	7.27385	12353.3	7.27676	12524.4
7.28036	-2768.73	7.28105	-2888.28	7.286	-2720.4	7.2824	-2196.45	7.28486	-2580.64	7.28621	-2625.01		7.2815	12025	7.2824	11914.9	7.28015	12237	7.28105	12221	7.28396	12394.1
7.28756	-2937.09	7.28825	-3049.37	7.2932	-2873.59	7.2896	-2373.58	7.29206	-2724.09	7.29341	-2749.69		7.2887	11870	7.2896	11775.9	7.28735	12091	7.28825	12109.8	7.29116	12286.4
7.29476	-3088.93	7.29545	-3193.97	7.3004	-3010.15	7.2968	-2529.37	7.29926	-2848.07	7.30061	-2855.81		7.2959	11730	7.2968	11653.1	7.29455	11964.8	7.29545	12017.7	7.29836	12199.2
7.30196	-3226.39	7.30265	-3324.15	7.3076	-3132.15	7.304	-2666.24	7.30646	-2954.67	7.30781	-2945.32		7.3031	11602.8	7.304	11544.7	7.30175	11856.1	7.30265	11942.7	7.30556	12130.9
7.30916	-3351.39	7.30985	-3441.77	7.3148	-3241.45	7.3112	-2786.43	7.31366	-3045.82	7.31501	-3020.07		7.3103	11486.6	7.3112	11448.7	7.30895	11763.1	7.30985	11883.1	7.31276	12079.4
7.31636	-3465.63	7.31705	-3548.51	7.322	-3339.75	7.3184	-2891.93	7.32086	-3123.3	7.32221	-3081.76		7.3175	11380	7.3184	11363.7	7.31615	11684	7.31705	11837.3	7.31996	12043
7.32356	-3570.64	7.32425	-3645.89	7.3292	-3428.59	7.3256	-2984.61	7.32806	-3188.79	7.32941	-3131.99		7.3247	11281.3	7.3256	11288	7.32335	11617.1	7.32425	11803.5	7.32716	12020.2
7.33076	-3667.83	7.33145	-3735.3	7.3364	-3509.38	7.3328	-3066.15	7.33526	-3243.87	7.33661	-3172.28		7.3319	11189.4	7.3328	11220.4	7.33055	11560.7	7.33145	11780.2	7.33436	12009.4
7.33796	-3758.45	7.33865	-3817.98	7.3436	-3583.38	7.34	-3138.12	7.34246	-3290.01	7.34381	-3204.05		7.3391	11103.2	7.34	11159.4	7.33775	11513.3	7.33865	11766	7.34156	12008.9
7.34516	-3843.61	7.34585	-3895.05	7.3508	-3651.78	7.3472	-3201.97	7.34966	-3328.58	7.35101	-3228.66		7.3463	11021.6	7.3472	11104	7.34495	11473.6	7.34585	11759.5	7.34876	12017.5
7.35236	-3924.33	7.35305	-3967.54	7.358	-3715.63	7.3544	-3259.04	7.35686	-3360.87	7.35821	-3247.4		7.3535	10943.7	7.3544	11052.9	7.35215	11440.3	7.35305	11759.2	7.35596	12033.6
7.35956	-4001.52	7.36025	-4036.36	7.3652	-3775.88	7.3616	-3310.56	7.36406	-3388.07	7.36541	-3261.5		7.3607	10868.9	7.3616	11005.2	7.35935	11412.1	7.36025	11764	7.36316	12056
7.36676	-4075.96	7.36745	-4102.31	7.3724	-3833.41	7.3688	-3357.68	7.37126	-3411.32	7.37261	-3272.09		7.3679	10796.5	7.3688	10960.1	7.36655	11387.8	7.36745	11772.5	7.37036	12083.4
7.37396	-4148.32	7.37465	-4166.1	7.3796	-3888.98	7.376	-3401.43	7.37846	-3431.63	7.37981	-3280.25		7.3751	10725.7	7.376	10916.5	7.37375	11366.3	7.37465	11783.5	7.37756	12114.6
7.38116	-4219.19	7.38185	-4228.34	7.3868	-3943.29	7.3832	-3442.76	7.38566	-3449.99	7.38701	-3287		7.3823	10656.2	7.3832	10873.8	7.38095	11346.8	7.38185	11795.9	7.38476	12148.4
7.38836	-4289.06	7.38905	-4289.59	7.394	-3996.95	7.3904	-3482.53	7.39286	-3467.3	7.39421	-3293.29		7.3895	10587.5	7.3904	10831.4	7.38815	11328.1	7.38905	11808.6	7.39196	12183.8
7.39556	-4358.34	7.39625	-4350.32	7.4012	-4050.48	7.3976	-3521.52	7.40006	-3484.38	7.40141	-3300		7.3967	10519.2	7.3976	10788.5	7.39535	11309.6	7.39625	11820.6	7.39916	12219.5
7.40276	-4427.39	7.40345	-4410.93	7.4084	-4104.35	7.4048	-3560.42	7.40726	-3502.02	7.40861	-3307.94		7.4039	10450.9	7.4048	10744.9	7.40255	11290.3	7.40345	11830.9	7.40636	12254.7
7.40996	-4496.49	7.41065	-4471.78	7.4156	-4158.97	7.412	-3599.85	7.41446	-3520.93	7.41581	-3317.85		7.4111	10382.4	7.412	10699.9	7.40975	11269.7	7.41065	11838.8	7.41356	12288.3
7.41716	-4565.87	7.41785	-4533.16	7.4228	-4214.68	7.4192	-3640.38	7.42166	-3541.77	7.42301	-3330.42		7.4183	10313.5	7.4192	10653.2	7.41695	11247	7.41785	11843.3	7.42076	12319.5
7.42436	-4635.73	7.42505	-4595.31	7.43	-4271.77	7.4264	-3682.51	7.42886	-3565.13	7.43021	-3346.25		7.4255	10244	7.4264	10604.6	7.42415	11221.7	7.42505	11843.8	7.42796	12347.3
7.43156	-4706.25	7.43225	-4658.43	7.4372	-4330.46	7.4336	-3726.67	7.43606	-3591.53	7.43741	-3365.87		7.4327	10173.8	7.4336	10553.6	7.43135	11193.4	7.43225	11839.8	7.43516	12371
7.43876	-4777.54	7.43945	-4722.68	7.4444	-4390.94	7.4408	-3773.25	7.44326	-3621.43	7.44461	-3389.76		7.4399	10102.8	7.4408	10500.2	7.43855	11161.6	7.43945	11830.6	7.44236	12390
7.44596	-4849.69	7.44665	-4788.16	7.4516	-4453.35	7.448	-3822.57	7.45046	-3655.21	7.45181	-3418.31		7.4471	10030.9	7.448	10444.1	7.44575	11126	7.44665	11816	7.44956	12403.5
7.45316	-4922.75	7.45385	-4854.96	7.4588	-4517.8	7.4552	-3874.88	7.45766	-3693.21	7.45901	-3451.83		7.4543	9958.27	7.4552	10385.3	7.45295	11086.4	7.45385	11795.4	7.45676	12411
7.46036	-4996.72	7.46105	-4923.1	7.466	-4584.37	7.4624	-3930.36	7.46486	-3735.67	7.46621	-3490.57		7.4615	9884.82	7.4624	10323.7	7.46015	11042.5	7.46105	11768.8	7.46396	12412.2
7.46756	-5071.58	7.46825	-4992.57	7.4732	-4653.07	7.4696	-3989.13	7.47206	-3782.8	7.47341	-3534.71		7.4687	9810.62	7.4696	10259.4	7.46735	10994.3	7.46825	11735.8	7.47116	12406.5
7.47476	-5147.26	7.47545	-5063.32	7.4804	-4723.88	7.4768	-4051.27	7.47926	-3834.7	7.48061	-3584.36		7.4759	9735.73	7.4768	10192.3	7.47455	10941.7	7.47545	11696.6	7.47836	12394
7.48196	-5223.69	7.48265	-5135.25	7.4876	-4796.76	7.484	-4116.78	7.48646	-3891.45	7.48781	-3639.55		7.4831	9660.19	7.484	10122.5	7.48175	10884.6	7.48265	11650.9	7.48556	12374.2
7.48916	-5300.74	7.48985	-5208.28	7.4948	-4871.6	7.4912	-4185.64	7.49366	-3953.03	7.49501	-3700.28		7.4903	9584.09	7.4912	10050.2	7.48895	10823.2	7.48985	11598.8	7.49276	12347.2
7.49636	-5378.32	7.49705	-5282.29	7.502	-4948.3	7.4984	-4257.77	7.50086	-4019.38	7.50221	-3766.45		7.4975	9507.47	7.4984	9975.38	7.49615	10757.5	7.49705	11540.5	7.49996	12313
7.50356	-5456.29	7.50425	-5357.17	7.5092	-5026.71	7.5056	-4333.06	7.50806	-4090.39	7.50941	-3837.92		7.5047	9430.4	7.5056	9898.3	7.50335	10687.6	7.50425	11476.1	7.50716	12271.5
7.51076	-5534.57	7.51145	-5432.82	7.5164	-5106.68	7.5128	-4411.37	7.51526	-4165.88	7.51661	-3914.51		7.5119	9352.96	7.5128	9819.08	7.51055	10613.8	7.51145	11405.8	7.51436	12223
7.51796	-5613.05	7.51865	-5509.14	7.5236	-5188.01	7.52	-4492.54	7.52246	-4245.65	7.52381	-3995.96		7.5191	9275.22	7.52	9737.9	7.51775	10536.2	7.51865	11329.8	7.52156	12167.4
7.52516	-5691.65	7.52585	-5586.06	7.5308	-5270.53	7.5272	-4576.37	7.52966	-4329.44	7.53101	-4082.03		7.5263	9197.28	7.5272	9654.94	7.52495	10455.2	7.52585	11248.5	7.52876	12105
7.53236	-5770.3	7.53305	-5663.52	7.538	-5354.03	7.5344	-4662.67	7.53686	-4416.98	7.53821	-4172.38		7.5335	9119.23	7.5344	9570.43	7.53215	10370.8	7.53305	11162.1	7.53596	12036
7.53956	-5848.93	7.54025	-5741.44	7.5452	-5438.37	7.5416	-4751.18	7.54406	-4507.98	7.54541	-4266.69		7.5407	9041.21	7.5416	9484.56	7.53935	10283.4	7.54025	11071.1	7.54316	11960.5
7.54676	-5927.49	7.54745	-5819.73	7.5524	-5523.36	7.5488	-4841.67	7.55126	-4602.11	7.55261	-4364.6		7.5479	8963.33	7.5488	9397.57	7.54655	10193.4	7.54745	10975.8	7.55036	11878.8
7.55397	-6005.9	7.55465	-5898.28	7.5596	-5608.85	7.556	-4933.86	7.55847	-4699.03	7.55982	-4465.74		7.5551	8885.73	7.556	9309.71	7.55375	10100.9	7.55465	10876.5	7.55757	11791.2
7.56117	-6084.1	7.56185	-5976.97	7.5668	-5694.65	7.5632	-5027.47	7.56567	-4798.37	7.56702	-4569.73		7.5623	8808.5	7.5632	9221.2	7.56095	10006.2	7.56185	10773.7	7.56477	11697.9
7.56837	-6161.97	7.56905	-6055.66	7.574	-5780.61	7.5704	-5122.21	7.57287	-4899.79	7.57422	-4676.18		7.5695	8731.74	7.5704	9132.28	7.56815	9909.76	7.56905	10667.6	7.57197	11599.4
7.57557	-6239.44	7.57625	-6134.21	7.5812	-5866.55	7.5776	-5217.81	7.58007	-5002.92	7.58142	-4784.68		7.5767	8655.52	7.5776	9043.16	7.57535	9811.77	7.57625	10558.8	7.57917	11495.8
7.58277	-6316.38	7.58345	-6212.47	7.5884	-5952.32	7.5848	-5313.99	7.58727	-5107.4	7.58862	-4894.82		7.5839	8579.92	7.5848	8954.05	7.58255	9712.57	7.58345	10447.4	7.58637	11387.7
7.58997	-6392.69	7.59065	-6290.29	7.5956	-6037.76	7.592	-5410.49	7.59447	-5212.87	7.59582	-5006.19		7.5911	8504.97	7.592	8865.12	7.58975	9612.48	7.59065	10334	7.59357	11275.6
7.59717	-6468.26	7.59785	-6367.52	7.6028	-6122.72	7.5992	-5507.08	7.60167	-5318.98	7.60302	-5118.38		7.5983	8430.75	7.5992	8776.54	7.59695	9511.81	7.59785	10218.9	7.60077	11159.7
7.60437	-6543.02	7.60505	-6444.07	7.61	-6207.04	7.6064	-5603.55	7.60887	-5425.4	7.61022	-5231.01		7.6055	8357.3	7.6064	8688.45	7.60415	9410.86	7.60505	10102.5	7.60797	11040.7
7.61157	-6616.88	7.61225	-6519.83	7.6172	-6290.57	7.6136	-5699.7	7.61607	-5531.82	7.61742	-5343.7		7.6127	8284.7	7.6136	8600.99	7.61135	9309.91	7.61225	9985.28	7.61517	10918.9
7.61877	-6689.8	7.61945	-6594.73	7.6244	-6373.21	7.6208	-5795.35	7.62327	-5637.96	7.62462	-5456.11		7.6199	8213	7.6208	8514.3	7.61855	9209.21	7.61945	9867.57	7.62237	10794.9
7.62597	-6761.74	7.62665	-6668.69	7.6316	-6454.85	7.628	-5890.33	7.63047	-5743.54	7.63182	-5567.94		7.6271	8142.31	7.628	8428.52	7.62575	9108.99	7.62665	9749.77	7.62957	10669
7.63317	-6832.67	7.63385	-6741.65	7.6388	-6535.42	7.6352	-5984.48	7.63767	-5848.32	7.63902	-5678.91		7.6343	8072.7	7.6352	8343.76	7.63295	9009.44	7.63385	9632.25	7.63677	10541.7
7.64037	-6902.56	7.64105	-6813.58	7.646	-6614.85	7.6424	-6077.63	7.64487	-5952.05	7.64622	-5788.79		7.6415	8004.24	7.6424	8260.17	7.64015	8910.75	7.64105	9515.36	7.64397	10413.5
7.64757	-6971.38	7.64825	-6884.42	7.6532	-6693.08	7.6496	-6169.63	7.65207	-6054.53	7.65342	-5897.36		7.6487	7937.02	7.6496	8177.87	7.64735	8813.11	7.64825	9399.38	7.65117	10284.7
7.65477	-7039.1	7.65545	-6954.13	7.6604	-6770.04	7.6568	-6260.34	7.65927	-6155.57	7.66062	-6004.42		7.6559	7871.06	7.6568	8096.98	7.65455	8716.66	7.65545	9284.61	7.65837	10155.8
7.66197	-7105.7	7.66265	-7022.69	7.6676	-6845.68	7.664	-6349.62	7.66647	-6254.98	7.66782	-6109.79		7.6631	7806.41	7.664	8017.6	7.66175	8621.57	7.66265	9171.27	7.66557	10027
7.66917	-7171.11	7.66985	-7090.05	7.6748	-6919.96	7.6712	-6437.35	7.67367	-6352.62	7.67502	-6213.28		7.6703	7743.07	7.6712	7939.78	7.66895	8527.97	7.66985	9059.6	7.67277	9898.79
7.67637	-7235.3	7.67705	-7156.15	7.682	-6992.83	7.6784	-6523.45	7.68087	-6448.36	7.68222	-6314.75		7.6775	7681.06	7.6784	7863.58	7.67615	8436.02	7.67705	8949.78	7.67997	9771.47
7.68357	-7298.18	7.68425	-7220.95	7.6892	-7064.21	7.6856	-6607.84	7.68807	-6542.11	7.68942	-6414.04		7.6847	7620.38	7.6856	7789.04	7.68335	8345.84	7.68425	8842	7.68717	9645.35
7.69077	-7359.69	7.69145	-7284.36	7.6964	-7134.04	7.6928	-6690.45	7.69527	-6633.8	7.69662	-6511.04		7.6919	7561.05	7.6928	7716.17	7.69055	8257.53	7.69145	8736.42	7.69437	9520.73
7.69797	-7419.77	7.69865	-7346.33	7.7036	-7202.24	7.7	-6771.26	7.70247	-6723.39	7.70382	-6605.67		7.6991	7503.07	7.7	7644.98	7.69775	8171.2	7.69865	8633.18	7.70157	9397.89
7.70517	-7478.36	7.70585	-7406.8	7.7108	-7268.75	7.7072	-6850.21	7.70967	-6810.84	7.71102	-6697.87		7.7063	7446.46	7.7072	7575.5	7.70495	8086.91	7.70585	8532.4	7.70877	9277.06
7.71237	-7535.41	7.71305	-7465.71	7.718	-7333.49	7.7144	-6927.28	7.71687	-6896.11	7.71822	-6787.61		7.7135	7391.24	7.7144	7507.74	7.71215	8004.73	7.71305	8434.19	7.71597	9158.47
7.71957	-7590.89	7.72025	-7523.03	7.7252	-7396.41	7.7216	-7002.43	7.72407	-6979.17	7.72542	-6874.89		7.7207	7337.44	7.7216	7441.75	7.71935	7924.71	7.72025	8338.64	7.72317	9042.31
7.72677	-7644.79	7.72745	-7578.72	7.7324	-7457.46	7.7288	-7075.61	7.73127	-7059.97	7.73262	-6959.7		7.7279	7285.09	7.7288	7377.6	7.72655	7846.92	7.72745	8245.8	7.73037	8928.78
7.73397	-7697.09	7.73465	-7632.79	7.7396	-7516.61	7.736	-7146.76	7.73847	-7138.44	7.73982	-7042.04		7.7351	7234.25	7.736	7315.35	7.73375	7771.39	7.73465	8155.75	7.73757	8818.04
7.74117	-7747.81	7.74185	-7685.26	7.7468	-7573.86	7.7432	-7215.79	7.74567	-7214.5	7.74702	-7121.89		7.7423	7184.94	7.7432	7255.08	7.74095	7698.18	7.74185	8068.53	7.74477	8710.24
7.74837	-7796.97	7.74905	-7736.16	7.754	-7629.2	7.7504	-7282.66	7.75287	-7288.08	7.75422	-7199.22		7.7495	7137.21	7.7504	7196.87	7.74815	7627.34	7.74905	7984.2	7.75197	8605.52
7.75557	-7844.61	7.75625	-7785.54	7.7612	-7682.68	7.7576	-7347.33	7.76007	-7359.1	7.76142	-7273.99		7.7567	7091.11	7.7576	7140.81	7.75535	7558.92	7.75625	7902.8	7.75917	8504.01
7.76277	-7890.74	7.76345	-7833.42	7.7684	-7734.35	7.7648	-7409.78	7.76727	-7427.53	7.76862	-7346.17		7.7639	7046.71	7.7648	7086.95	7.76255	7492.98	7.76345	7824.38	7.76637	8405.81
7.76997	-7935.38	7.77065	-7879.82	7.7756	-7784.26	7.772	-7470	7.77447	-7493.34	7.77582	-7415.71		7.7711	7004.04	7.772	7035.33	7.76975	7429.55	7.77065	7749.01	7.77357	8311.04
7.77717	-7978.56	7.77785	-7924.74	7.7828	-7832.49	7.7792	-7528.04	7.78167	-7556.57	7.78302	-7482.61		7.7783	6963.16	7.7792	6985.98	7.77695	7368.69	7.77785	7676.74	7.78077	8219.79
7.78437	-8020.28	7.78505	-7968.18	7.79	-7879.06	7.7864	-7583.95	7.78887	-7617.27	7.79022	-7546.88		7.7855	6924.08	7.7864	6938.9	7.78415	7310.43	7.78505	7607.66	7.78797	8132.15
7.79157	-8060.57	7.79225	-8010.12	7.7972	-7924.04	7.7936	-7637.82	7.79607	-7675.54	7.79742	-7608.54		7.7927	6886.82	7.7936	6894.09	7.79135	7254.8	7.79225	7541.85	7.79517	8048.22
7.79877	-8099.44	7.79945	-8050.54	7.8044	-7967.43	7.8008	-7689.73	7.80327	-7731.48	7.80462	-7667.66		7.7999	6851.35	7.8008	6851.51	7.79855	7201.81	7.79945	7479.38	7.80237	7968.07
7.80597	-8136.89	7.80665	-8089.43	7.8116	-8009.27	7.808	-7739.76	7.81047	-7785.22	7.81182	-7724.35		7.8071	6817.66	7.808	6811.14	7.80575	7151.47	7.80665	7420.3	7.80957	7891.8
7.81317	-8172.94	7.81385	-8126.78	7.8188	-8049.58	7.8152	-7787.99	7.81767	-7836.9	7.81902	-7778.71		7.8143	6785.69	7.8152	6772.91	7.81295	7103.81	7.81385	7364.71	7.81677	7819.54
7.82037	-8207.6	7.82105	-8162.63	7.826	-8088.39	7.8224	-7834.48	7.82487	-7886.62	7.82622	-7830.88		7.8215	6755.38	7.8224	6736.78	7.82015	7058.8	7.82105	7312.66	7.82397	7751.41
7.82757	-8240.9	7.82825	-8197	7.8332	-8125.72	7.8296	-7879.3	7.83207	-7934.48	7.83342	-7880.98		7.8287	6726.63	7.8296	6702.68	7.82735	7016.46	7.82825	7264.25	7.83117	7687.59
7.83477	-8272.88	7.83545	-8229.95	7.8404	-8161.62	7.8368	-7922.49	7.83927	-7980.57	7.84062	-7929.12		7.8359	6699.33	7.8368	6670.56	7.83455	6976.79	7.83545	7219.55	7.83837	7628.27
7.84197	-8303.58	7.84265	-8261.57	7.8476	-8196.14	7.844	-7964.12	7.84647	-8024.94	7.84782	-7975.4		7.8431	6673.34	7.844	6640.38	7.84175	6939.8	7.84265	7178.68	7.84557	7573.68
7.84917	-8333.06	7.84985	-8291.95	7.8548	-8229.35	7.8512	-8004.24	7.85367	-8067.68	7.85502	-8019.92		7.8503	6648.53	7.8512	6612.12	7.84895	6905.54	7.84985	7141.76	7.85277	7524.1
7.85637	-8361.42	7.85705	-8321.16	7.862	-8261.34	7.8584	-8042.93	7.86087	-8108.81	7.86222	-8062.76		7.8575	6624.73	7.8584	6585.72	7.85615	6874.08	7.85705	7108.92	7.85997	7479.85
7.86357	-8388.76	7.86425	-8349.32	7.8692	-8292.21	7.8656	-8080.24	7.86807	-8148.4	7.86942	-8103.99		7.8647	6601.77	7.8656	6561.17	7.86335	6845.44	7.86425	7080.33	7.86717	7441.24
7.87077	-8415.17	7.87145	-8376.51	7.8764	-8322.03	7.8728	-8116.26	7.87527	-8186.49	7.87662	-8143.66		7.8719	6579.48	7.8728	6538.41	7.87055	6819.69	7.87145	7056.12	7.87437	7408.62
7.87797	-8440.78	7.87865	-8402.82	7.8836	-8350.91	7.88	-8151.04	7.88247	-8223.14	7.88382	-8181.83		7.8791	6557.71	7.88	6517.4	7.87775	6796.84	7.87865	7036.43	7.88157	7382.3
7.88517	-8465.69	7.88585	-8428.33	7.8908	-8378.92	7.8872	-8184.64	7.88967	-8258.42	7.89102	-8218.57		7.8863	6536.3	7.8872	6498.07	7.88495	6776.89	7.88585	7021.29	7.88877	7362.52
7.89237	-8490.01	7.89305	-8453.12	7.898	-8406.17	7.8944	-8217.14	7.89687	-8292.41	7.89822	-8253.98		7.8935	6515.16	7.8944	6480.3	7.89215	6759.81	7.89305	7010.69	7.89597	7349.45
7.89957	-8513.82	7.90025	-8477.27	7.9052	-8432.71	7.9016	-8248.59	7.90407	-8325.17	7.90542	-8288.15		7.9007	6494.18	7.9016	6463.95	7.89935	6745.47	7.90025	7004.52	7.90317	7343.12
7.90677	-8537.21	7.90745	-8500.84	7.9124	-8458.64	7.9088	-8279.08	7.91127	-8356.81	7.91262	-8321.16		7.9079	6473.28	7.9088	6448.86	7.90655	6733.74	7.90745	7002.53	7.91037	7343.39
7.91397	-8560.22	7.91465	-8523.88	7.9196	-8483.99	7.916	-8308.67	7.91847	-8387.41	7.91982	-8353.12		7.9151	6452.4	7.916	6434.84	7.91375	6724.38	7.91465	7004.39	7.91757	7349.96
7.92117	-8582.91	7.92185	-8546.45	7.9268	-8508.84	7.9232	-8337.45	7.92567	-8417.06	7.92702	-8384.1		7.9223	6431.49	7.9232	6421.67	7.92095	6717.12	7.92185	7009.62	7.92477	7362.33
7.92837	-8605.32	7.92905	-8568.62	7.934	-8533.22	7.9304	-8365.52	7.93287	-8445.84	7.93422	-8414.21		7.9295	6410.48	7.9304	6409.11	7.92815	6711.64	7.92905	7017.68	7.93197	7379.83
7.93557	-8627.51	7.93625	-8590.45	7.9412	-8557.18	7.9376	-8392.93	7.94007	-8473.83	7.94142	-8443.5		7.9367	6389.33	7.9376	6396.93	7.93535	6707.57	7.93625	7027.91	7.93917	7401.62
7.94277	-8649.5	7.94345	-8611.97	7.9484	-8580.76	7.9448	-8419.78	7.94727	-8501.09	7.94862	-8472.06		7.9439	6367.99	7.9448	6384.89	7.94255	6704.5	7.94345	7039.59	7.94637	7426.72
7.94997	-8671.35	7.95065	-8633.25	7.9556	-8604.01	7.952	-8446.12	7.95447	-8527.72	7.95582	-8499.92		7.9511	6346.42	7.952	6372.74	7.94975	6702.01	7.95065	7051.98	7.95357	7454.04
7.95717	-8693.1	7.95785	-8654.32	7.9628	-8626.97	7.9592	-8472.01	7.96167	-8553.75	7.96302	-8527.15		7.9583	6324.6	7.9592	6360.27	7.95695	6699.65	7.95785	7064.31	7.96077	7482.45
7.96437	-8714.78	7.96505	-8675.25	7.97	-8649.69	7.9664	-8497.47	7.96887	-8579.25	7.97022	-8553.78		7.9655	6302.49	7.9664	6347.27	7.96415	6696.99	7.96505	7075.85	7.96797	7510.82
7.97157	-8736.43	7.97225	-8696.06	7.9772	-8672.21	7.9736	-8522.52	7.97607	-8604.28	7.97742	-8579.85		7.9727	6280.1	7.9736	6333.54	7.97135	6693.61	7.97225	7085.89	7.97517	7538.03
7.97877	-8758.07	7.97945	-8716.81	7.9844	-8694.56	7.9808	-8547.18	7.98327	-8628.87	7.98462	-8605.39		7.9799	6257.45	7.9808	6318.93	7.97855	6689.15	7.97945	7093.8	7.98237	7563.04
7.98597	-8779.71	7.98665	-8737.5	7.9916	-8716.78	7.988	-8571.47	7.99047	-8653.07	7.99182	-8630.43		7.9871	6234.54	7.988	6303.34	7.98575	6683.26	7.98665	7099.04	7.98957	7584.93
7.99317	-8801.35	7.99385	-8758.16	7.9988	-8738.88	7.9952	-8595.4	7.99767	-8676.91	7.99902	-8654.99		7.9943	6211.43	7.9952	6286.69	7.99295	6675.67	7.99385	7101.15	7.99677	7602.9
8.00037	-8822.99	8.00105	-8778.76	8.006	-8760.87	8.0024	-8618.97	8.00487	-8700.41	8.00622	-8679.11		8.0015	6188.15	8.0024	6268.94	8.00015	6666.18	8.00105	7099.79	8.00397	7616.3
8.00757	-8844.6	8.00825	-8799.32	8.0132	-8782.73	8.0096	-8642.22	8.01207	-8723.61	8.01342	-8702.83		8.0087	6164.76	8.0096	6250.08	8.00735	6654.64	8.00825	7094.74	8.01117	7624.64
8.01477	-8866.19	8.01545	-8819.79	8.0204	-8804.44	8.0168	-8665.15	8.01927	-8746.49	8.02062	-8726.15		8.0159	6141.3	8.0168	6230.12	8.01455	6640.95	8.01545	7085.85	8.01837	7627.59
8.02197	-8887.71	8.02265	-8840.17	8.0276	-8825.98	8.024	-8687.77	8.02647	-8769.08	8.02782	-8749.11		8.0231	6117.83	8.024	6209.11	8.02175	6625.08	8.02265	7073.09	8.02557	7624.93
8.02917	-8909.16	8.02985	-8860.44	8.0348	-8847.32	8.0312	-8710.09	8.03367	-8791.37	8.03502	-8771.73		8.0303	6094.41	8.0312	6187.12	8.02895	6607.03	8.02985	7056.48	8.03277	7616.55
8.03637	-8930.49	8.03705	-8880.56	8.042	-8868.45	8.0384	-8732.14	8.04087	-8813.35	8.04222	-8794.02		8.0375	6071.08	8.0384	6164.2	8.03615	6586.86	8.03705	7036.13	8.03997	7602.45
8.04357	-8951.7	8.04425	-8900.53	8.0492	-8889.34	8.0456	-8753.93	8.04807	-8835.01	8.04942	-8816		8.0447	6047.87	8.0456	6140.44	8.04335	6564.64	8.04425	7012.14	8.04717	7582.7
8.05077	-8972.74	8.05145	-8920.33	8.0564	-8910	8.0528	-8775.45	8.05527	-8856.35	8.05662	-8837.66		8.0519	6024.84	8.0528	6115.9	8.05055	6540.48	8.05145	6984.7	8.05437	7557.44
8.05797	-8993.6	8.05865	-8939.95	8.0636	-8930.42	8.06	-8796.71	8.06247	-8877.36	8.06382	-8859		8.0591	6002.03	8.06	6090.65	8.05775	6514.51	8.05865	6953.98	8.06157	7526.85
8.06517	-9014.25	8.06585	-8959.39	8.0708	-8950.6	8.0672	-8817.72	8.06967	-8898.02	8.07102	-8880.01		8.0663	5979.48	8.0672	6064.79	8.06495	6486.86	8.06585	6920.21	8.06877	7491.19
8.07237	-9034.67	8.07305	-8978.65	8.078	-8970.55	8.0744	-8838.48	8.07687	-8918.34	8.07822	-8900.68		8.0735	5957.22	8.0744	6038.4	8.07215	6457.68	8.07305	6883.61	8.07597	7450.75
8.07957	-9054.82	8.08025	-8997.73	8.0852	-8990.25	8.0816	-8858.97	8.08407	-8938.33	8.08542	-8920.99		8.0807	5935.3	8.0816	6011.59	8.07935	6427.12	8.08025	6844.46	8.08317	7405.87
8.08677	-9074.7	8.08745	-9016.62	8.0924	-9009.69	8.0888	-8879.2	8.09127	-8957.98	8.09262	-8940.94		8.0879	5913.73	8.0888	5984.47	8.08655	6395.35	8.08745	6803.03	8.09037	7356.97
8.09397	-9094.29	8.09465	-9035.32	8.0996	-9028.86	8.096	-8899.12	8.09847	-8977.32	8.09982	-8960.51		8.0951	5892.55	8.096	5957.15	8.09375	6362.54	8.09465	6759.63	8.09757	7304.5
8.10117	-9113.59	8.10185	-9053.82	8.1068	-9047.73	8.1032	-8918.72	8.10567	-8996.33	8.10702	-8979.69		8.1023	5871.77	8.1032	5929.76	8.10095	6328.87	8.10185	6714.63	8.10477	7248.95
8.10837	-9132.59	8.10905	-9072.12	8.114	-9066.3	8.1104	-8937.99	8.11287	-9015.02	8.11422	-8998.47		8.1095	5851.43	8.1104	5902.43	8.10815	6294.55	8.10905	6668.37	8.11197	7190.85
8.11557	-9151.28	8.11625	-9090.22	8.1212	-9084.55	8.1176	-8956.88	8.12007	-9033.36	8.12142	-9016.84		8.1167	5831.52	8.1176	5875.28	8.11535	6259.8	8.11625	6621.24	8.11917	7130.74
8.12277	-9169.66	8.12345	-9108.1	8.1284	-9102.48	8.1248	-8975.39	8.12727	-9051.35	8.12862	-9034.78		8.1239	5812.05	8.1248	5848.43	8.12255	6224.83	8.12345	6573.64	8.12637	7069.17
8.12997	-9187.71	8.13065	-9125.72	8.1356	-9120.08	8.132	-8993.5	8.13447	-9068.96	8.13582	-9052.28		8.1311	5793.04	8.132	5821.99	8.12975	6189.87	8.13065	6525.95	8.13357	7006.68
8.13717	-9205.43	8.13785	-9143.05	8.1428	-9137.36	8.1392	-9011.19	8.14167	-9086.18	8.14302	-9069.33		8.1383	5774.5	8.1392	5796.06	8.13695	6155.16	8.13785	6478.57	8.14077	6943.82
8.14437	-9222.78	8.14505	-9160.07	8.15	-9154.31	8.1464	-9028.48	8.14887	-9103	8.15022	-9085.9		8.1455	5756.44	8.1464	5770.69	8.14415	6120.91	8.14505	6431.86	8.14797	6881.09
8.15157	-9239.75	8.15225	-9176.73	8.1572	-9170.9	8.1536	-9045.36	8.15607	-9119.41	8.15742	-9102.01		8.1527	5738.89	8.1536	5745.98	8.15135	6087.31	8.15225	6386.16	8.15517	6818.99
8.15877	-9256.3	8.15945	-9192.98	8.1644	-9187.13	8.1608	-9061.85	8.16327	-9135.41	8.16462	-9117.63		8.1599	5721.84	8.1608	5721.96	8.15855	6054.56	8.15945	6341.79	8.16237	6757.99
8.16597	-9272.41	8.16665	-9208.78	8.1716	-9202.95	8.168	-9077.96	8.17047	-9151.01	8.17182	-9132.79		8.1671	5705.29	8.168	5698.71	8.16575	6022.8	8.16665	6299	8.16957	6698.52
8.17317	-9288.07	8.17385	-9224.09	8.1788	-9218.35	8.1752	-9093.69	8.17767	-9166.21	8.17902	-9147.49		8.1743	5689.24	8.1752	5676.25	8.17295	5992.16	8.17385	6258.01	8.17677	6640.99
8.18037	-9303.26	8.18105	-9238.9	8.186	-9233.27	8.1824	-9109.05	8.18487	-9181	8.18622	-9161.74		8.1815	5673.68	8.1824	5654.65	8.18015	5962.76	8.18105	6218.99	8.18397	6585.74
8.18757	-9317.96	8.18825	-9253.2	8.1932	-9247.7	8.1896	-9124.06	8.19207	-9195.38	8.19342	-9175.56		8.1887	5658.61	8.1896	5633.94	8.18735	5934.67	8.18825	6182.07	8.19117	6533.08
8.19477	-9332.18	8.19545	-9267	8.2004	-9261.62	8.1968	-9138.71	8.19927	-9209.34	8.20062	-9188.95		8.1959	5644.03	8.1968	5614.15	8.19455	5907.93	8.19545	6147.32	8.19837	6483.24
8.20197	-9345.94	8.20265	-9280.31	8.2076	-9275.02	8.204	-9153	8.20647	-9222.87	8.20782	-9201.92		8.2031	5629.94	8.204	5595.28	8.20175	5882.55	8.20265	6114.75	8.20557	6436.4
8.20917	-9359.24	8.20985	-9293.16	8.2148	-9287.91	8.2112	-9166.89	8.21367	-9235.96	8.21502	-9214.48		8.2103	5616.33	8.2112	5577.35	8.20895	5858.55	8.20985	6084.36	8.21277	6392.64
8.21637	-9372.11	8.21705	-9305.56	8.222	-9300.33	8.2184	-9180.38	8.22087	-9248.6	8.22222	-9226.63		8.2175	5603.2	8.2184	5560.33	8.21615	5835.9	8.21705	6056.09	8.21997	6352.01
8.22357	-9384.59	8.22425	-9317.56	8.2292	-9312.28	8.2256	-9193.43	8.22807	-9260.8	8.22942	-9238.39		8.2247	5590.54	8.2256	5544.2	8.22335	5814.57	8.22425	6029.88	8.22717	6314.47
8.23077	-9396.67	8.23145	-9329.17	8.2364	-9323.82	8.2328	-9206.02	8.23527	-9272.57	8.23662	-9249.76		8.2319	5578.35	8.2328	5528.91	8.23055	5794.52	8.23145	6005.64	8.23437	6279.95
8.23797	-9408.39	8.23865	-9340.41	8.2436	-9334.96	8.24	-9218.13	8.24247	-9283.91	8.24382	-9260.76		8.2391	5566.59	8.24	5514.41	8.23775	5775.69	8.23865	5983.26	8.24157	6248.33
8.24517	-9419.74	8.24585	-9351.27	8.2508	-9345.73	8.2472	-9229.78	8.24967	-9294.83	8.25102	-9271.41		8.2463	5555.24	8.2472	5500.68	8.24495	5758.03	8.24585	5962.62	8.24877	6219.46
8.25237	-9430.73	8.25305	-9361.77	8.258	-9356.16	8.2544	-9240.96	8.25687	-9305.35	8.25822	-9281.73		8.2535	5544.26	8.2544	5487.65	8.25215	5741.49	8.25305	5943.62	8.25597	6193.16
8.25957	-9441.36	8.26025	-9371.9	8.2652	-9366.26	8.2616	-9251.7	8.26407	-9315.48	8.26542	-9291.72		8.2607	5533.62	8.2616	5475.29	8.25935	5726.02	8.26025	5926.13	8.26317	6169.26
8.26677	-9451.62	8.26745	-9381.67	8.2724	-9376.04	8.2688	-9262.03	8.27127	-9325.23	8.27262	-9301.39		8.2679	5523.34	8.2688	5463.54	8.26655	5711.57	8.26745	5910.05	8.27037	6147.54
8.27397	-9461.5	8.27465	-9391.06	8.2796	-9385.5	8.276	-9271.99	8.27847	-9334.61	8.27982	-9310.72		8.2751	5513.4	8.276	5452.37	8.27375	5698.09	8.27465	5895.27	8.27757	6127.82
8.28117	-9471.03	8.28185	-9400.09	8.2868	-9394.63	8.2832	-9281.62	8.28567	-9343.64	8.28702	-9319.71		8.2823	5503.82	8.2832	5441.73	8.28095	5685.5	8.28185	5881.68	8.28477	6109.92
8.28837	-9480.22	8.28905	-9408.77	8.294	-9403.43	8.2904	-9290.95	8.29287	-9352.33	8.29422	-9328.34		8.2895	5494.62	8.2904	5431.58	8.28815	5673.75	8.28905	5869.18	8.29197	6093.65
8.29557	-9489.11	8.29625	-9417.1	8.3012	-9411.9	8.2976	-9299.99	8.30007	-9360.69	8.30142	-9336.6		8.2967	5485.8	8.2976	5421.9	8.29535	5662.79	8.29625	5857.66	8.29917	6078.88
8.30277	-9497.74	8.30345	-9425.14	8.3084	-9420.03	8.3048	-9308.76	8.30727	-9368.73	8.30862	-9344.5		8.3039	5477.36	8.3048	5412.65	8.30255	5652.55	8.30345	5847.04	8.30637	6065.46
8.30997	-9506.15	8.31065	-9432.89	8.3156	-9427.85	8.312	-9317.26	8.31447	-9376.45	8.31582	-9352.04		8.3111	5469.29	8.312	5403.82	8.30975	5642.96	8.31065	5837.24	8.31357	6053.27
8.31717	-9514.36	8.31785	-9440.39	8.3228	-9435.36	8.3192	-9325.49	8.32167	-9383.88	8.32302	-9359.24		8.3183	5461.55	8.3192	5395.4	8.31695	5633.98	8.31785	5828.18	8.32077	6042.23
8.32437	-9522.37	8.32505	-9447.65	8.33	-9442.6	8.3264	-9333.44	8.32887	-9391	8.33022	-9366.11		8.3255	5454.09	8.3264	5387.38	8.32415	5625.54	8.32505	5819.81	8.32797	6032.24
8.33157	-9530.19	8.33225	-9454.68	8.3372	-9449.59	8.3336	-9341.12	8.33607	-9397.84	8.33742	-9372.7		8.3327	5446.87	8.3336	5379.77	8.33135	5617.62	8.33225	5812.08	8.33517	6023.23
8.33877	-9537.81	8.33945	-9461.49	8.3444	-9456.37	8.3408	-9348.52	8.34327	-9404.41	8.34462	-9379.02		8.3399	5439.84	8.3408	5372.55	8.33855	5610.19	8.33945	5804.93	8.34237	6015.14
8.34597	-9545.21	8.34665	-9468.1	8.3516	-9462.94	8.348	-9355.63	8.35047	-9410.72	8.35182	-9385.12		8.3471	5432.99	8.348	5365.7	8.34575	5603.22	8.34665	5798.33	8.34957	6007.88
8.35317	-9552.38	8.35385	-9474.5	8.3588	-9469.35	8.3552	-9362.45	8.35767	-9416.78	8.35902	-9390.99		8.3543	5426.3	8.3552	5359.19	8.35295	5596.69	8.35385	5792.24	8.35677	6001.39
8.36037	-9559.32	8.36105	-9480.71	8.366	-9475.6	8.3624	-9368.98	8.36487	-9422.59	8.36622	-9396.68		8.3615	5419.76	8.3624	5352.98	8.36015	5590.59	8.36105	5786.63	8.36397	5995.58
8.36757	-9566	8.36825	-9486.74	8.3732	-9481.7	8.3696	-9375.23	8.37207	-9428.17	8.37342	-9402.17		8.3687	5413.38	8.3696	5347.04	8.36735	5584.89	8.36825	5781.47	8.37117	5990.39
8.37477	-9572.46	8.37545	-9492.6	8.3804	-9487.64	8.3768	-9381.21	8.37927	-9433.52	8.38062	-9407.5		8.3759	5407.15	8.3768	5341.34	8.37455	5579.57	8.37545	5776.71	8.37837	5985.73
8.38197	-9578.7	8.38265	-9498.33	8.3876	-9493.42	8.384	-9386.94	8.38647	-9438.65	8.38782	-9412.65		8.3831	5401.08	8.384	5335.86	8.38175	5574.61	8.38265	5772.32	8.38557	5981.54
8.38917	-9584.76	8.38985	-9503.95	8.3948	-9499.03	8.3912	-9392.44	8.39367	-9443.57	8.39502	-9417.63		8.3903	5395.15	8.3912	5330.57	8.38895	5569.96	8.38985	5768.28	8.39277	5977.76
8.39637	-9590.66	8.39705	-9509.45	8.402	-9504.48	8.3984	-9397.76	8.40087	-9448.29	8.40222	-9422.45		8.3975	5389.37	8.3984	5325.47	8.39615	5565.57	8.39705	5764.58	8.39997	5974.34
8.40357	-9596.41	8.40425	-9514.85	8.4092	-9509.78	8.4056	-9402.92	8.40807	-9452.83	8.40942	-9427.11		8.4047	5383.69	8.4056	5320.57	8.40335	5561.42	8.40425	5761.19	8.40717	5971.23
8.41077	-9602.03	8.41145	-9520.15	8.4164	-9514.93	8.4128	-9407.96	8.41527	-9457.21	8.41662	-9431.6		8.4119	5378.12	8.4128	5315.88	8.41055	5557.46	8.41145	5758.11	8.41437	5968.41
8.41797	-9607.53	8.41865	-9525.32	8.4236	-9519.93	8.42	-9412.92	8.42247	-9461.46	8.42382	-9435.95		8.4191	5372.65	8.42	5311.39	8.41775	5553.69	8.41865	5755.33	8.42157	5965.88
8.42517	-9612.92	8.42585	-9530.36	8.4308	-9524.81	8.4272	-9417.81	8.42967	-9465.62	8.43102	-9440.17		8.4263	5367.3	8.4272	5307.12	8.42495	5550.07	8.42585	5752.84	8.42877	5963.63
8.43237	-9618.22	8.43305	-9535.27	8.438	-9529.58	8.4344	-9422.64	8.43687	-9469.71	8.43822	-9444.26		8.4335	5362.07	8.4344	5303.05	8.43215	5546.6	8.43305	5750.67	8.43597	5961.68
8.43957	-9623.44	8.44025	-9540.03	8.4452	-9534.25	8.4416	-9427.42	8.44407	-9473.75	8.44542	-9448.26		8.4407	5356.99	8.4416	5299.18	8.43935	5543.31	8.44025	5748.79	8.44317	5960.05
8.44677	-9628.58	8.44745	-9544.66	8.4524	-9538.83	8.4488	-9432.16	8.45127	-9477.75	8.45262	-9452.17		8.4479	5352.07	8.4488	5295.51	8.44655	5540.21	8.44745	5747.23	8.45037	5958.75
8.45397	-9633.63	8.45465	-9549.15	8.4596	-9543.3	8.456	-9436.86	8.45847	-9481.69	8.45982	-9456.01		8.4551	5347.31	8.456	5292.03	8.45375	5537.34	8.45465	5746	8.45757	5957.83
8.46117	-9638.6	8.46185	-9553.52	8.4668	-9547.65	8.4632	-9441.5	8.46567	-9485.57	8.46702	-9459.78		8.4623	5342.71	8.4632	5288.76	8.46095	5534.75	8.46185	5745.13	8.46477	5957.33
8.46837	-9643.49	8.46905	-9557.78	8.474	-9551.84	8.4704	-9446.06	8.47287	-9489.36	8.47422	-9463.48		8.4695	5338.27	8.4704	5285.71	8.46815	5532.5	8.46905	5744.69	8.47197	5957.32
8.47557	-9648.3	8.47625	-9561.91	8.4812	-9555.86	8.4776	-9450.52	8.48007	-9493.03	8.48142	-9467.08		8.4767	5333.94	8.4776	5282.89	8.47535	5530.65	8.47625	5744.75	8.47917	5957.89
8.48277	-9653.01	8.48345	-9565.93	8.4884	-9559.7	8.4848	-9454.86	8.48727	-9496.53	8.48862	-9470.56		8.4839	5329.7	8.4848	5280.35	8.48255	5529.29	8.48345	5745.45	8.48637	5959.17
8.48997	-9657.63	8.49065	-9569.81	8.4956	-9563.32	8.492	-9459.04	8.49447	-9499.83	8.49582	-9473.88		8.4911	5325.52	8.492	5278.12	8.48975	5528.5	8.49065	5746.95	8.49357	5961.33
8.49717	-9662.13	8.49785	-9573.54	8.5028	-9566.73	8.4992	-9463.01	8.50167	-9502.87	8.50302	-9477		8.4983	5321.38	8.4992	5276.27	8.49695	5528.39	8.49785	5749.46	8.50077	5964.6
8.50437	-9666.51	8.50505	-9577.14	8.51	-9569.91	8.5064	-9466.75	8.50887	-9505.64	8.51022	-9479.87		8.5055	5317.27	8.5064	5274.88	8.50415	5529.08	8.50505	5753.26	8.50797	5969.27
8.51157	-9670.77	8.51225	-9580.59	8.5172	-9572.87	8.5136	-9470.19	8.51607	-9508.09	8.51742	-9482.46		8.5127	5313.17	8.5136	5274.04	8.51135	5530.72	8.51225	5758.66	8.51517	5975.69
8.51877	-9674.92	8.51945	-9583.88	8.5244	-9575.62	8.5208	-9473.33	8.52327	-9510.19	8.52462	-9484.71		8.5199	5309.07	8.5208	5273.86	8.51855	5533.46	8.51945	5766.04	8.52237	5984.26
8.52597	-9678.96	8.52665	-9587.01	8.5316	-9578.14	8.528	-9476.13	8.53047	-9511.89	8.53182	-9486.58		8.5271	5305	8.528	5274.46	8.52575	5537.49	8.52665	5775.81	8.52957	5995.46
8.53317	-9682.9	8.53385	-9589.97	8.5388	-9580.43	8.5352	-9478.57	8.53767	-9513.17	8.53902	-9488.02		8.5343	5300.95	8.5352	5275.98	8.53295	5543.05	8.53385	5788.41	8.53677	6009.82
8.54037	-9686.75	8.54105	-9592.74	8.546	-9582.47	8.5424	-9480.63	8.54487	-9514	8.54622	-9489		8.5415	5296.94	8.5424	5278.57	8.54015	5550.38	8.54105	5804.32	8.54397	6027.95
8.54757	-9690.54	8.54825	-9595.32	8.5532	-9584.24	8.5496	-9482.3	8.55207	-9514.35	8.55342	-9489.46		8.5487	5292.99	8.5496	5282.37	8.54735	5559.76	8.54825	5824.02	8.55117	6050.49
8.55477	-9694.28	8.55545	-9597.66	8.5604	-9585.71	8.5568	-9483.55	8.55927	-9514.19	8.56062	-9489.36		8.5559	5289.1	8.5568	5287.52	8.55455	5571.45	8.55545	5848.03	8.55837	6078.15
8.56197	-9698	8.56265	-9599.75	8.5676	-9586.85	8.564	-9484.37	8.56647	-9513.51	8.56782	-9488.67		8.5631	5285.28	8.564	5294.14	8.56175	5585.76	8.56265	5876.81	8.56557	6111.64
8.56917	-9701.72	8.56985	-9601.56	8.5748	-9587.67	8.5712	-9484.76	8.57367	-9512.28	8.57502	-9487.38		8.5703	5281.53	8.5712	5302.32	8.56895	5602.95	8.56985	5910.83	8.57277	6151.69
8.57637	-9705.42	8.57705	-9603.06	8.582	-9588.15	8.5784	-9484.71	8.58087	-9510.5	8.58222	-9485.49		8.5775	5277.84	8.5784	5312.15	8.57615	5623.27	8.57705	5950.48	8.57997	6198.99
8.58357	-9709.11	8.58425	-9604.26	8.5892	-9588.31	8.5856	-9484.21	8.58807	-9508.17	8.58942	-9483.01		8.5847	5274.24	8.5856	5323.65	8.58335	5646.89	8.58425	5996.07	8.58717	6254.18
8.59077	-9712.78	8.59145	-9605.16	8.5964	-9588.15	8.5928	-9483.26	8.59527	-9505.29	8.59662	-9479.98		8.5919	5270.71	8.5928	5336.81	8.59055	5673.92	8.59145	6047.8	8.59437	6317.79
8.59797	-9716.39	8.59866	-9605.78	8.60361	-9587.71	8.60001	-9481.89	8.60247	-9501.89	8.60382	-9476.44		8.59911	5267.27	8.60001	5351.56	8.59776	5704.39	8.59866	6105.74	8.60157	6390.23
8.60517	-9719.94	8.60586	-9606.15	8.61081	-9587.03	8.60721	-9480.12	8.60967	-9498.02	8.61102	-9472.47		8.60631	5263.91	8.60721	5367.81	8.60496	5738.25	8.60586	6169.79	8.60877	6471.72
8.61237	-9723.4	8.61306	-9606.31	8.61801	-9586.14	8.61441	-9478.01	8.61687	-9493.74	8.61822	-9468.14		8.61351	5260.67	8.61441	5385.38	8.61216	5775.32	8.61306	6239.67	8.61597	6562.31
8.61957	-9726.75	8.62026	-9606.32	8.62521	-9585.11	8.62161	-9475.61	8.62407	-9489.12	8.62542	-9463.53		8.62071	5257.53	8.62161	5404.09	8.61936	5815.36	8.62026	6314.9	8.62317	6661.8
8.62677	-9729.98	8.62746	-9606.23	8.63241	-9583.98	8.62881	-9472.98	8.63127	-9484.24	8.63262	-9458.71		8.62791	5254.51	8.62881	5423.69	8.62656	5857.98	8.62746	6394.8	8.63037	6769.73
8.63397	-9733.08	8.63466	-9606.1	8.63961	-9582.82	8.63601	-9470.19	8.63847	-9479.2	8.63982	-9453.79		8.63511	5251.6	8.63601	5443.91	8.63376	5902.71	8.63466	6478.48	8.63757	6885.38
8.64117	-9736.08	8.64186	-9605.97	8.64681	-9581.68	8.64321	-9467.33	8.64567	-9474.11	8.64702	-9448.85		8.64231	5248.78	8.64321	5464.45	8.64096	5948.99	8.64186	6564.9	8.64477	7007.72
8.64837	-9738.98	8.64906	-9605.87	8.65401	-9580.62	8.65041	-9464.48	8.65287	-9469.06	8.65422	-9443.97		8.64951	5246.02	8.65041	5485.03	8.64816	5996.2	8.64906	6652.86	8.65197	7135.48
8.65557	-9741.8	8.65626	-9605.85	8.66121	-9579.69	8.65761	-9461.72	8.66007	-9464.17	8.66142	-9439.25		8.65671	5243.31	8.65761	5505.34	8.65536	6043.69	8.65626	6741.06	8.65917	7267.1
8.66277	-9744.57	8.66346	-9605.92	8.66841	-9578.94	8.66481	-9459.11	8.66727	-9459.53	8.66862	-9434.78		8.66391	5240.61	8.66481	5525.11	8.66256	6090.73	8.66346	6828.18	8.66637	7400.82
8.66997	-9747.3	8.67066	-9606.11	8.67561	-9578.41	8.67201	-9456.73	8.67447	-9455.22	8.67582	-9430.65		8.67111	5237.9	8.67201	5544.05	8.66976	6136.65	8.67066	6912.87	8.67357	7534.71
8.67717	-9750.03	8.67786	-9606.43	8.68281	-9578.12	8.67921	-9454.64	8.68167	-9451.32	8.68302	-9426.93		8.67831	5235.18	8.67921	5561.91	8.67696	6180.78	8.67786	6993.89	8.68077	7666.76
8.68437	-9752.75	8.68506	-9606.88	8.69001	-9578.09	8.68641	-9452.9	8.68887	-9447.92	8.69022	-9423.69		8.68551	5232.44	8.68641	5578.5	8.68416	6222.5	8.68506	7070.06	8.68797	7794.96
8.69157	-9755.48	8.69226	-9607.47	8.69721	-9578.34	8.69361	-9451.57	8.69607	-9445.08	8.69742	-9421		8.69271	5229.71	8.69361	5593.62	8.69136	6261.28	8.69226	7140.4	8.69517	7917.37
8.69877	-9758.22	8.69946	-9608.21	8.70441	-9578.9	8.70081	-9450.72	8.70327	-9442.84	8.70462	-9418.9		8.69991	5227.01	8.70081	5607.16	8.69856	6296.67	8.69946	7204.07	8.70237	8032.18
8.70597	-9760.97	8.70666	-9609.11	8.71161	-9579.78	8.70801	-9450.38	8.71047	-9441.26	8.71182	-9417.44		8.70711	5224.38	8.70801	5619	8.70576	6328.29	8.70666	7260.41	8.70957	8137.79
8.71317	-9763.7	8.71386	-9610.2	8.71881	-9581	8.71521	-9450.58	8.71767	-9440.34	8.71902	-9416.64		8.71431	5221.82	8.71521	5629.07	8.71296	6355.86	8.71386	7308.93	8.71677	8232.84
8.72037	-9766.43	8.72106	-9611.48	8.72601	-9582.55	8.72241	-9451.32	8.72487	-9440.09	8.72622	-9416.52		8.72151	5219.37	8.72241	5637.32	8.72016	6379.16	8.72106	7349.31	8.72397	8316.26
8.72757	-9769.13	8.72826	-9612.96	8.73321	-9584.45	8.72961	-9452.6	8.73207	-9440.5	8.73342	-9417.1		8.72871	5217.04	8.72961	5643.74	8.72736	6398.07	8.72826	7381.34	8.73117	8387.25
8.73477	-9771.81	8.73546	-9614.65	8.74041	-9586.71	8.73681	-9454.41	8.73927	-9441.56	8.74062	-9418.39		8.73591	5214.8	8.73681	5648.32	8.73456	6412.54	8.73546	7404.98	8.73837	8445.28
8.74197	-9774.45	8.74266	-9616.56	8.74761	-9589.31	8.74401	-9456.71	8.74647	-9443.24	8.74782	-9420.38		8.74311	5212.65	8.74401	5651.06	8.74176	6422.57	8.74266	7420.27	8.74557	8490.11
8.74917	-9777.05	8.74986	-9618.7	8.75481	-9592.26	8.75121	-9459.47	8.75367	-9445.52	8.75502	-9423.05		8.75031	5210.56	8.75121	5651.98	8.74896	6428.21	8.74986	7427.34	8.75277	8521.7
8.75637	-9779.61	8.75706	-9621.06	8.76201	-9595.54	8.75841	-9462.68	8.76087	-9448.38	8.76222	-9426.39		8.75751	5208.5	8.75841	5651.11	8.75616	6429.55	8.75706	7426.4	8.75997	8540.23
8.76357	-9782.13	8.76426	-9623.65	8.76921	-9599.14	8.76561	-9466.3	8.76807	-9451.79	8.76942	-9430.36		8.76471	5206.45	8.76561	5648.49	8.76336	6426.71	8.76426	7417.73	8.76717	8546
8.77077	-9784.61	8.77146	-9626.47	8.77641	-9603.03	8.77281	-9470.34	8.77527	-9455.73	8.77662	-9434.92		8.77191	5204.4	8.77281	5644.18	8.77056	6419.86	8.77146	7401.68	8.77437	8539.45
8.77797	-9787.05	8.77866	-9629.5	8.78361	-9607.18	8.78001	-9474.79	8.78247	-9460.21	8.78382	-9440.01		8.77911	5202.36	8.78001	5638.25	8.77776	6409.2	8.77866	7378.63	8.78157	8521.11
8.78517	-9789.43	8.78586	-9632.75	8.79081	-9611.57	8.78721	-9479.63	8.78967	-9465.21	8.79102	-9445.58		8.78631	5200.32	8.78721	5630.79	8.78496	6394.91	8.78586	7349.03	8.78877	8491.56
8.79237	-9791.76	8.79306	-9636.22	8.79801	-9616.16	8.79441	-9484.84	8.79687	-9470.69	8.79822	-9451.56		8.79351	5198.32	8.79441	5621.9	8.79216	6377.24	8.79306	7313.34	8.79597	8451.43
8.79957	-9794.04	8.80026	-9639.88	8.80521	-9620.93	8.80161	-9490.38	8.80407	-9476.63	8.80542	-9457.89		8.80071	5196.36	8.80161	5611.7	8.79936	6356.44	8.80026	7272.08	8.80317	8401.4
8.80677	-9796.26	8.80746	-9643.73	8.81241	-9625.83	8.80881	-9496.21	8.81127	-9482.98	8.81262	-9464.5		8.80791	5194.46	8.80881	5600.32	8.80656	6332.78	8.80746	7225.8	8.81037	8342.21
8.81397	-9798.43	8.81466	-9647.75	8.81961	-9630.85	8.81601	-9502.27	8.81847	-9489.69	8.81982	-9471.33		8.81511	5192.61	8.81601	5587.9	8.81376	6306.56	8.81466	7175.06	8.81757	8274.65
8.82117	-9800.55	8.82186	-9651.89	8.82681	-9635.95	8.82321	-9508.5	8.82567	-9496.68	8.82702	-9478.34		8.82231	5190.81	8.82321	5574.6	8.82096	6278.11	8.82186	7120.48	8.82477	8199.59
8.82837	-9802.65	8.82906	-9656.13	8.83401	-9641.13	8.83041	-9514.83	8.83287	-9503.9	8.83422	-9485.47		8.82951	5189.04	8.83041	5560.56	8.82816	6247.77	8.82906	7062.67	8.83197	8117.9
8.83557	-9804.73	8.83626	-9660.43	8.84121	-9646.36	8.83761	-9521.23	8.84007	-9511.29	8.84142	-9492.69		8.83671	5187.27	8.83761	5545.95	8.83536	6215.9	8.83626	7002.29	8.83917	8030.56
8.84277	-9806.81	8.84346	-9664.74	8.84841	-9651.61	8.84481	-9527.65	8.84727	-9518.78	8.84862	-9499.95		8.84391	5185.49	8.84481	5530.9	8.84256	6182.84	8.84346	6939.99	8.84637	7938.54
8.84997	-9808.92	8.85066	-9669.02	8.85561	-9656.85	8.85201	-9534.07	8.85447	-9526.33	8.85582	-9507.22		8.85111	5183.68	8.85201	5515.57	8.84976	6148.97	8.85066	6876.46	8.85357	7842.88
8.85717	-9811.07	8.85786	-9673.25	8.86281	-9662.03	8.85921	-9540.46	8.86167	-9533.91	8.86302	-9514.47		8.85831	5181.83	8.85921	5500.08	8.85696	6114.65	8.85786	6812.34	8.86077	7744.62
8.86437	-9813.25	8.86506	-9677.41	8.87001	-9667.1	8.86641	-9546.82	8.86887	-9541.46	8.87022	-9521.67		8.86551	5179.94	8.86641	5484.54	8.86416	6080.23	8.86506	6748.29	8.86797	7644.84
8.87157	-9815.48	8.87226	-9681.47	8.87721	-9671.99	8.87361	-9553.12	8.87607	-9548.95	8.87742	-9528.82		8.87271	5178.01	8.87361	5469.05	8.87136	6046.03	8.87226	6684.9	8.87517	7544.56
8.87877	-9817.75	8.87946	-9685.45	8.88441	-9676.67	8.88081	-9559.33	8.88327	-9556.32	8.88462	-9535.88		8.87991	5176.08	8.88081	5453.69	8.87856	6012.36	8.87946	6622.75	8.88237	7444.79
8.88597	-9820.04	8.88666	-9689.33	8.89161	-9681.11	8.88801	-9565.43	8.89047	-9563.54	8.89182	-9542.82		8.88711	5174.16	8.88801	5438.54	8.88576	5979.46	8.88666	6562.33	8.88957	7346.49
8.89317	-9822.34	8.89386	-9693.15	8.89881	-9685.29	8.89521	-9571.4	8.89767	-9570.56	8.89902	-9549.61		8.89431	5172.26	8.89521	5423.66	8.89296	5947.57	8.89386	6504.09	8.89677	7250.55
8.90037	-9824.63	8.90106	-9696.9	8.90601	-9689.21	8.90241	-9577.19	8.90487	-9577.35	8.90622	-9556.24		8.90151	5170.41	8.90241	5409.12	8.90016	5916.86	8.90106	6448.36	8.90397	7157.75
8.90757	-9826.9	8.90826	-9700.62	8.91321	-9692.91	8.90961	-9582.8	8.91207	-9583.86	8.91342	-9562.68		8.90871	5168.6	8.90961	5394.95	8.90736	5887.48	8.90826	6395.41	8.91117	7068.74
8.91477	-9829.13	8.91546	-9704.29	8.92041	-9696.41	8.91681	-9588.21	8.91927	-9590.1	8.92062	-9568.92		8.91591	5166.83	8.91681	5381.21	8.91456	5859.52	8.91546	6345.43	8.91837	6984.02
8.92197	-9831.32	8.92266	-9707.94	8.92761	-9699.77	8.92401	-9593.4	8.92647	-9596.07	8.92782	-9574.91		8.92311	5165.09	8.92401	5367.94	8.92176	5833.04	8.92266	6298.53	8.92557	6903.97
8.92917	-9833.45	8.92986	-9711.54	8.93481	-9703.03	8.93121	-9598.37	8.93367	-9601.8	8.93502	-9580.63		8.93031	5163.37	8.93121	5355.16	8.92896	5808.07	8.92986	6254.78	8.93277	6828.85
8.93637	-9835.53	8.93706	-9715.07	8.94201	-9706.19	8.93841	-9603.13	8.94087	-9607.31	8.94222	-9586.06		8.93751	5161.65	8.93841	5342.89	8.93616	5784.6	8.93706	6214.19	8.93997	6758.79
8.94357	-9837.54	8.94426	-9718.5	8.94921	-9709.28	8.94561	-9607.69	8.94807	-9612.61	8.94942	-9591.2		8.94471	5159.94	8.94561	5331.13	8.94336	5762.62	8.94426	6176.72	8.94717	6693.85
8.95077	-9839.48	8.95146	-9721.82	8.95641	-9712.28	8.95281	-9612.04	8.95527	-9617.74	8.95662	-9596.06		8.95191	5158.23	8.95281	5319.89	8.95056	5742.09	8.95146	6142.32	8.95437	6634
8.95797	-9841.37	8.95866	-9724.99	8.96361	-9715.2	8.96001	-9616.2	8.96247	-9622.67	8.96382	-9600.62		8.95911	5156.53	8.96001	5309.17	8.95776	5722.97	8.95866	6110.91	8.96157	6579.14
8.96517	-9843.2	8.96586	-9728.01	8.97081	-9718.01	8.96721	-9620.17	8.96967	-9627.4	8.97102	-9604.9		8.96631	5154.85	8.96721	5298.97	8.96496	5705.22	8.96586	6082.41	8.96877	6529.15
8.97237	-9844.98	8.97306	-9730.87	8.97801	-9720.7	8.97441	-9623.95	8.97687	-9631.9	8.97822	-9608.92		8.97351	5153.22	8.97441	5289.3	8.97216	5688.78	8.97306	6056.73	8.97597	6483.9
8.97957	-9846.73	8.98026	-9733.59	8.98521	-9723.28	8.98161	-9627.54	8.98407	-9636.14	8.98542	-9612.7		8.98071	5151.65	8.98161	5280.16	8.97936	5673.64	8.98026	6033.79	8.98317	6443.23
8.98677	-9848.44	8.98746	-9736.18	8.99241	-9725.73	8.98881	-9630.92	8.99127	-9640.08	8.99262	-9616.26		8.98791	5150.15	8.98881	5271.58	8.98656	5659.76	8.98746	6013.54	8.99037	6407
8.99397	-9850.14	8.99466	-9738.65	8.99961	-9728.05	8.99601	-9634.07	8.99847	-9643.7	8.99982	-9619.61		8.99511	5148.71	8.99601	5263.59	8.99376	5647.15	8.99466	5995.91	8.99757	6375.05
9.00117	-9851.82	9.00186	-9741.03	9.00681	-9730.23	9.00321	-9636.98	9.00567	-9646.98	9.00702	-9622.73		9.00231	5147.33	9.00321	5256.23	9.00096	5635.82	9.00186	5980.88	9.00477	6347.26
9.00837	-9853.51	9.00906	-9743.33	9.01401	-9732.28	9.01041	-9639.62	9.01287	-9649.92	9.01422	-9625.61		9.00951	5146	9.01041	5249.54	9.00816	5625.79	9.00906	5968.44	9.01197	6323.52
9.01557	-9855.19	9.01626	-9745.53	9.02121	-9734.19	9.01761	-9642	9.02007	-9652.5	9.02142	-9628.23		9.01671	5144.7	9.01761	5243.54	9.01536	5617.09	9.01626	5958.57	9.01917	6303.74
9.02277	-9856.84	9.02346	-9747.65	9.02841	-9735.94	9.02481	-9644.1	9.02727	-9654.75	9.02862	-9630.55		9.02391	5143.42	9.02481	5238.25	9.02256	5609.76	9.02346	5951.29	9.02637	6287.87
9.02997	-9858.46	9.03066	-9749.67	9.03561	-9737.53	9.03201	-9645.93	9.03447	-9656.67	9.03582	-9632.56		9.03111	5142.15	9.03201	5233.7	9.02976	5603.83	9.03066	5946.59	9.03357	6275.84
9.03717	-9860.02	9.03786	-9751.57	9.04281	-9738.95	9.03921	-9647.51	9.04167	-9658.28	9.04302	-9634.22		9.03831	5140.89	9.03921	5229.88	9.03696	5599.33	9.03786	5944.48	9.04077	6267.6
9.04437	-9861.52	9.04506	-9753.34	9.05001	-9740.19	9.04641	-9648.85	9.04887	-9659.56	9.05022	-9635.52		9.04551	5139.63	9.04641	5226.79	9.04416	5596.28	9.04506	5944.93	9.04797	6263.08
9.05157	-9862.95	9.05226	-9754.99	9.05721	-9741.25	9.05361	-9649.97	9.05607	-9660.52	9.05742	-9636.46		9.05271	5138.38	9.05361	5224.41	9.05136	5594.7	9.05226	5947.92	9.05517	6262.22
9.05877	-9864.3	9.05946	-9756.5	9.06441	-9742.14	9.06081	-9650.89	9.06327	-9661.16	9.06462	-9637.05		9.05991	5137.14	9.06081	5222.72	9.05856	5594.6	9.05946	5953.39	9.06237	6264.92
9.06597	-9865.57	9.06666	-9757.89	9.07161	-9742.84	9.06801	-9651.6	9.07047	-9661.46	9.07182	-9637.29		9.06711	5135.93	9.06801	5221.71	9.06576	5595.96	9.06666	5961.28	9.06957	6271.06
9.07317	-9866.77	9.07386	-9759.15	9.07881	-9743.36	9.07521	-9652.12	9.07767	-9661.42	9.07902	-9637.19		9.07431	5134.76	9.07521	5221.34	9.07296	5598.76	9.07386	5971.48	9.07677	6280.52
9.08037	-9867.91	9.08106	-9760.28	9.08601	-9743.71	9.08241	-9652.43	9.08487	-9661.05	9.08622	-9636.76		9.08151	5133.64	9.08241	5221.59	9.08016	5602.96	9.08106	5983.87	9.08397	6293.13
9.08757	-9868.99	9.08826	-9761.28	9.09321	-9743.87	9.08961	-9652.53	9.09207	-9660.35	9.09342	-9636.01		9.08871	5132.58	9.08961	5222.44	9.08736	5608.51	9.08826	5998.28	9.09117	6308.69
9.09477	-9870	9.09546	-9762.15	9.10041	-9743.85	9.09681	-9652.41	9.09927	-9659.31	9.10062	-9634.93		9.09591	5131.6	9.09681	5223.86	9.09456	5615.31	9.09546	6014.54	9.09837	6326.97
9.10197	-9870.95	9.10266	-9762.9	9.10761	-9743.65	9.10401	-9652.07	9.10647	-9657.96	9.10782	-9633.51		9.10311	5130.72	9.10401	5225.83	9.10176	5623.27	9.10266	6032.41	9.10557	6347.72
9.10917	-9871.8	9.10986	-9763.5	9.11481	-9743.23	9.11121	-9651.48	9.11367	-9656.3	9.11502	-9631.76		9.11031	5129.97	9.11121	5228.34	9.10896	5632.27	9.10986	6051.67	9.11277	6370.63
9.11638	-9872.52	9.11706	-9763.93	9.12201	-9742.57	9.11841	-9650.65	9.12088	-9654.35	9.12223	-9629.65		9.11751	5129.4	9.11841	5231.36	9.11616	5642.16	9.11706	6072.04	9.11998	6395.38
9.12358	-9873.06	9.12426	-9764.14	9.12921	-9741.62	9.12561	-9649.55	9.12808	-9652.1	9.12943	-9627.18		9.12471	5129.09	9.12561	5234.89	9.12336	5652.81	9.12426	6093.24	9.12718	6421.62
9.13078	-9873.32	9.13146	-9764.09	9.13641	-9740.3	9.13281	-9648.13	9.13528	-9649.54	9.13663	-9624.3		9.13191	5129.16	9.13281	5238.94	9.13056	5664.08	9.13146	6115.02	9.13438	6448.96
9.13798	-9873.15	9.13866	-9763.68	9.14361	-9738.49	9.14001	-9646.33	9.14248	-9646.62	9.14383	-9620.94		9.13911	5129.77	9.14001	5243.56	9.13776	5675.84	9.13866	6137.11	9.14158	6477.04
9.14518	-9872.36	9.14586	-9762.77	9.15081	-9736.01	9.14721	-9644.07	9.14968	-9643.23	9.15103	-9616.98		9.14631	5131.18	9.14721	5248.85	9.14496	5688.01	9.14586	6159.3	9.14878	6505.48
9.15238	-9870.61	9.15306	-9761.16	9.15801	-9732.59	9.15441	-9641.21	9.15688	-9639.24	9.15823	-9612.24		9.15351	5133.75	9.15441	5254.97	9.15216	5700.51	9.15306	6181.4	9.15598	6533.95
9.15958	-9867.49	9.16026	-9758.58	9.16521	-9727.85	9.16161	-9637.56	9.16408	-9634.4	9.16543	-9606.45		9.16071	5137.97	9.16161	5262.21	9.15936	5713.36	9.16026	6203.34	9.16318	6562.19
9.16678	-9862.37	9.16746	-9754.63	9.17241	-9721.24	9.16881	-9632.82	9.17128	-9628.33	9.17263	-9599.19		9.16791	5144.54	9.16881	5270.99	9.16656	5726.68	9.16746	6225.09	9.17038	6589.98
9.17398	-9854.43	9.17466	-9748.77	9.17961	-9711.99	9.17601	-9626.58	9.17848	-9620.55	9.17983	-9589.88		9.17511	5154.37	9.17601	5281.92	9.17376	5740.66	9.17466	6246.78	9.17758	6617.24
9.18118	-9842.54	9.18186	-9740.25	9.18681	-9699.07	9.18321	-9618.27	9.18568	-9610.33	9.18703	-9577.74		9.18231	5168.72	9.18321	5295.85	9.18096	5755.7	9.18186	6268.68	9.18478	6643.98
9.18838	-9825.16	9.18906	-9728.03	9.19401	-9681.09	9.19041	-9607.07	9.19288	-9596.7	9.19423	-9561.69		9.18951	5189.3	9.19041	5313.97	9.18816	5772.35	9.18906	6291.26	9.19198	6670.37
9.19558	-9800.28	9.19626	-9710.73	9.20121	-9656.2	9.19761	-9591.89	9.20008	-9578.38	9.20143	-9540.29		9.19671	5218.32	9.19761	5337.86	9.19536	5791.46	9.19626	6315.22	9.19918	6696.76
9.20278	-9765.29	9.20346	-9686.49	9.20841	-9621.99	9.20481	-9571.25	9.20728	-9553.65	9.20863	-9511.68		9.20391	5258.73	9.20481	5369.6	9.20256	5814.16	9.20346	6341.54	9.20638	6723.7
9.20998	-9716.78	9.21066	-9652.89	9.21561	-9575.34	9.21201	-9543.18	9.21448	-9520.31	9.21583	-9473.46		9.21111	5314.26	9.21201	5411.88	9.20976	5841.99	9.21066	6371.55	9.21358	6751.97
9.21718	-9650.44	9.21786	-9606.79	9.22281	-9512.35	9.21921	-9505.17	9.22168	-9475.55	9.22303	-9422.57		9.21831	5389.71	9.21921	5468.13	9.21696	5876.94	9.21786	6406.97	9.22078	6782.65
9.22438	-9560.85	9.22506	-9544.23	9.23001	-9428.11	9.22641	-9453.98	9.22888	-9415.84	9.23023	-9355.23		9.22551	5491.06	9.22641	5542.7	9.22416	5921.58	9.22506	6450.02	9.22798	6817.13
9.23158	-9441.26	9.23226	-9460.18	9.23721	-9316.54	9.23361	-9385.61	9.23608	-9336.81	9.23743	-9266.8		9.23271	5625.77	9.23361	5640.94	9.23136	5979.13	9.23226	6503.44	9.23518	6857.22
9.23878	-9283.42	9.23946	-9348.46	9.24441	-9170.28	9.24081	-9295.06	9.24328	-9233.08	9.24463	-9151.64		9.23991	5802.93	9.24081	5769.44	9.23856	6053.58	9.23946	6570.62	9.24238	6905.14
9.24598	-9077.31	9.24666	-9201.45	9.25161	-8980.46	9.24801	-9176.28	9.25048	-9098.22	9.25183	-9003.04		9.24711	6033.54	9.24801	5936.13	9.24576	6149.82	9.24666	6655.67	9.24958	6963.63
9.25318	-8810.97	9.25386	-9009.97	9.25881	-8736.56	9.25521	-9021.96	9.25768	-8924.51	9.25903	-8813.09		9.25431	6330.68	9.25521	6150.44	9.25296	6273.76	9.25386	6763.49	9.25678	7035.98
9.26038	-8470.27	9.26106	-8763.05	9.26601	-8426.3	9.26241	-8823.44	9.26488	-8702.91	9.26623	-8572.63		9.26151	6709.71	9.26241	6423.42	9.26016	6432.44	9.26106	6899.81	9.26398	7126.05
9.26758	-8038.78	9.26826	-8447.81	9.27321	-8035.52	9.26961	-8570.57	9.27208	-8422.91	9.27343	-8271.17		9.26871	7188.4	9.26961	6767.84	9.26736	6634.13	9.26826	7071.27	9.27118	7238.31
9.27478	-7497.7	9.27546	-8049.32	9.28041	-7548.15	9.27681	-8251.68	9.27928	-8072.56	9.28063	-7896.92		9.27591	7787.01	9.27681	7198.24	9.27456	6888.37	9.27546	7285.41	9.27838	7377.85
9.28198	-6825.78	9.28266	-7550.51	9.28761	-6946.29	9.28401	-7853.5	9.28648	-7638.46	9.28783	-7436.83		9.28311	8528.27	9.28401	7730.86	9.28176	7206.01	9.28266	7550.67	9.28558	7550.36
9.28918	-5999.5	9.28986	-6932.18	9.29481	-6210.28	9.29121	-7361.25	9.29368	-7105.84	9.29503	-6876.74		9.29031	9437.25	9.29121	8383.59	9.28896	7599.23	9.28986	7876.38	9.29278	7762.11
9.29638	-4993.16	9.29706	-6173.13	9.30201	-5319.02	9.29841	-6758.68	9.30088	-6458.72	9.30223	-6201.59		9.29751	10541.1	9.29841	9175.69	9.29616	8081.39	9.29706	8272.58	9.29998	8019.93
9.30358	-3779.3	9.30426	-5250.37	9.30921	-4250.25	9.30561	-6028.32	9.30808	-5680.18	9.30943	-5395.72		9.30471	11868.9	9.30561	10127.6	9.30336	8666.88	9.30426	8749.91	9.30718	8331.11
9.31078	-2329.09	9.31146	-4139.44	9.31641	-2981.04	9.31281	-5151.79	9.31528	-4752.73	9.31663	-4443.23		9.31191	13450.6	9.31281	11260.4	9.31056	9370.92	9.31146	9319.37	9.31438	8703.29
9.31798	-612.99	9.31866	-2814.88	9.32361	-1488.34	9.32001	-4110.15	9.32248	-3658.7	9.32383	-3328.48		9.31911	15316.9	9.32001	12595.4	9.31776	10209.2	9.31866	9992.09	9.32158	9144.3
9.32518	1398.49	9.32586	-1250.77	9.33081	250.26	9.32721	-2884.43	9.32968	-2380.83	9.33103	-2036.6		9.32631	17498.2	9.32721	14153.6	9.32496	11197.7	9.32586	10779	9.32878	9661.95
9.33238	3733.83	9.33306	578.53	9.33801	2255.73	9.33441	-1456.18	9.33688	-902.78	9.33823	-554.13		9.33351	20023.3	9.33441	15954.8	9.33216	12351.7	9.33306	11690.4	9.33598	10263.8
9.33958	6419.43	9.34026	2697.54	9.34521	4546.71	9.34161	191.79	9.34408	790.07	9.34543	1130.38		9.34071	22918.7	9.34161	18016.7	9.33936	13686.1	9.34026	12735.8	9.34318	10957
9.34678	9478.47	9.34746	5128.66	9.35241	7138.52	9.34881	2074.72	9.35128	2710	9.35263	3025.65		9.34791	26207.2	9.34881	20354.4	9.34656	15213.8	9.34746	13923.3	9.35038	11747.8
9.35398	12929.6	9.35466	7891.2	9.35961	10042.2	9.35601	4205.08	9.35848	4866.13	9.35983	5137.05		9.35511	29906.4	9.35601	22979.3	9.35376	16946	9.35466	15258.9	9.35758	12641.4
9.36118	16785.7	9.36186	11000.2	9.36681	13263.5	9.36321	6591.76	9.36568	7263.75	9.36703	7465.99		9.36231	34027.4	9.36321	25897.9	9.36096	18890.9	9.36186	16746.8	9.36478	13641.6
9.36838	21052.6	9.36906	14465.3	9.37401	16802	9.37041	9239.31	9.37288	9903.58	9.37423	10009.4		9.36951	38573.6	9.37041	29111.6	9.36816	21053.3	9.36906	18388.2	9.37198	14750.6
9.37558	25727.5	9.37626	18289.6	9.38121	20650.2	9.37761	12147.2	9.38008	12781.2	9.38143	12759		9.37671	43539.4	9.37761	32615.5	9.37536	23434.3	9.37626	20181.7	9.37918	15968.6
9.38278	30798.9	9.38346	22468.9	9.38841	24793.3	9.38481	15309	9.38728	15886.6	9.38863	15701.7		9.38391	48909.3	9.38481	36397.9	9.38256	26030.2	9.38346	22122.4	9.38638	17293.8
9.38998	36244.7	9.39066	26990.6	9.39561	29208.2	9.39201	18712.5	9.39448	19203.7	9.39583	18818.7		9.39111	54657.2	9.39201	40439.8	9.38976	28832.5	9.39066	24202.1	9.39358	18722.1
9.39718	42032.4	9.39786	31833.4	9.40281	33863.9	9.39921	22338.5	9.40168	22710.4	9.40303	22085.8		9.39831	60745.8	9.39921	44715	9.39696	31827.4	9.39786	26409	9.40078	20247.2
9.40438	48119.2	9.40506	36966.6	9.41001	38721.6	9.40641	26161.7	9.40888	26379	9.41023	25474.3		9.40551	67127.1	9.40641	49190	9.40416	34996.1	9.40506	28728	9.40798	21860.1
9.41158	54451.7	9.41226	42350.7	9.41721	43735.1	9.41361	30150.1	9.41608	30175.9	9.41743	28950.4		9.41271	73742.5	9.41361	53824.7	9.41136	38314.4	9.41226	31140.6	9.41518	23550
9.41878	60967.2	9.41946	47937.4	9.42441	48852	9.42081	34266.3	9.42328	34062.7	9.42463	32476.9		9.41991	80523.9	9.42081	58572.6	9.41856	41753.6	9.41946	33625.3	9.42238	25303.7
9.42598	67595	9.42666	53670.4	9.43161	54014.5	9.42801	38467.3	9.43048	37997	9.43183	36013.6		9.42711	87395.4	9.42801	63382.2	9.42576	45280.4	9.42666	36158.2	9.42958	27106.1
9.43318	74257.7	9.43386	59487.1	9.43881	59161.1	9.43521	42706.2	9.43768	41933.2	9.43903	39518.2		9.43431	94274.8	9.43521	68198.4	9.43296	48858.1	9.43386	38713.3	9.43678	28940.6
9.44038	80873.6	9.44106	65319.3	9.44601	64228.2	9.44241	46932.8	9.44488	45823.8	9.44623	42947.8		9.44151	101076	9.44241	72963.3	9.44016	52447.1	9.44106	41263.1	9.44398	30789.2
9.44758	87358.8	9.44826	71095.8	9.45321	69151.7	9.44961	51095.6	9.45208	49620.6	9.45343	46259.7		9.44871	107712	9.44961	77618.4	9.44736	56006	9.44826	43779.4	9.45118	32633.1
9.45478	93629.7	9.45546	76743.6	9.46041	73869.1	9.45681	55142.4	9.45928	53276.4	9.46063	49412.8		9.45591	114095	9.45681	82105.7	9.45456	59492.8	9.45546	46234	9.45838	34453.3
9.46198	99605.4	9.46266	82190.7	9.46761	78321	9.46401	59022.5	9.46648	56745.4	9.46783	52368.6		9.46311	120144	9.46401	86369.6	9.46176	62865.8	9.46266	48599.2	9.46558	36230.5
9.46918	105210	9.46986	87367.6	9.47481	82452.6	9.47121	62687.2	9.47368	59985.4	9.47503	55091.8		9.47031	125781	9.47121	90357.9	9.46896	66084.6	9.46986	50848.3	9.47278	37945.9
9.47638	110374	9.47706	92209.2	9.48201	86215	9.47841	66092	9.48088	62958.1	9.48223	57551.6		9.47751	130938	9.47841	94023.8	9.47616	69111.3	9.47706	52956.9	9.47998	39581.8
9.48358	115039	9.48426	96657.1	9.48921	89566.5	9.48561	69196.9	9.48808	65629.9	9.48943	59721.8		9.48471	135554	9.48561	97326	9.48336	71911.2	9.48426	54902.5	9.48718	41121.2
9.49078	119152	9.49146	100660	9.49641	92473.2	9.49281	71967.4	9.49528	67973.1	9.49663	61581.4		9.49191	139581	9.49281	100230	9.49056	74453.9	9.49146	56665.4	9.49438	42548.9
9.49798	122676	9.49866	104176	9.50361	94909.2	9.50001	74375.5	9.50248	69965.6	9.50383	63114.9		9.49911	142982	9.50001	102709	9.49776	76713.1	9.49866	58228.9	9.50158	43851.4
9.50518	125581	9.50586	107172	9.51081	96856.9	9.50721	76399.4	9.50968	71591.6	9.51103	64311.9		9.50631	145731	9.50721	104743	9.50496	78667.7	9.50586	59579.7	9.50878	45017.2
9.51238	127849	9.51306	109624	9.51801	98306.8	9.51441	78024.1	9.51688	72841	9.51823	65167.2		9.51351	147814	9.51441	106319	9.51216	80301.7	9.51306	60707.4	9.51598	46036.7
9.51958	129474	9.52026	111517	9.52521	99256.3	9.52161	79240.7	9.52408	73709.3	9.52543	65680.3		9.52071	149224	9.52161	107431	9.51936	81604.1	9.52026	61605.2	9.52318	46902.5
9.52678	130456	9.52746	112845	9.53241	99710.2	9.52881	80046.6	9.53128	74197.6	9.53263	65855.4		9.52791	149969	9.52881	108081	9.52656	82568.8	9.52746	62269.3	9.53038	47609.2
9.53398	130806	9.53466	113612	9.53961	99678.9	9.53601	80444.5	9.53848	74311.6	9.53983	65700.2		9.53511	150061	9.53601	108275	9.53376	83194.6	9.53466	62699.1	9.53758	48153.7
9.54118	130542	9.54186	113825	9.54681	99177.9	9.54321	80442.4	9.54568	74061.3	9.54703	65226.3		9.54231	149521	9.54321	108026	9.54096	83484.3	9.54186	62896.5	9.54478	48534.7
9.54838	129685	9.54906	113502	9.55401	98227.4	9.55041	80052.4	9.55288	73460.2	9.55423	64448		9.54951	148376	9.55041	107348	9.54816	83444.7	9.54906	62866.2	9.55198	48752.9
9.55558	128266	9.55626	112662	9.56121	96850.9	9.55761	79290.3	9.56008	72525.2	9.56143	63382.2		9.55671	146656	9.55761	106263	9.55536	83086.1	9.55626	62615.3	9.55918	48810.9
9.56278	126315	9.56346	111331	9.56841	95074.9	9.56481	78175.4	9.56728	71275.7	9.56863	62047.7		9.56391	144398	9.56481	104794	9.56256	82421.8	9.56346	62152.9	9.56638	48712.7
9.56998	123868	9.57066	109537	9.57561	92928.2	9.57201	76729.2	9.57448	69733.2	9.57583	60465.3		9.57111	141639	9.57201	102966	9.56976	81467.6	9.57066	61489.6	9.57358	48463.7
9.57718	120963	9.57786	107311	9.58281	90441.7	9.57921	74975.4	9.58168	67920.8	9.58303	58656.9		9.57831	138419	9.57921	100808	9.57696	80241.5	9.57786	60638.1	9.58078	48071.1
9.58438	117638	9.58506	104688	9.59001	87647.5	9.58641	72939.6	9.58888	65863.2	9.59023	56645.6		9.58551	134781	9.58641	98348.6	9.58416	78763.2	9.58506	59611.9	9.58798	47542.7
9.59158	113934	9.59226	101702	9.59721	84579	9.59361	70648.5	9.59608	63586	9.59743	54455.1		9.59271	130769	9.59361	95619.5	9.59136	77054.3	9.59226	58426	9.59518	46887.7
9.59878	109893	9.59946	98389.8	9.60441	81270.4	9.60081	68129.9	9.60328	61115.7	9.60463	52109.8		9.59991	126426	9.60081	92652.6	9.59856	75137.1	9.59946	57096	9.60238	46116
9.60598	105558	9.60666	94789.2	9.61161	77756.4	9.60801	65412.2	9.61048	58479.2	9.61183	49634.3		9.60711	121799	9.60801	89480.4	9.60576	73035.3	9.60666	55638.3	9.60958	45238.2
9.61318	100972	9.61386	90938.3	9.61881	74072	9.61521	62524.5	9.61768	55703.8	9.61903	47053.5		9.61431	116933	9.61521	86136.1	9.61296	70772.7	9.61386	54069.8	9.61678	44265.3
9.62038	96178.6	9.62106	86876	9.62601	70252.2	9.62241	59496	9.62488	52816.7	9.62623	44391.9		9.62151	111875	9.62241	82652.6	9.62016	68374	9.62106	52407.3	9.62398	43208.9
9.62758	91221.3	9.62826	82641.3	9.63321	66331.8	9.62961	56355.9	9.63208	49845.2	9.63343	41673.7		9.62871	106670	9.62961	79062.6	9.62736	65863.7	9.62826	50668.2	9.63118	42080.8
9.63478	86143.6	9.63546	78272.9	9.64041	62344.8	9.63681	53133.1	9.63928	46815.9	9.64063	38922.5		9.63591	101363	9.63681	75398.6	9.63456	63266.3	9.63546	48869.4	9.63838	40892.7
9.64198	80988.6	9.64266	73809.5	9.64761	58324.4	9.64401	49856	9.64648	43754.6	9.64783	36160.9		9.64311	95999.8	9.64401	71691.9	9.64176	60605.9	9.64266	47027.5	9.64558	39656.3
9.64918	75798	9.64986	69288.6	9.65481	54302.4	9.65121	46552.1	9.65368	40686.2	9.65503	33410.4		9.65031	90622.9	9.65121	67972.5	9.64896	57905.8	9.64986	45158.6	9.65278	38383.3
9.65638	70612.1	9.65706	64746.8	9.66201	50309	9.65841	43247.6	9.66088	37634.1	9.66223	30691		9.65751	85273.5	9.65841	64269.2	9.65616	55188.5	9.65706	43278.2	9.65998	37084.9
9.66358	65469.4	9.66426	60218.9	9.66921	46372.2	9.66561	39967.6	9.66808	34620.4	9.66943	28021.2		9.66471	79990.3	9.66561	60608.6	9.66336	52475.3	9.66426	41400.6	9.66718	35771.8
9.67078	60405.5	9.67146	55737.8	9.67641	42517.8	9.67281	36735.1	9.67528	31665.1	9.67663	25417.4		9.67191	74809.1	9.67281	57015.3	9.67056	49786.3	9.67146	39539.4	9.67438	34454.1
9.67798	55453.4	9.67866	51333.9	9.68361	38769.1	9.68001	33571.3	9.68248	28786.2	9.68383	22894.3		9.67911	69762.1	9.68001	53511.6	9.67776	47139.6	9.67866	37706.8	9.68158	33141.4
9.68518	50642.7	9.68586	47034.9	9.69081	35146.3	9.68721	30495.2	9.68968	25999.5	9.69103	20464.4		9.68631	64878.1	9.68721	50117	9.68496	44552	9.68586	35913.9	9.68878	31842.3
9.69238	45999.2	9.69306	42865.8	9.69801	31666.7	9.69441	27523.2	9.69688	23318.6	9.69823	18138		9.69351	60181.7	9.69441	46848.4	9.69216	42038	9.69306	34170.3	9.69598	30564.6
9.69958	41545	9.70026	38847.7	9.70521	28344.7	9.70161	24669.4	9.70408	20754.6	9.70543	15923.5		9.70071	55693.4	9.70161	43719.7	9.69936	39610.3	9.70026	32484.3	9.70318	29315.5
9.70678	37298.2	9.70746	34999	9.71241	25191.1	9.70881	21945.2	9.71128	18316.3	9.71263	13827		9.70791	51429.6	9.70881	40741.9	9.70656	37279.4	9.70746	30863	9.71038	28100.9
9.71398	33272.7	9.71466	31334	9.71961	22214.2	9.71601	19359.4	9.71848	16010.2	9.71983	11852.6		9.71511	47402.3	9.71601	37923.3	9.71376	35054	9.71466	29311.7	9.71758	26926.3
9.72118	29478.6	9.72186	27863.8	9.72681	19418.9	9.72321	16918.5	9.72568	13840.7	9.72703	10002.7		9.72231	43619.6	9.72321	35269.6	9.72096	32940.4	9.72186	27834.9	9.72478	25795.8
9.72838	25922.2	9.72906	24596.2	9.73401	16807.7	9.73041	14626.4	9.73288	11809.8	9.73423	8277.79		9.72951	40085.6	9.73041	32783.6	9.72816	30943.3	9.72906	26435.5	9.73198	24713
9.73558	22606.1	9.73626	21535.7	9.74121	14380.4	9.73761	12484.8	9.74008	9917.76	9.74143	6676.84		9.73671	36800.9	9.73761	30466.2	9.73536	29065.4	9.73626	25115.4	9.73918	23680.6
9.74278	19529.7	9.74346	18683.6	9.74841	12134.6	9.74481	10493.6	9.74728	8163.22	9.74863	5197.42		9.74391	33763.2	9.74481	28315.9	9.74256	27307.7	9.74346	23875.4	9.74638	22700.3
9.74998	16689.5	9.75066	16038.8	9.75561	10066	9.75201	8650.51	9.75448	6543.18	9.75583	3835.91		9.75111	30967.2	9.75201	26329.3	9.74976	25669.8	9.75066	22715.2	9.75358	21773.2
9.75718	14079.4	9.75786	13597.6	9.76281	8168.6	9.75921	6952.07	9.76168	5053.42	9.76303	2587.76		9.75831	28405	9.75921	24501.7	9.75696	24149.9	9.75786	21633.7	9.76078	20899.8
9.76438	11691.5	9.76506	11354.3	9.77001	6435.21	9.76641	5393.3	9.76888	3688.7	9.77023	1447.66		9.76551	26067.3	9.76641	22827	9.76416	22744.9	9.76506	20629.2	9.76798	20079.7
9.77158	9515.75	9.77226	9301.44	9.77721	4857.52	9.77361	3968.2	9.77608	2442.95	9.77743	409.75		9.77271	23942.8	9.77361	21298	9.77136	21451.1	9.77226	19699.1	9.77518	19312.1
9.77878	7541.2	9.77946	7430.27	9.78441	3426.52	9.78081	2669.96	9.78328	1309.56	9.78463	-532.2		9.77991	22019.4	9.78081	19906.8	9.77856	20263.6	9.77946	18840.5	9.78238	18595.9
9.78598	5755.8	9.78666	5731.02	9.79161	2132.73	9.78801	1491.21	9.79048	281.51	9.79183	-1384.64		9.78711	20284.2	9.78801	18645	9.78576	19177.2	9.78666	18050	9.78958	17929.4
9.79318	4146.99	9.79386	4193.21	9.79881	966.46	9.79521	424.21	9.79768	-648.38	9.79903	-2154.06		9.79431	18724	9.79521	17503.9	9.79296	18186.1	9.79386	17324	9.79678	17310.8
9.80038	2701.92	9.80106	2805.92	9.80601	-81.99	9.80241	-538.93	9.80488	-1487.37	9.80623	-2846.91		9.80151	17325.3	9.80241	16474.6	9.80016	17284.4	9.80106	16658.7	9.80398	16737.9
9.80758	1407.79	9.80826	1558.09	9.81321	-1022.17	9.80961	-1406.11	9.81208	-2242.61	9.81343	-3469.48		9.80871	16075	9.80961	15548.5	9.80736	16466	9.80826	16050.4	9.81118	16208.8
9.81478	252	9.81546	438.74	9.82041	-1863.34	9.81681	-2185.13	9.81928	-2921.11	9.82063	-4027.86		9.81591	14960.2	9.81681	14717	9.81456	15724.7	9.81546	15495.2	9.81838	15721
9.82198	-777.65	9.82266	-562.9	9.82761	-2614.41	9.82401	-2883.54	9.82648	-3529.59	9.82783	-4527.88		9.82311	13968.5	9.82401	13972	9.82176	15054.7	9.82266	14989.5	9.82558	15272.3
9.82918	-1692.85	9.82986	-1457.18	9.83481	-3283.84	9.83121	-3508.57	9.83368	-4074.46	9.83503	-4975.08		9.83031	13088.2	9.83121	13305.8	9.82896	14450.1	9.82986	14529.5	9.83278	14860.4
9.83638	-2504.61	9.83706	-2253.99	9.84201	-3879.58	9.83841	-4067.07	9.84088	-4561.77	9.84223	-5374.59		9.83751	12308.4	9.83841	12711	9.83616	13905.5	9.83706	14111.9	9.83998	14483
9.84358	-3223.27	9.84426	-2962.67	9.84921	-4409.05	9.84561	-4565.43	9.84808	-4997.13	9.84943	-5731.19		9.84471	11618.7	9.84561	12180.8	9.84336	13415.6	9.84426	13733.3	9.84718	14138
9.85078	-3858.4	9.85146	-3591.98	9.85641	-4879.09	9.85281	-5009.64	9.85528	-5385.75	9.85663	-6049.25		9.85191	11009.7	9.85281	11708.9	9.85056	12975.5	9.85146	13390.7	9.85438	13823.1
9.85798	-4418.81	9.85866	-4150.02	9.86361	-5295.97	9.86001	-5405.19	9.86248	-5732.4	9.86383	-6332.78		9.85911	10472.8	9.86001	11289.3	9.85776	12580.8	9.85866	13081.2	9.86158	13536.5
9.86518	-4912.59	9.86586	-4644.27	9.87081	-5665.42	9.86721	-5757.14	9.86968	-6041.43	9.87103	-6585.41		9.86631	10000	9.86721	10916.9	9.86496	12227.2	9.86586	12802.1	9.86878	13276.2
9.87238	-5347.11	9.87306	-5081.57	9.87801	-5992.58	9.87441	-6070.07	9.87688	-6316.77	9.87823	-6810.4		9.87351	9584.16	9.87441	10586.6	9.87216	11911	9.87306	12551	9.87598	13040.5
9.87958	-5729.02	9.88026	-5468.09	9.88521	-6282.1	9.88161	-6348.14	9.88408	-6561.99	9.88543	-7010.7		9.88071	9218.85	9.88161	10294	9.87936	11628.7	9.88026	12325.6	9.88318	12827.9
9.88678	-6064.29	9.88746	-5809.43	9.89241	-6538.12	9.88881	-6595.1	9.89128	-6780.3	9.89263	-7188.96		9.88791	8898.25	9.88881	10035.2	9.88656	11377.1	9.88746	12124.1	9.89038	12636.8
9.89398	-6358.27	9.89466	-6110.6	9.89961	-6764.33	9.89601	-6814.34	9.89848	-6974.58	9.89983	-7347.54		9.89511	8617.21	9.89601	9806.59	9.89376	11153.4	9.89466	11944.6	9.89758	12466
9.90118	-6615.74	9.90186	-6376.09	9.90681	-6964.03	9.90321	-7008.88	9.90568	-7147.45	9.90703	-7488.57		9.90231	8371.08	9.90321	9605.04	9.90096	10955.1	9.90186	11785.6	9.90478	12314.2
9.90838	-6840.95	9.90906	-6609.92	9.91401	-7140.17	9.91041	-7181.44	9.91288	-7301.24	9.91423	-7613.98		9.90951	8155.75	9.91041	9427.83	9.90816	10780	9.90906	11645.8	9.91198	12180.6
9.91558	-7037.69	9.91626	-6815.65	9.92121	-7295.4	9.91761	-7334.48	9.92008	-7438.04	9.92143	-7725.51		9.91671	7967.56	9.91761	9272.58	9.91536	10626.1	9.91626	11524	9.91918	12064.2
9.92278	-7209.34	9.92346	-6996.47	9.92841	-7432.08	9.92481	-7470.16	9.92728	-7559.77	9.92863	-7824.74		9.92391	7803.27	9.92481	9137.26	9.92256	10491.8	9.92346	11419.4	9.92638	11964.2
9.92998	-7358.89	9.93066	-7155.25	9.93561	-7552.39	9.93201	-7590.45	9.93448	-7668.12	9.93583	-7913.06		9.93111	7660.03	9.93201	9020.16	9.92976	10375.8	9.93066	11331.2	9.93358	11880.1
9.93718	-7489.04	9.93786	-7294.56	9.94281	-7658.27	9.93921	-7697.09	9.94168	-7764.62	9.94303	-7991.72		9.93831	7535.27	9.93921	8919.86	9.93696	10276.8	9.93786	11258.9	9.94078	11811.2
9.94438	-7602.14	9.94506	-7416.72	9.95001	-7751.46	9.94641	-7791.65	9.94888	-7850.62	9.95023	-8061.82		9.94551	7426.72	9.94641	8835.21	9.94416	10194	9.94506	11202.1	9.94798	11757.3
9.95158	-7700.35	9.95226	-7523.81	9.95721	-7833.53	9.95361	-7875.5	9.95608	-7927.28	9.95743	-8124.33		9.95271	7332.36	9.95361	8765.32	9.95136	10126.9	9.95226	11160.7	9.95518	11718
9.95878	-7785.56	9.95946	-7617.72	9.96441	-7905.84	9.96081	-7949.86	9.96328	-7995.65	9.96463	-8180.12		9.95991	7250.38	9.96081	8709.6	9.95856	10075	9.95946	11134.7	9.96238	11693.4
9.96598	-7859.47	9.96666	-7700.09	9.97161	-7969.63	9.96801	-8015.81	9.97048	-8056.63	9.97183	-8229.93		9.96711	7179.21	9.96801	8667.7	9.96576	10038.3	9.96666	11124.3	9.96958	11683.4
9.97318	-7923.56	9.97386	-7772.38	9.97881	-8025.97	9.97521	-8074.33	9.97768	-8111.04	9.97903	-8274.39		9.97431	7117.44	9.97521	8639.5	9.97296	10017	9.97386	11130.1	9.97678	11688.4
9.98038	-7979.18	9.98106	-7835.87	9.98601	-8075.8	9.98241	-8126.26	9.98488	-8159.57	9.98623	-8314.06		9.98151	7063.86	9.98241	8625.18	9.98016	10011.4	9.98106	11152.9	9.98398	11708.6
9.98758	-8027.49	9.98826	-7891.67	9.99321	-8119.9	9.98961	-8172.37	9.99208	-8202.86	9.99343	-8349.43		9.98871	7017.37	9.98961	8625.14	9.98736	10022.3	9.98826	11193.7	9.99118	11744.6
9.99478	-8069.55	9.99546	-7940.77	10.0004	-8158.98	9.99681	-8213.33	9.99928	-8241.47	10.0006	-8380.93		9.99591	6977.01	9.99681	8640.09	9.99456	10050.8	9.99546	11253.6	9.99838	11797.3
10.002	-8106.25	10.0027	-7984.02	10.0076	-8193.63	10.004	-8249.75	10.0065	-8275.94	10.0078	-8408.97		10.0031	6941.94	10.004	8670.95	10.0018	10098.2	10.0027	11334.3	10.0056	11867.5
10.0092	-8138.4	10.0099	-8022.17	10.0148	-8224.39	10.0112	-8282.16	10.0137	-8306.74	10.015	-8433.92		10.0103	6911.41	10.0112	8718.85	10.009	10165.9	10.0099	11437.4	10.0128	11956.4
10.0164	-8166.7	10.0171	-8055.89	10.022	-8251.77	10.0184	-8311.05	10.0209	-8334.32	10.0222	-8456.12		10.0175	6884.74	10.0184	8785.13	10.0162	10255.9	10.0171	11564.9	10.02	12065.3
10.0236	-8191.75	10.0243	-8085.78	10.0292	-8276.21	10.0256	-8336.87	10.0281	-8359.07	10.0294	-8475.9		10.0247	6861.34	10.0256	8871.29	10.0234	10370.2	10.0243	11718.9	10.0272	12195.5
10.0308	-8214.09	10.0315	-8112.4	10.0364	-8298.13	10.0328	-8360.01	10.0353	-8381.35	10.0366	-8493.56		10.0319	6840.66	10.0328	8978.92	10.0306	10511.1	10.0315	11901.5	10.0344	12348.6
10.038	-8234.19	10.0387	-8136.25	10.0436	-8317.91	10.04	-8380.8	10.0425	-8401.47	10.0438	-8509.36		10.0391	6822.24	10.04	9109.7	10.0378	10680.9	10.0387	12114.9	10.0416	12526.3
10.0452	-8252.47	10.0459	-8157.8	10.0508	-8335.91	10.0472	-8399.56	10.0497	-8419.67	10.051	-8523.54		10.0463	6805.63	10.0472	9265.3	10.045	10882.1	10.0459	12361.3	10.0488	12730
10.0524	-8269.3	10.0531	-8177.46	10.058	-8352.42	10.0544	-8416.56	10.0569	-8436.18	10.0582	-8536.29		10.0535	6790.48	10.0544	9447.29	10.0522	11117.1	10.0531	12642.9	10.056	12961.4
10.0596	-8284.99	10.0603	-8195.58	10.0652	-8367.73	10.0616	-8432.05	10.0641	-8451.18	10.0654	-8547.79		10.0607	6776.46	10.0616	9657.14	10.0594	11388.2	10.0603	12961.5	10.0632	13221.7
10.0668	-8299.86	10.0675	-8212.48	10.0724	-8382.06	10.0688	-8446.23	10.0713	-8464.84	10.0726	-8558.15		10.0679	6763.33	10.0688	9896.07	10.0666	11697.4	10.0675	13318.6	10.0704	13512.3
10.074	-8314.18	10.0747	-8228.42	10.0796	-8395.62	10.076	-8459.31	10.0785	-8477.31	10.0798	-8567.51		10.0751	6750.86	10.076	10165	10.0738	12046.5	10.0747	13715.4	10.0776	13833.9
10.0812	-8328.19	10.0819	-8243.62	10.0868	-8408.57	10.0832	-8471.45	10.0857	-8488.72	10.087	-8575.96		10.0823	6738.86	10.0832	10464.5	10.081	12436.6	10.0819	14152.5	10.0848	14187.1
10.0884	-8342.1	10.0891	-8258.3	10.094	-8421.05	10.0904	-8482.8	10.0929	-8499.23	10.0942	-8583.6		10.0895	6727.2	10.0904	10794.7	10.0882	12868.5	10.0891	14629.9	10.092	14571.9
10.0956	-8356.1	10.0963	-8272.62	10.1012	-8433.19	10.0976	-8493.47	10.1001	-8508.94	10.1014	-8590.51		10.0967	6715.73	10.0976	11155.1	10.0954	13342.2	10.0963	15146.7	10.0992	14987.6
10.1028	-8370.33	10.1035	-8286.73	10.1084	-8445.12	10.1048	-8503.61	10.1073	-8517.99	10.1086	-8596.79		10.1039	6704.35	10.1048	11544.7	10.1026	13857	10.1035	15701.4	10.1064	15433.1
10.11	-8384.93	10.1107	-8300.76	10.1156	-8456.93	10.112	-8513.3	10.1145	-8526.49	10.1158	-8602.54		10.1111	6692.98	10.112	11961.8	10.1098	14411.4	10.1107	16291.6	10.1136	15906.5
10.1172	-8399.99	10.1179	-8314.83	10.1228	-8468.74	10.1192	-8522.67	10.1217	-8534.55	10.123	-8607.85		10.1183	6681.51	10.1192	12404.2	10.117	15002.8	10.1179	16913.9	10.1208	16405.4
10.1244	-8415.6	10.1251	-8329.05	10.13	-8480.63	10.1264	-8531.81	10.1289	-8542.29	10.1302	-8612.83		10.1255	6669.86	10.1264	12869	10.1242	15628.1	10.1251	17564.2	10.128	16926.6
10.1316	-8431.81	10.1323	-8343.49	10.1372	-8492.71	10.1336	-8540.82	10.1361	-8549.82	10.1374	-8617.57		10.1327	6657.92	10.1336	13352.5	10.1314	16283.1	10.1323	18237.4	10.1352	17466.1
10.1388	-8448.65	10.1395	-8358.21	10.1444	-8505.03	10.1408	-8549.79	10.1433	-8557.23	10.1446	-8622.18		10.1399	6645.58	10.1408	13850.6	10.1386	16962.6	10.1395	18927.8	10.1424	18019.5
10.146	-8466.15	10.1467	-8373.27	10.1516	-8517.69	10.148	-8558.83	10.1505	-8564.65	10.1518	-8626.77		10.1471	6632.75	10.148	14358.8	10.1458	17661	10.1467	19629.1	10.1496	18581.9
10.1532	-8484.32	10.1539	-8388.72	10.1588	-8530.73	10.1552	-8568.02	10.1577	-8572.16	10.159	-8631.47		10.1543	6619.32	10.1552	14871.9	10.153	18371.7	10.1539	20334.2	10.1568	19147.8
10.1604	-8503.16	10.1611	-8404.57	10.166	-8544.23	10.1624	-8577.43	10.1649	-8579.89	10.1662	-8636.38		10.1615	6605.2	10.1624	15384.7	10.1602	19087.7	10.1611	21035.9	10.164	19711.3
10.1676	-8522.65	10.1683	-8420.86	10.1732	-8558.23	10.1696	-8587.15	10.1721	-8587.91	10.1734	-8641.65		10.1687	6590.3	10.1696	15891.6	10.1674	19801.6	10.1683	21726.6	10.1712	20266.6
10.1748	-8542.8	10.1755	-8437.61	10.1804	-8572.78	10.1768	-8597.24	10.1793	-8596.3	10.1806	-8647.37		10.1759	6574.57	10.1768	16387	10.1746	20505.6	10.1755	22398.8	10.1784	20807.3
10.182	-8563.57	10.1827	-8454.84	10.1876	-8587.91	10.184	-8607.75	10.1865	-8605.13	10.1878	-8653.66		10.1831	6557.94	10.184	16865.2	10.1818	21192.1	10.1827	23044.7	10.1856	21327.5
10.1892	-8584.95	10.1899	-8472.57	10.1948	-8603.62	10.1912	-8618.73	10.1937	-8614.45	10.195	-8660.61		10.1903	6540.4	10.1912	17321	10.189	21853.3	10.1899	23657.2	10.1928	21821.2
10.1964	-8606.93	10.1971	-8490.84	10.202	-8619.9	10.1984	-8630.22	10.2009	-8624.31	10.2022	-8668.27		10.1975	6521.92	10.1984	17749.1	10.1962	22481.8	10.1971	24229.3	10.2	22282.8
10.2036	-8629.5	10.2043	-8509.65	10.2092	-8636.73	10.2056	-8642.25	10.2081	-8634.75	10.2094	-8676.69		10.2047	6502.49	10.2056	18144.7	10.2034	23070.6	10.2043	24754.7	10.2072	22707
10.2108	-8652.64	10.2115	-8529.01	10.2164	-8654.07	10.2128	-8654.84	10.2153	-8645.8	10.2166	-8685.91		10.2119	6482.1	10.2128	18503.6	10.2106	23613.2	10.2115	25227.7	10.2144	23089.3
10.218	-8676.34	10.2187	-8548.91	10.2236	-8671.87	10.22	-8668	10.2225	-8657.51	10.2238	-8695.92		10.2191	6460.76	10.22	18821.9	10.2178	24103.7	10.2187	25643.3	10.2216	23425.5
10.2252	-8700.56	10.2259	-8569.32	10.2308	-8690.11	10.2272	-8681.73	10.2297	-8669.9	10.231	-8706.75		10.2263	6438.49	10.2272	19096.5	10.225	24537.2	10.2259	25997.4	10.2288	23712.3
10.2324	-8725.26	10.2331	-8590.23	10.238	-8708.74	10.2344	-8696.01	10.2369	-8682.99	10.2382	-8718.37		10.2335	6415.31	10.2344	19324.8	10.2322	24909.2	10.2331	26287	10.236	23946.9
10.2396	-8750.42	10.2403	-8611.6	10.2452	-8727.75	10.2416	-8710.83	10.2441	-8696.78	10.2454	-8730.79		10.2407	6391.24	10.2416	19504.9	10.2394	25216.3	10.2403	26509.5	10.2432	24127.3
10.2468	-8775.98	10.2475	-8633.39	10.2524	-8747.12	10.2488	-8726.16	10.2513	-8711.27	10.2526	-8743.99		10.2479	6366.33	10.2488	19635.6	10.2466	25456.2	10.2475	26663.8	10.2504	24252.4
10.254	-8801.88	10.2547	-8655.55	10.2596	-8766.84	10.256	-8741.97	10.2585	-8726.45	10.2598	-8757.96		10.2551	6340.63	10.256	19716.2	10.2538	25627.1	10.2547	26749	10.2576	24321.5
10.2612	-8828.06	10.2619	-8678.03	10.2668	-8786.89	10.2632	-8758.24	10.2657	-8742.27	10.267	-8772.68		10.2623	6314.2	10.2632	19746.6	10.261	25728.4	10.2619	26765.6	10.2648	24334.7
10.2684	-8854.45	10.2691	-8700.79	10.274	-8807.25	10.2704	-8774.94	10.2729	-8758.71	10.2742	-8788.13		10.2695	6287.1	10.2704	19727.3	10.2682	25760	10.2691	26714.4	10.272	24292.9
10.2756	-8881.01	10.2763	-8723.77	10.2812	-8827.91	10.2776	-8792.03	10.2801	-8775.72	10.2814	-8804.26		10.2767	6259.39	10.2776	19659.3	10.2754	25722.8	10.2763	26597.2	10.2792	24197.3
10.2828	-8907.67	10.2835	-8746.95	10.2884	-8848.82	10.2848	-8809.5	10.2873	-8793.23	10.2886	-8821.02		10.2839	6231.13	10.2848	19543.9	10.2826	25618.5	10.2835	26416.4	10.2864	24049.9
10.29	-8934.39	10.2907	-8770.27	10.2956	-8869.95	10.292	-8827.33	10.2945	-8811.19	10.2958	-8838.38		10.2911	6202.4	10.292	19383	10.2898	25449.2	10.2907	26174.7	10.2936	23852.8
10.2972	-8961.1	10.2979	-8793.7	10.3028	-8891.26	10.2992	-8845.49	10.3017	-8829.56	10.303	-8856.25		10.2983	6173.27	10.2992	19178.8	10.297	25217.7	10.2979	25875.5	10.3008	23609
10.3044	-8987.75	10.3051	-8817.2	10.31	-8912.72	10.3064	-8863.97	10.3089	-8848.28	10.3102	-8874.58		10.3055	6143.81	10.3064	18933.8	10.3042	24927.4	10.3051	25522.6	10.308	23321.4
10.3116	-9014.29	10.3123	-8840.76	10.3172	-8934.27	10.3136	-8882.72	10.3161	-8867.3	10.3174	-8893.3		10.3127	6114.11	10.3136	18650.7	10.3114	24582	10.3123	25120.2	10.3152	22993.5
10.3188	-9040.69	10.3195	-8864.33	10.3244	-8955.88	10.3208	-8901.72	10.3233	-8886.58	10.3246	-8912.31		10.3199	6084.23	10.3208	18332.8	10.3186	24185.5	10.3195	24672.7	10.3224	22628.9
10.326	-9066.89	10.3267	-8887.88	10.3316	-8977.5	10.328	-8920.92	10.3305	-8906.05	10.3318	-8931.54		10.3271	6054.26	10.328	17983.1	10.3258	23742.5	10.3267	24184.8	10.3296	22231.6
10.3332	-9092.86	10.3339	-8911.37	10.3388	-8999.09	10.3352	-8940.27	10.3377	-8925.65	10.339	-8950.92		10.3343	6024.27	10.3352	17605.2	10.333	23257.5	10.3339	23661.3	10.3368	21805.5
10.3404	-9118.56	10.3411	-8934.75	10.346	-9020.58	10.3424	-8959.7	10.3449	-8945.32	10.3462	-8970.35		10.3415	5994.32	10.3424	17202.7	10.3402	22735.3	10.3411	23107.1	10.344	21354.6
10.3476	-9143.96	10.3483	-8957.99	10.3532	-9041.93	10.3496	-8979.16	10.3521	-8965	10.3534	-8989.75		10.3487	5964.5	10.3496	16779.1	10.3474	22180.9	10.3483	22527.3	10.3512	20883
10.3548	-9169.02	10.3555	-8981.04	10.3604	-9063.09	10.3568	-8998.57	10.3593	-8984.61	10.3606	-9009.04		10.3559	5934.86	10.3568	16338.2	10.3546	21599.3	10.3555	21926.9	10.3584	20394.8
10.362	-9193.7	10.3627	-9003.87	10.3676	-9084.01	10.364	-9017.87	10.3665	-9004.09	10.3678	-9028.15		10.3631	5905.49	10.364	15883.8	10.3618	20995.5	10.3627	21310.8	10.3656	19893.9
10.3692	-9217.96	10.3699	-9026.44	10.3748	-9104.66	10.3712	-9037	10.3737	-9023.36	10.375	-9047		10.3703	5876.45	10.3712	15419.4	10.369	20374.5	10.3699	20683.8	10.3728	19384.2
10.3764	-9241.75	10.3771	-9048.71	10.382	-9125.01	10.3784	-9055.91	10.3809	-9042.36	10.3822	-9065.53		10.3775	5847.83	10.3784	14948.7	10.3762	19741.3	10.3771	20050.6	10.38	18869.3
10.3836	-9265.02	10.3843	-9070.67	10.3892	-9145.01	10.3856	-9074.55	10.3881	-9061.03	10.3894	-9083.69		10.3847	5819.69	10.3856	14475.1	10.3834	19100.5	10.3843	19415.5	10.3872	18352.8
10.3908	-9287.73	10.3915	-9092.31	10.3964	-9164.62	10.3928	-9092.89	10.3953	-9079.33	10.3966	-9101.42		10.3919	5792.11	10.3928	14001.9	10.3906	18457	10.3915	18782.7	10.3944	17838
10.398	-9309.84	10.3987	-9113.59	10.4036	-9183.82	10.4	-9110.89	10.4025	-9097.21	10.4038	-9118.67		10.3991	5765.14	10.4	13532.3	10.3978	17814.9	10.3987	18156.2	10.4016	17328.1
10.4052	-9331.32	10.4059	-9134.49	10.4108	-9202.55	10.4072	-9128.52	10.4097	-9114.64	10.411	-9135.4		10.4063	5738.84	10.4072	13069.2	10.405	17178.5	10.4059	17539.6	10.4088	16825.8
10.4124	-9352.16	10.4131	-9154.99	10.418	-9220.78	10.4144	-9145.75	10.4169	-9131.59	10.4182	-9151.57		10.4135	5713.25	10.4144	12615.2	10.4122	16551.5	10.4131	16936.2	10.416	16333.8
10.4196	-9372.37	10.4203	-9175.04	10.4252	-9238.45	10.4216	-9162.54	10.4241	-9148.02	10.4254	-9167.12		10.4207	5688.39	10.4216	12172.7	10.4194	15937.6	10.4203	16348.8	10.4232	15854.5
10.4268	-9391.94	10.4275	-9194.61	10.4324	-9255.55	10.4288	-9178.84	10.4313	-9163.91	10.4326	-9182.01		10.4279	5664.29	10.4288	11743.8	10.4266	15339.8	10.4275	15779.9	10.4304	15389.7
10.434	-9410.88	10.4347	-9213.65	10.4396	-9272.04	10.436	-9194.6	10.4385	-9179.23	10.4398	-9196.21		10.4351	5640.95	10.436	11330.3	10.4338	14760.8	10.4347	15231.8	10.4376	14941.3
10.4412	-9429.19	10.4419	-9232.13	10.4468	-9287.91	10.4432	-9209.78	10.4457	-9193.98	10.447	-9209.71		10.4423	5618.39	10.4432	10933.7	10.441	14203	10.4419	14706.2	10.4448	14510.6
10.4484	-9446.86	10.4491	-9250.01	10.454	-9303.18	10.4504	-9224.34	10.4529	-9208.14	10.4542	-9222.48		10.4495	5596.63	10.4504	10555.1	10.4482	13668.3	10.4491	14204.4	10.452	14098.6
10.4556	-9463.91	10.4563	-9267.27	10.4612	-9317.84	10.4576	-9238.27	10.4601	-9221.72	10.4614	-9234.54		10.4567	5575.67	10.4576	10195.5	10.4554	13158.2	10.4563	13727.3	10.4592	13706.1
10.4628	-9480.33	10.4635	-9283.91	10.4684	-9331.92	10.4648	-9251.56	10.4673	-9234.72	10.4686	-9245.9		10.4639	5555.5	10.4648	9855.32	10.4626	12673.8	10.4635	13275.6	10.4664	13333.4
10.47	-9496.13	10.4707	-9299.94	10.4756	-9345.44	10.472	-9264.22	10.4745	-9247.15	10.4758	-9256.6		10.4711	5536.13	10.472	9535.03	10.4698	12215.8	10.4707	12849.6	10.4736	12980.7
10.4772	-9511.32	10.4779	-9315.37	10.4828	-9358.42	10.4792	-9276.27	10.4817	-9259	10.483	-9266.68		10.4783	5517.56	10.4792	9234.66	10.477	11784.6	10.4779	12449	10.4808	12647.9
10.4844	-9525.91	10.4851	-9330.24	10.49	-9370.89	10.4864	-9287.75	10.4889	-9270.29	10.4902	-9276.2		10.4855	5499.79	10.4864	8954.08	10.4842	11380.1	10.4851	12073.6	10.488	12334.6
10.4916	-9539.92	10.4923	-9344.56	10.4972	-9382.87	10.4936	-9298.69	10.4961	-9281.03	10.4974	-9285.2		10.4927	5482.79	10.4936	8692.95	10.4914	11002.1	10.4923	11722.7	10.4952	12040.2
10.4988	-9553.37	10.4995	-9358.37	10.5044	-9394.37	10.5008	-9309.14	10.5033	-9291.21	10.5046	-9293.72		10.4999	5466.56	10.5008	8450.75	10.4986	10650	10.4995	11395.5	10.5024	11764.2
10.506	-9566.28	10.5067	-9371.7	10.5116	-9405.42	10.508	-9319.15	10.5105	-9300.86	10.5118	-9301.8		10.5071	5451.08	10.508	8226.81	10.5058	10323	10.5067	11091	10.5096	11505.6
10.5132	-9578.69	10.5139	-9384.57	10.5188	-9416.02	10.5152	-9328.75	10.5177	-9309.99	10.519	-9309.49		10.5143	5436.3	10.5152	8020.36	10.513	10020	10.5139	10808.1	10.5168	11263.5
10.5204	-9590.6	10.5211	-9396.98	10.526	-9426.21	10.5224	-9338	10.5249	-9318.64	10.5262	-9316.84		10.5215	5422.22	10.5224	7830.54	10.5202	9740.08	10.5211	10545.4	10.524	11037
10.5276	-9602.03	10.5283	-9408.94	10.5332	-9436.01	10.5296	-9346.91	10.5321	-9326.87	10.5334	-9323.87		10.5287	5408.79	10.5296	7656.4	10.5274	9481.89	10.5283	10301.7	10.5312	10825
10.5348	-9613	10.5355	-9420.44	10.5404	-9445.44	10.5368	-9355.51	10.5393	-9334.73	10.5406	-9330.64		10.5359	5396	10.5368	7496.97	10.5346	9244.14	10.5355	10075.6	10.5384	10626.5
10.542	-9623.52	10.5427	-9431.5	10.5476	-9454.52	10.544	-9363.84	10.5465	-9342.29	10.5478	-9337.18		10.5431	5383.82	10.544	7351.25	10.5418	9025.47	10.5427	9865.83	10.5456	10440.2
10.5492	-9633.62	10.5499	-9442.12	10.5548	-9463.29	10.5512	-9371.91	10.5537	-9349.62	10.555	-9343.56		10.5503	5372.21	10.5512	7218.24	10.549	8824.51	10.5499	9671	10.5528	10265.2
10.5564	-9643.3	10.5571	-9452.32	10.562	-9471.78	10.5584	-9379.73	10.5609	-9356.77	10.5622	-9349.81		10.5575	5361.17	10.5584	7096.96	10.5562	8639.9	10.5571	9489.86	10.56	10100.5
10.5636	-9652.58	10.5643	-9462.12	10.5692	-9480.01	10.5656	-9387.3	10.5681	-9363.79	10.5694	-9355.98		10.5647	5350.66	10.5656	6986.43	10.5634	8470.28	10.5643	9321.21	10.5672	9945.02
10.5708	-9661.48	10.5715	-9471.54	10.5764	-9488.01	10.5728	-9394.66	10.5753	-9370.73	10.5766	-9362.1		10.5719	5340.67	10.5728	6885.68	10.5706	8314.35	10.5715	9163.91	10.5744	9797.94
10.578	-9670.03	10.5787	-9480.61	10.5836	-9495.79	10.58	-9401.8	10.5825	-9377.61	10.5838	-9368.2		10.5791	5331.19	10.58	6793.79	10.5778	8170.84	10.5787	9016.89	10.5816	9658.42
10.5852	-9678.24	10.5859	-9489.37	10.5908	-9503.36	10.5872	-9408.77	10.5897	-9384.43	10.591	-9374.27		10.5863	5322.18	10.5872	6709.85	10.585	8038.58	10.5859	8879.17	10.5888	9525.75
10.5924	-9686.14	10.5931	-9497.82	10.598	-9510.73	10.5944	-9415.58	10.5969	-9391.21	10.5982	-9380.31		10.5935	5313.6	10.5944	6633.04	10.5922	7916.45	10.5931	8749.87	10.596	9399.28
10.5996	-9693.73	10.6003	-9505.99	10.6052	-9517.91	10.6016	-9422.26	10.6041	-9397.95	10.6054	-9386.33		10.6007	5305.4	10.6016	6562.59	10.5994	7803.46	10.6003	8628.16	10.6032	9278.46
10.6068	-9701.04	10.6075	-9513.86	10.6124	-9524.87	10.6088	-9428.8	10.6113	-9404.64	10.6126	-9392.33		10.6079	5297.55	10.6088	6497.8	10.6066	7698.7	10.6075	8513.35	10.6104	9162.78
10.614	-9708.08	10.6147	-9521.44	10.6196	-9531.6	10.616	-9435.21	10.6185	-9411.28	10.6198	-9398.29		10.6151	5290	10.616	6438.07	10.6138	7601.4	10.6147	8404.81	10.6176	9051.81
10.6212	-9714.83	10.6219	-9528.7	10.6268	-9538.08	10.6232	-9441.48	10.6257	-9417.85	10.627	-9404.2		10.6223	5282.72	10.6232	6382.87	10.621	7510.84	10.6219	8301.98	10.6248	8945.18
10.6284	-9721.31	10.6291	-9535.62	10.634	-9544.26	10.6304	-9447.56	10.6329	-9424.3	10.6342	-9410.02		10.6295	5275.69	10.6304	6331.75	10.6282	7426.41	10.6291	8204.41	10.632	8842.57
10.6356	-9727.51	10.6363	-9542.18	10.6412	-9550.1	10.6376	-9453.42	10.6401	-9430.59	10.6414	-9415.73		10.6367	5268.88	10.6376	6284.34	10.6354	7347.56	10.6363	8111.7	10.6392	8743.73
10.6428	-9733.44	10.6435	-9548.35	10.6484	-9555.52	10.6448	-9459	10.6473	-9436.62	10.6486	-9421.25		10.6439	5262.31	10.6448	6240.3	10.6426	7273.82	10.6435	8023.54	10.6464	8648.47
10.65	-9739.1	10.6507	-9554.09	10.6556	-9560.46	10.652	-9464.23	10.6545	-9442.29	10.6558	-9426.47		10.6511	5255.98	10.652	6199.36	10.6498	7204.77	10.6507	7939.66	10.6536	8556.64
10.6572	-9744.51	10.6579	-9559.34	10.6628	-9564.79	10.6592	-9469.02	10.6617	-9447.47	10.663	-9431.28		10.6583	5249.9	10.6592	6161.3	10.657	7140.04	10.6579	7859.86	10.6608	8468.16
10.6644	-9749.71	10.6651	-9564.02	10.67	-9568.38	10.6664	-9473.28	10.6689	-9452	10.6702	-9435.48		10.6655	5244.08	10.6664	6125.95	10.6642	7079.35	10.6651	7784	10.668	8383.01
10.6716	-9754.72	10.6723	-9568.03	10.6772	-9571.08	10.6736	-9476.88	10.6761	-9455.69	10.6774	-9438.86		10.6727	5238.54	10.6736	6093.2	10.6714	7022.44	10.6723	7712.03	10.6752	8301.2
10.6788	-9759.58	10.6795	-9571.23	10.6844	-9572.67	10.6808	-9479.66	10.6833	-9458.34	10.6846	-9441.14		10.6799	5233.26	10.6808	6062.99	10.6786	6969.13	10.6795	7643.95	10.6824	8222.82
10.686	-9764.32	10.6867	-9573.44	10.6916	-9572.91	10.688	-9481.41	10.6905	-9459.68	10.6918	-9442.01		10.6871	5228.25	10.688	6035.31	10.6858	6919.32	10.6867	7579.8	10.6896	8147.98
10.6932	-9768.96	10.6939	-9574.42	10.6988	-9571.48	10.6952	-9481.88	10.6977	-9459.41	10.699	-9441.11		10.6943	5223.49	10.6952	6010.22	10.693	6872.98	10.6939	7519.71	10.6968	8076.81
10.7004	-9773.52	10.7011	-9573.91	10.706	-9568.03	10.7024	-9480.77	10.7049	-9457.18	10.7062	-9438.03		10.7015	5218.98	10.7024	5987.82	10.7002	6830.15	10.7011	7463.84	10.704	8009.52
10.7076	-9777.99	10.7083	-9571.57	10.7132	-9562.11	10.7096	-9477.69	10.7121	-9452.56	10.7134	-9432.26		10.7087	5214.69	10.7096	5968.27	10.7074	6790.98	10.7083	7412.4	10.7112	7946.31
10.7148	-9782.35	10.7155	-9567.02	10.7204	-9553.23	10.7168	-9472.21	10.7193	-9445.03	10.7206	-9423.27		10.7159	5210.62	10.7168	5951.77	10.7146	6755.65	10.7155	7365.66	10.7184	7887.46
10.722	-9786.58	10.7227	-9559.83	10.7276	-9540.83	10.724	-9463.79	10.7265	-9434	10.7278	-9410.41		10.7231	5206.74	10.724	5938.6	10.7218	6724.43	10.7227	7323.92	10.7256	7833.24
10.7292	-9790.64	10.7299	-9549.49	10.7348	-9524.26	10.7312	-9451.84	10.7337	-9418.79	10.735	-9393.01		10.7303	5203.04	10.7312	5929.06	10.729	6697.66	10.7299	7287.54	10.7328	7783.99
10.7364	-9794.53	10.7371	-9535.43	10.742	-9502.8	10.7384	-9435.68	10.7409	-9398.65	10.7422	-9370.31		10.7375	5199.5	10.7384	5923.53	10.7362	6675.77	10.7371	7256.89	10.74	7740.08
10.7436	-9798.22	10.7443	-9517.02	10.7492	-9475.69	10.7456	-9414.57	10.7481	-9372.74	10.7494	-9341.5		10.7447	5196.11	10.7456	5922.45	10.7434	6659.21	10.7443	7232.42	10.7472	7701.9
10.7508	-9801.71	10.7515	-9493.56	10.7564	-9442.1	10.7528	-9387.7	10.7553	-9340.19	10.7566	-9305.74		10.7519	5192.87	10.7528	5926.31	10.7506	6648.53	10.7515	7214.58	10.7544	7669.89
10.758	-9804.99	10.7587	-9464.27	10.7636	-9401.16	10.76	-9354.2	10.7625	-9300.07	10.7638	-9262.12		10.7591	5189.78	10.76	5935.66	10.7578	6644.29	10.7587	7203.89	10.7616	7644.48
10.7652	-9808.07	10.7659	-9428.35	10.7708	-9351.99	10.7672	-9313.18	10.7697	-9251.43	10.771	-9209.78		10.7663	5186.87	10.7672	5951.05	10.765	6647.1	10.7659	7200.88	10.7688	7626.14
10.7724	-9810.97	10.7731	-9384.96	10.778	-9293.71	10.7744	-9263.72	10.7769	-9193.34	10.7782	-9147.82		10.7735	5184.15	10.7744	5973.06	10.7722	6657.56	10.7731	7206.14	10.776	7615.35
10.7796	-9813.69	10.7803	-9333.24	10.7852	-9225.47	10.7816	-9204.91	10.7841	-9124.86	10.7854	-9075.39		10.7807	5181.66	10.7816	6002.25	10.7794	6676.3	10.7803	7220.24	10.7832	7612.56
10.7868	-9816.26	10.7875	-9272.36	10.7924	-9146.47	10.7888	-9135.84	10.7913	-9045.13	10.7926	-8991.65		10.7879	5179.44	10.7888	6039.15	10.7866	6703.9	10.7875	7243.75	10.7904	7618.23
10.794	-9818.69	10.7947	-9201.51	10.7996	-9056.02	10.796	-9055.65	10.7985	-8953.33	10.7998	-8895.89		10.7951	5177.5	10.796	6084.22	10.7938	6740.91	10.7947	7277.19	10.7976	7632.75
10.8012	-9821	10.8019	-9119.94	10.8068	-8953.52	10.8032	-8963.57	10.8057	-8848.74	10.807	-8787.49		10.8023	5175.85	10.8032	6137.84	10.801	6787.82	10.8019	7321.02	10.8048	7656.5
10.8084	-9823.2	10.8091	-9027.03	10.814	-8838.53	10.8104	-8858.92	10.8129	-8730.76	10.8142	-8665.98		10.8095	5174.5	10.8104	6200.3	10.8082	6845.08	10.8091	7375.61	10.812	7689.76
10.8156	-9825.32	10.8163	-8922.26	10.8212	-8710.76	10.8176	-8741.14	10.8201	-8598.96	10.8214	-8531.08		10.8167	5173.43	10.8176	6271.79	10.8154	6913.01	10.8163	7441.19	10.8192	7732.72
10.8228	-9827.37	10.8235	-8805.26	10.8284	-8570.11	10.8248	-8609.85	10.8273	-8453.08	10.8286	-8382.69		10.8239	5172.6	10.8248	6352.38	10.8226	6991.87	10.8235	7517.85	10.8264	7785.49
10.83	-9829.37	10.8307	-8675.82	10.8356	-8416.65	10.832	-8464.83	10.8345	-8293.08	10.8358	-8220.97		10.8311	5171.98	10.832	6442.02	10.8298	7081.72	10.8307	7605.46	10.8336	7848.02
10.8372	-9831.33	10.8379	-8533.91	10.8428	-8250.71	10.8392	-8306.1	10.8417	-8119.15	10.843	-8046.34		10.8383	5171.54	10.8392	6540.53	10.837	7182.49	10.8379	7703.74	10.8408	7920.12
10.8444	-9833.27	10.8451	-8379.72	10.85	-8072.84	10.8464	-8133.88	10.8489	-7931.75	10.8502	-7859.46		10.8455	5171.26	10.8464	6647.57	10.8442	7293.95	10.8451	7812.18	10.848	8001.45
10.8516	-9835.19	10.8523	-8213.65	10.8572	-7883.83	10.8536	-7948.69	10.8561	-7731.61	10.8574	-7661.24		10.8527	5171.12	10.8536	6762.65	10.8514	7415.64	10.8523	7930.11	10.8552	8091.47
10.8588	-9837.09	10.8595	-8036.35	10.8644	-7684.73	10.8608	-7751.27	10.8633	-7519.73	10.8646	-7452.85		10.8599	5171.11	10.8608	6885.11	10.8586	7546.89	10.8595	8056.64	10.8624	8189.5
10.866	-9838.99	10.8667	-7848.7	10.8716	-7476.82	10.868	-7542.67	10.8705	-7297.42	10.8718	-7235.71		10.8671	5171.23	10.868	7014.12	10.8658	7686.81	10.8667	8190.72	10.8696	8294.66
10.8732	-9840.89	10.8739	-7651.81	10.8788	-7261.64	10.8752	-7324.17	10.8777	-7066.2	10.879	-7011.45		10.8743	5171.46	10.8752	7148.67	10.873	7834.3	10.8739	8331.13	10.8768	8405.94
10.8804	-9842.79	10.8811	-7447.03	10.886	-7040.92	10.8824	-7097.32	10.8849	-6827.89	10.8862	-6781.95		10.8815	5171.8	10.8824	7287.59	10.8802	7988.07	10.8811	8476.49	10.884	8522.16
10.8876	-9844.68	10.8883	-7235.9	10.8932	-6816.6	10.8896	-6863.94	10.8921	-6584.47	10.8934	-6549.22		10.8887	5172.22	10.8896	7429.59	10.8874	8146.66	10.8883	8625.33	10.8912	8642.05
10.8948	-9846.56	10.8955	-7020.2	10.9004	-6590.75	10.8968	-6626.02	10.8993	-6338.14	10.9006	-6315.43		10.8959	5172.7	10.8968	7573.25	10.8946	8308.51	10.8955	8776.06	10.8984	8764.25
10.902	-9848.39	10.9027	-6801.84	10.9076	-6365.51	10.904	-6385.73	10.9065	-6091.2	10.9078	-6082.83		10.9031	5173.2	10.904	7717.08	10.9018	8471.93	10.9027	8927.02	10.9056	8887.35
10.9092	-9850.18	10.9099	-6582.85	10.9148	-6143.1	10.9112	-6145.35	10.9137	-5846.05	10.915	-5853.74		10.9103	5173.68	10.9112	7859.58	10.909	8635.17	10.9099	9076.52	10.9128	9009.92
10.9164	-9851.9	10.9171	-6365.35	10.922	-5925.69	10.9184	-5907.25	10.9209	-5605.12	10.9222	-5630.44		10.9175	5174.11	10.9184	7999.21	10.9162	8796.48	10.9171	9222.88	10.92	9130.5
10.9236	-9853.55	10.9243	-6151.47	10.9292	-5715.46	10.9256	-5673.79	10.9281	-5370.79	10.9294	-5415.17		10.9247	5174.47	10.9256	8134.48	10.9234	8954.09	10.9243	9364.41	10.9272	9247.69
10.9308	-9855.11	10.9315	-5943.35	10.9364	-5514.45	10.9328	-5447.32	10.9353	-5145.4	10.9366	-5210.06		10.9319	5174.74	10.9328	8263.98	10.9306	9106.29	10.9315	9499.52	10.9344	9360.1
10.938	-9856.58	10.9387	-5743.07	10.9436	-5324.6	10.94	-5230.08	10.9425	-4931.14	10.9438	-5017.09		10.9391	5174.89	10.94	8386.34	10.9378	9251.46	10.9387	9626.69	10.9416	9466.44
10.9452	-9857.96	10.9459	-5552.6	10.9508	-5147.69	10.9472	-5024.2	10.9497	-4730.05	10.951	-4838.04		10.9463	5174.91	10.9472	8500.31	10.945	9388.05	10.9459	9744.54	10.9488	9565.5
10.9524	-9859.26	10.9531	-5373.77	10.958	-4985.31	10.9544	-4831.61	10.9569	-4543.99	10.9582	-4674.49		10.9535	5174.79	10.9544	8604.78	10.9522	9514.66	10.9531	9851.84	10.956	9656.18
10.9596	-9860.49	10.9603	-5208.27	10.9652	-4838.86	10.9616	-4654.08	10.9641	-4374.56	10.9654	-4527.81		10.9607	5174.54	10.9616	8698.76	10.9594	9630	10.9603	9947.51	10.9632	9737.49
10.9668	-9861.67	10.9675	-5057.55	10.9724	-4709.5	10.9688	-4493.13	10.9713	-4223.13	10.9726	-4399.12		10.9679	5174.15	10.9688	8781.42	10.9666	9732.98	10.9675	10030.7	10.9704	9808.63
10.974	-9862.8	10.9747	-4922.91	10.9796	-4598.17	10.976	-4350.04	10.9785	-4090.85	10.9798	-4289.28		10.9751	5173.63	10.976	8852.1	10.9738	9822.67	10.9747	10100.6	10.9776	9868.9
10.9812	-9863.91	10.9819	-4805.37	10.9868	-4505.59	10.9832	-4225.87	10.9857	-3978.59	10.987	-4198.95		10.9823	5172.96	10.9832	8910.3	10.981	9898.33	10.9819	10156.7	10.9848	9917.79
10.9884	-9865	10.9891	-4705.74	10.994	-4432.23	10.9904	-4121.4	10.9929	-3887.01	10.9942	-4128.53		10.9895	5172.13	10.9904	8955.68	10.9882	9959.39	10.9891	10198.8	10.992	9954.94
10.9956	-9866.1	10.9963	-4624.62	11.0012	-4378.34	10.9976	-4037.21	11.0001	-3816.52	11.0014	-4078.22		10.9967	5171.14	10.9976	8988.07	10.9954	10005.5	10.9963	10226.5	10.9992	9980.13
11.0028	-9867.2	11.0035	-4562.37	11.0084	-4343.99	11.0048	-3973.62	11.0073	-3767.28	11.0086	-4048.01		11.0039	5169.98	11.0048	9007.43	11.0026	10036.5	11.0035	10240	11.0064	9993.3
11.01	-9868.34	11.0107	-4519.15	11.0156	-4329.04	11.012	-3930.73	11.0145	-3739.28	11.0158	-4037.74		11.0111	5168.65	11.012	9013.87	11.0098	10052.2	11.0107	10239.3	11.0136	9994.51
11.0172	-9869.5	11.0179	-4494.93	11.0228	-4333.2	11.0192	-3908.45	11.0217	-3732.28	11.023	-4047.03		11.0183	5167.13	11.0192	9007.6	11.017	10052.9	11.0179	10224.7	11.0208	9983.94
11.0244	-9870.68	11.0251	-4489.5	11.03	-4356.03	11.0264	-3906.5	11.0289	-3745.89	11.0302	-4075.38		11.0255	5165.41	11.0264	8988.91	11.0242	10038.9	11.0251	10196.5	11.028	9961.86
11.0316	-9871.89	11.0323	-4502.52	11.0372	-4396.95	11.0336	-3924.43	11.0361	-3779.54	11.0374	-4122.15		11.0327	5163.52	11.0336	8958.2	11.0314	10010.4	11.0323	10155.1	11.0352	9928.64
11.0388	-9873.12	11.0395	-4533.49	11.0444	-4455.27	11.0408	-3961.64	11.0433	-3832.52	11.0446	-4186.55		11.0399	5161.45	11.0408	8915.93	11.0386	9967.97	11.0395	10101.2	11.0424	9884.73
11.046	-9874.36	11.0467	-4581.77	11.0516	-4530.19	11.048	-4017.4	11.0505	-3903.99	11.0518	-4267.71		11.0471	5159.23	11.048	8862.62	11.0458	9912.27	11.0467	10035.4	11.0496	9830.65
11.0532	-9875.62	11.0539	-4646.63	11.0588	-4620.78	11.0552	-4090.89	11.0577	-3993	11.059	-4364.66		11.0543	5156.89	11.0552	8798.88	11.053	9843.95	11.0539	9958.3	11.0568	9766.98
11.0604	-9876.89	11.0611	-4727.22	11.066	-4726.02	11.0624	-4181.15	11.0649	-4098.49	11.0662	-4476.32		11.0615	5154.44	11.0624	8725.36	11.0602	9763.79	11.0611	9870.83	11.064	9694.36
11.0676	-9878.18	11.0683	-4822.58	11.0732	-4844.82	11.0696	-4287.16	11.0721	-4219.33	11.0734	-4601.56		11.0687	5151.88	11.0696	8642.78	11.0674	9672.65	11.0683	9773.82	11.0712	9613.48
11.0748	-9879.49	11.0755	-4931.67	11.0804	-4976	11.0768	-4407.82	11.0793	-4354.28	11.0806	-4739.15		11.0759	5149.24	11.0768	8551.92	11.0746	9571.43	11.0755	9668.16	11.0784	9525.1
11.082	-9880.82	11.0827	-5053.39	11.0876	-5118.31	11.084	-4541.97	11.0865	-4502.06	11.0878	-4887.82		11.0831	5146.54	11.084	8453.64	11.0818	9461.1	11.0827	9554.84	11.0856	9430
11.0892	-9882.17	11.0899	-5186.56	11.0948	-5270.45	11.0912	-4688.35	11.0937	-4661.29	11.095	-5046.25		11.0903	5143.77	11.0912	8348.8	11.089	9342.68	11.0899	9434.85	11.0928	9329.01
11.0964	-9883.53	11.0971	-5329.94	11.102	-5431.08	11.0984	-4845.65	11.1009	-4830.58	11.1022	-5213.06		11.0975	5140.96	11.0984	8238.34	11.0962	9217.17	11.0971	9309.22	11.1	9222.96
11.1036	-9884.9	11.1043	-5482.26	11.1092	-5598.83	11.1056	-5012.51	11.1081	-5008.46	11.1094	-5386.85		11.1047	5138.1	11.1056	8123.17	11.1034	9085.64	11.1043	9178.96	11.1072	9112.72
11.1108	-9886.26	11.1115	-5642.22	11.1164	-5772.34	11.1128	-5187.49	11.1153	-5193.46	11.1166	-5566.22		11.1119	5135.21	11.1128	8004.22	11.1106	8949.12	11.1115	9045.09	11.1144	8999.14
11.118	-9887.59	11.1187	-5808.52	11.1236	-5950.26	11.12	-5369.15	11.1225	-5384.09	11.1238	-5749.75		11.1191	5132.3	11.12	7882.4	11.1178	8808.67	11.1187	8908.64	11.1216	8883.07
11.1252	-9888.88	11.1259	-5979.85	11.1308	-6131.21	11.1272	-5556.02	11.1297	-5578.87	11.131	-5936.08		11.1263	5129.37	11.1272	7758.6	11.125	8665.32	11.1259	8770.58	11.1288	8765.36
11.1324	-9890.14	11.1331	-6154.88	11.138	-6313.87	11.1344	-5746.65	11.1369	-5776.35	11.1382	-6123.88		11.1335	5126.44	11.1344	7633.69	11.1322	8520.09	11.1331	8631.86	11.136	8646.8
11.1396	-9891.35	11.1403	-6332.32	11.1452	-6496.95	11.1416	-5939.62	11.1441	-5975.14	11.1454	-6311.87		11.1407	5123.51	11.1416	7508.5	11.1394	8373.98	11.1403	8493.35	11.1432	8528.2
11.1468	-9892.51	11.1475	-6510.9	11.1524	-6679.22	11.1488	-6133.55	11.1513	-6173.88	11.1526	-6498.84		11.1479	5120.59	11.1488	7383.82	11.1466	8227.94	11.1475	8355.9	11.1504	8410.29
11.154	-9893.62	11.1547	-6689.39	11.1596	-6859.56	11.156	-6327.12	11.1585	-6371.29	11.1598	-6683.65		11.1551	5117.67	11.156	7260.39	11.1538	8082.89	11.1547	8220.27	11.1576	8293.79
11.1612	-9894.69	11.1619	-6866.63	11.1668	-7036.92	11.1632	-6519.08	11.1657	-6566.18	11.167	-6865.27		11.1623	5114.78	11.1632	7138.91	11.161	7939.71	11.1619	8087.2	11.1648	8179.35
11.1684	-9895.72	11.1691	-7041.53	11.174	-7210.36	11.1704	-6708.3	11.1729	-6757.45	11.1742	-7042.75		11.1695	5111.92	11.1704	7020.01	11.1682	7799.19	11.1691	7957.38	11.172	8067.56
11.1756	-9896.71	11.1763	-7213.1	11.1812	-7379.05	11.1776	-6893.72	11.1801	-6944.13	11.1814	-7215.25		11.1767	5109.1	11.1776	6904.24	11.1754	7662.07	11.1763	7831.42	11.1792	7958.92
11.1828	-9897.67	11.1835	-7380.42	11.1884	-7542.28	11.1848	-7074.42	11.1873	-7125.33	11.1886	-7382.03		11.1839	5106.35	11.1848	6792.09	11.1826	7529	11.1835	7709.87	11.1864	7853.91
11.19	-9898.59	11.1907	-7542.73	11.1956	-7699.49	11.192	-7249.55	11.1945	-7300.32	11.1958	-7542.49		11.1911	5103.66	11.192	6683.94	11.1898	7400.52	11.1907	7593.2	11.1936	7752.9
11.1972	-9899.48	11.1979	-7699.36	11.2028	-7850.21	11.1992	-7418.44	11.2017	-7468.48	11.203	-7696.14		11.1983	5101.05	11.1992	6580.09	11.197	7277.09	11.1979	7481.82	11.2008	7656.24
11.2044	-9900.35	11.2051	-7849.82	11.21	-7994.07	11.2064	-7580.52	11.2089	-7629.33	11.2102	-7842.6		11.2055	5098.54	11.2064	6480.8	11.2042	7159.04	11.2051	7376.02	11.208	7564.21
11.2116	-9901.2	11.2123	-7993.68	11.2172	-8130.81	11.2136	-7735.35	11.2161	-7782.51	11.2174	-7981.61		11.2127	5096.12	11.2136	6386.27	11.2114	7046.65	11.2123	7276.04	11.2152	7477.08
11.2188	-9902.04	11.2195	-8130.64	11.2244	-8260.2	11.2208	-7882.64	11.2233	-7927.78	11.2246	-8113		11.2199	5093.81	11.2208	6296.64	11.2186	6940.09	11.2195	7182.03	11.2224	7395.06
11.226	-9902.86	11.2267	-8260.48	11.2316	-8382.14	11.228	-8022.15	11.2305	-8064.99	11.2318	-8236.69		11.2271	5091.61	11.228	6212.01	11.2258	6839.48	11.2267	7094.06	11.2296	7318.36
11.2332	-9903.68	11.2339	-8383.07	11.2388	-8496.58	11.2352	-8153.77	11.2377	-8194.07	11.239	-8352.65		11.2343	5089.52	11.2352	6132.44	11.233	6744.9	11.2339	7012.16	11.2368	7247.15
11.2404	-9904.49	11.2411	-8498.37	11.246	-8603.56	11.2424	-8277.44	11.2449	-8315.01	11.2462	-8460.93		11.2415	5087.55	11.2424	6057.95	11.2402	6656.38	11.2411	6936.37	11.244	7181.57
11.2476	-9905.3	11.2483	-8606.4	11.2532	-8703.16	11.2496	-8393.17	11.2521	-8427.88	11.2534	-8561.63		11.2487	5085.7	11.2496	5988.51	11.2474	6573.94	11.2483	6866.69	11.2512	7121.75
11.2548	-9906.11	11.2555	-8707.24	11.2604	-8795.52	11.2568	-8501.04	11.2593	-8532.79	11.2606	-8654.87		11.2559	5083.96	11.2568	5924.08	11.2546	6497.55	11.2555	6803.14	11.2584	7067.76
11.262	-9906.92	11.2627	-8801.01	11.2676	-8880.83	11.264	-8601.19	11.2665	-8629.89	11.2678	-8740.84		11.2631	5082.34	11.264	5864.56	11.2618	6427.2	11.2627	6745.75	11.2656	7019.68
11.2692	-9907.74	11.2699	-8887.87	11.2748	-8959.29	11.2712	-8693.79	11.2737	-8719.36	11.275	-8819.73		11.2703	5080.84	11.2712	5809.86	11.269	6362.83	11.2699	6694.57	11.2728	6977.58
11.2764	-9908.56	11.2771	-8968.04	11.282	-9031.14	11.2784	-8779.05	11.2809	-8801.43	11.2822	-8891.79		11.2775	5079.45	11.2784	5759.84	11.2762	6304.4	11.2771	6649.65	11.28	6941.53
11.2836	-9909.38	11.2843	-9041.73	11.2892	-9096.63	11.2856	-8857.24	11.2881	-8876.34	11.2894	-8957.25		11.2847	5078.15	11.2856	5714.38	11.2834	6251.82	11.2843	6611.05	11.2872	6911.63
11.2908	-9910.2	11.2915	-9109.18	11.2964	-9156.02	11.2928	-8928.63	11.2953	-8944.37	11.2966	-9016.4		11.2919	5076.95	11.2928	5673.34	11.2906	6205.04	11.2915	6578.87	11.2944	6888.02
11.298	-9911.01	11.2987	-9170.64	11.3036	-9209.54	11.3	-8993.5	11.3025	-9005.79	11.3038	-9069.49		11.2991	5075.83	11.3	5636.6	11.2978	6163.98	11.2987	6553.18	11.3016	6870.89
11.3052	-9911.8	11.3059	-9226.34	11.3108	-9257.45	11.3072	-9052.11	11.3097	-9060.86	11.311	-9116.78		11.3063	5074.78	11.3072	5604.04	11.305	6128.57	11.3059	6534.07	11.3088	6860.48
11.3124	-9912.57	11.3131	-9276.53	11.318	-9299.97	11.3144	-9104.71	11.3169	-9109.85	11.3182	-9158.5		11.3135	5073.79	11.3144	5575.55	11.3122	6098.73	11.3131	6521.65	11.316	6857.05
11.3196	-9913.3	11.3203	-9321.48	11.3252	-9337.37	11.3216	-9151.51	11.3241	-9152.97	11.3254	-9194.86		11.3207	5072.84	11.3216	5551.02	11.3194	6074.43	11.3203	6516.02	11.3232	6860.92
11.3268	-9913.99	11.3275	-9361.44	11.3324	-9369.9	11.3288	-9192.73	11.3313	-9190.44	11.3326	-9226.03		11.3279	5071.92	11.3288	5530.35	11.3266	6055.59	11.3275	6517.27	11.3304	6872.39
11.334	-9914.63	11.3347	-9396.68	11.3396	-9397.78	11.336	-9228.56	11.3385	-9222.46	11.3398	-9252.19		11.3351	5071.03	11.336	5513.44	11.3338	6042.17	11.3347	6525.5	11.3376	6891.78
11.3412	-9915.23	11.3419	-9427.46	11.3468	-9421.25	11.3432	-9259.18	11.3457	-9249.18	11.347	-9273.46		11.3423	5070.15	11.3432	5500.19	11.341	6034.1	11.3419	6540.76	11.3448	6919.36
11.3484	-9915.78	11.3491	-9454.01	11.354	-9440.48	11.3504	-9284.76	11.3529	-9270.78	11.3542	-9289.96		11.3495	5069.28	11.3504	5490.48	11.3482	6031.32	11.3491	6563.09	11.352	6955.4
11.3556	-9916.3	11.3563	-9476.56	11.3612	-9455.67	11.3576	-9305.47	11.3601	-9287.38	11.3614	-9301.8		11.3567	5068.42	11.3576	5484.22	11.3554	6033.73	11.3563	6592.44	11.3592	7000.05
11.3628	-9916.79	11.3635	-9495.33	11.3684	-9466.95	11.3648	-9321.47	11.3673	-9299.13	11.3686	-9309.08		11.3639	5067.57	11.3648	5481.28	11.3626	6041.26	11.3635	6628.72	11.3664	7053.42
11.37	-9917.26	11.3707	-9510.49	11.3756	-9474.44	11.372	-9332.94	11.3745	-9306.13	11.3758	-9311.9		11.3711	5066.72	11.372	5481.5	11.3698	6053.76	11.3707	6671.73	11.3736	7115.49
11.3772	-9917.72	11.3779	-9522.19	11.3828	-9478.25	11.3792	-9340.03	11.3817	-9308.51	11.383	-9310.38		11.3783	5065.89	11.3792	5484.75	11.377	6071.09	11.3779	6721.22	11.3808	7186.16
11.3844	-9918.19	11.3851	-9530.56	11.39	-9478.46	11.3864	-9342.86	11.3889	-9306.37	11.3902	-9304.65		11.3855	5065.06	11.3864	5490.83	11.3842	6093.03	11.3851	6776.82	11.388	7265.15
11.3916	-9918.67	11.3923	-9535.72	11.3972	-9475.16	11.3936	-9341.55	11.3961	-9299.82	11.3974	-9294.86		11.3927	5064.23	11.3936	5499.57	11.3914	6119.33	11.3923	6838.08	11.3952	7352.08
11.3988	-9919.17	11.3995	-9537.76	11.4044	-9468.43	11.4008	-9336.22	11.4033	-9288.98	11.4046	-9281.15		11.3999	5063.39	11.4008	5510.75	11.3986	6149.68	11.3995	6904.47	11.4024	7446.42
11.406	-9919.69	11.4067	-9536.81	11.4116	-9458.38	11.408	-9326.97	11.4105	-9273.99	11.4118	-9263.71		11.4071	5062.54	11.408	5524.14	11.4058	6183.73	11.4067	6975.37	11.4096	7547.49
11.4132	-9920.23	11.4139	-9532.94	11.4188	-9445.12	11.4152	-9313.92	11.4177	-9255.02	11.419	-9242.73		11.4143	5061.69	11.4152	5539.48	11.413	6221.08	11.4139	7050.1	11.4168	7654.5
11.4204	-9920.77	11.4211	-9526.27	11.426	-9428.78	11.4224	-9297.19	11.4249	-9232.26	11.4262	-9218.43		11.4215	5060.83	11.4224	5556.53	11.4202	6261.28	11.4211	7127.95	11.424	7766.53
11.4276	-9921.31	11.4283	-9516.89	11.4332	-9409.48	11.4296	-9276.93	11.4321	-9205.94	11.4334	-9191.04		11.4287	5059.97	11.4296	5574.99	11.4274	6303.82	11.4283	7208.14	11.4312	7882.57
11.4348	-9921.84	11.4355	-9504.91	11.4404	-9387.4	11.4368	-9253.29	11.4393	-9176.3	11.4406	-9160.8		11.4359	5059.11	11.4368	5594.6	11.4346	6348.2	11.4355	7289.88	11.4384	8001.52
11.442	-9922.35	11.4427	-9490.44	11.4476	-9362.68	11.444	-9226.47	11.4465	-9143.6	11.4478	-9127.95		11.4431	5058.26	11.444	5615.06	11.4418	6393.87	11.4427	7372.32	11.4456	8122.2
11.4492	-9922.83	11.4499	-9473.62	11.4548	-9335.51	11.4512	-9196.67	11.4537	-9108.11	11.455	-9092.77		11.4503	5057.44	11.4512	5636.06	11.449	6440.26	11.4499	7454.61	11.4528	8243.41
11.4564	-9923.28	11.4571	-9454.58	11.462	-9306.07	11.4584	-9164.13	11.4609	-9070.1	11.4622	-9055.5		11.4575	5056.65	11.4584	5657.34	11.4562	6486.82	11.4571	7535.9	11.46	8363.89
11.4636	-9923.69	11.4643	-9433.46	11.4692	-9274.59	11.4656	-9129.1	11.4681	-9029.85	11.4694	-9016.43		11.4647	5055.89	11.4656	5678.59	11.4634	6532.97	11.4643	7615.33	11.4672	8482.42
11.4708	-9924.08	11.4715	-9410.41	11.4764	-9241.26	11.4728	-9091.84	11.4753	-8987.61	11.4766	-8975.79		11.4719	5055.15	11.4728	5699.55	11.4706	6578.19	11.4715	7692.05	11.4744	8597.79
11.478	-9924.43	11.4787	-9385.57	11.4836	-9206.32	11.48	-9052.61	11.4825	-8943.66	11.4838	-8933.84		11.4791	5054.44	11.48	5719.96	11.4778	6621.96	11.4787	7765.29	11.4816	8708.87
11.4852	-9924.76	11.4859	-9359.13	11.4908	-9169.99	11.4872	-9011.68	11.4897	-8898.27	11.491	-8890.81		11.4863	5053.76	11.4872	5739.58	11.485	6663.82	11.4859	7834.28	11.4888	8814.6
11.4924	-9925.08	11.4931	-9331.22	11.498	-9132.5	11.4944	-8969.3	11.4969	-8851.68	11.4982	-8846.92		11.4935	5053.13	11.4944	5758.2	11.4922	6703.35	11.4931	7898.39	11.496	8914.03
11.4996	-9925.39	11.5003	-9302.02	11.5052	-9094.03	11.5016	-8925.74	11.5041	-8804.12	11.5054	-8802.37		11.5007	5052.54	11.5016	5775.63	11.4994	6740.17	11.5003	7957.04	11.5032	9006.33
11.5068	-9925.69	11.5075	-9271.66	11.5124	-9054.77	11.5088	-8881.21	11.5113	-8755.81	11.5126	-8757.3		11.5079	5052.01	11.5088	5791.75	11.5066	6773.96	11.5075	8009.78	11.5104	9090.76
11.514	-9926	11.5147	-9240.3	11.5196	-9014.86	11.516	-8835.92	11.5185	-8706.94	11.5198	-8711.85		11.5151	5051.55	11.516	5806.45	11.5138	6804.48	11.5147	8056.25	11.5176	9166.7
11.5212	-9926.32	11.5219	-9208.08	11.5268	-8974.39	11.5232	-8790.02	11.5257	-8657.64	11.527	-8666.08		11.5223	5051.15	11.5232	5819.68	11.521	6831.53	11.5219	8096.17	11.5248	9233.67
11.5284	-9926.66	11.5291	-9175.13	11.534	-8933.44	11.5304	-8743.64	11.5329	-8608.02	11.5342	-8620.04		11.5295	5050.81	11.5304	5831.43	11.5282	6854.96	11.5291	8129.36	11.532	9291.24
11.5356	-9927.03	11.5363	-9141.55	11.5412	-8892.02	11.5376	-8696.87	11.5401	-8558.12	11.5414	-8573.69		11.5367	5050.54	11.5376	5841.72	11.5354	6874.68	11.5363	8155.73	11.5392	9339.14
11.5428	-9927.41	11.5435	-9107.43	11.5484	-8850.1	11.5448	-8649.72	11.5473	-8507.96	11.5486	-8526.97		11.5439	5050.31	11.5448	5850.61	11.5426	6890.65	11.5435	8175.23	11.5464	9377.16
11.55	-9927.81	11.5507	-9072.81	11.5556	-8807.64	11.552	-8602.18	11.5545	-8457.48	11.5558	-8479.75		11.5511	5050.13	11.552	5858.18	11.5498	6902.89	11.5507	8187.89	11.5536	9405.18
11.5572	-9928.21	11.5579	-9037.7	11.5628	-8764.52	11.5592	-8554.2	11.5617	-8406.56	11.563	-8431.89		11.5583	5049.98	11.5592	5864.53	11.557	6911.44	11.5579	8193.8	11.5608	9423.21
11.5644	-9928.59	11.5651	-9002.07	11.57	-8720.66	11.5664	-8505.67	11.5689	-8355.08	11.5702	-8383.21		11.5655	5049.87	11.5664	5869.76	11.5642	6916.4	11.5651	8193.08	11.568	9431.33
11.5716	-9928.95	11.5723	-8965.86	11.5772	-8675.93	11.5736	-8456.47	11.5761	-8302.84	11.5774	-8333.54		11.5727	5049.83	11.5736	5873.99	11.5714	6917.87	11.5723	8185.94	11.5752	9429.73
11.5788	-9929.26	11.5795	-8928.98	11.5844	-8630.19	11.5808	-8406.42	11.5833	-8249.65	11.5846	-8282.66		11.5799	5049.86	11.5808	5877.33	11.5786	6915.99	11.5795	8172.6	11.5824	9418.65
11.586	-9929.52	11.5867	-8891.3	11.5916	-8583.32	11.588	-8355.36	11.5905	-8195.33	11.5918	-8230.43		11.5871	5049.99	11.588	5879.92	11.5858	6910.93	11.5867	8153.35	11.5896	9398.41
11.5932	-9929.72	11.5939	-8852.72	11.5988	-8535.21	11.5952	-8303.13	11.5977	-8139.7	11.599	-8176.69		11.5943	5050.24	11.5952	5881.87	11.593	6902.86	11.5939	8128.5	11.5968	9369.4
11.6004	-9929.86	11.6011	-8813.11	11.606	-8485.78	11.6024	-8249.56	11.6049	-8082.61	11.6062	-8121.36		11.6015	5050.64	11.6024	5883.3	11.6002	6891.96	11.6011	8098.38	11.604	9332.03
11.6076	-9929.93	11.6083	-8772.39	11.6132	-8434.96	11.6096	-8194.54	11.6121	-8023.97	11.6134	-8064.39		11.6087	5051.19	11.6096	5884.35	11.6074	6878.45	11.6083	8063.35	11.6112	9286.79
11.6148	-9929.94	11.6155	-8730.51	11.6204	-8382.76	11.6168	-8138	11.6193	-7963.74	11.6206	-8005.8		11.6159	5051.92	11.6168	5885.12	11.6146	6862.55	11.6155	8023.78	11.6184	9234.17
11.622	-9929.86	11.6227	-8687.45	11.6276	-8329.21	11.624	-8079.93	11.6265	-7901.95	11.6278	-7945.64		11.6231	5052.82	11.624	5885.72	11.6218	6844.47	11.6227	7980.04	11.6256	9174.7
11.6292	-9929.69	11.6299	-8643.23	11.6348	-8274.42	11.6312	-8020.37	11.6337	-7838.68	11.635	-7884.06		11.6303	5053.91	11.6312	5886.24	11.629	6824.44	11.6299	7932.5	11.6328	9108.92
11.6364	-9929.41	11.6371	-8597.93	11.642	-8218.58	11.6384	-7959.46	11.6409	-7774.09	11.6422	-7821.25		11.6375	5055.2	11.6384	5886.76	11.6362	6802.7	11.6371	7881.58	11.64	9037.4
11.6436	-9929.02	11.6443	-8551.67	11.6492	-8161.94	11.6456	-7897.37	11.6481	-7708.37	11.6494	-7757.46		11.6447	5056.7	11.6456	5887.31	11.6434	6779.46	11.6443	7827.68	11.6472	8960.71
11.6508	-9928.5	11.6515	-8504.61	11.6564	-8104.84	11.6528	-7834.36	11.6553	-7641.8	11.6566	-7693.01		11.6519	5058.43	11.6528	5887.93	11.6506	6754.95	11.6515	7771.22	11.6544	8879.45
11.658	-9927.82	11.6587	-8456.96	11.6636	-8047.67	11.66	-7770.74	11.6625	-7574.7	11.6638	-7628.28		11.6591	5060.38	11.66	5888.64	11.6578	6729.36	11.6587	7712.64	11.6616	8794.23
11.6652	-9926.99	11.6659	-8408.99	11.6708	-7990.89	11.6672	-7706.87	11.6697	-7507.5	11.671	-7563.71		11.6663	5062.56	11.6672	5889.42	11.665	6702.89	11.6659	7652.4	11.6688	8705.67
11.6724	-9926.01	11.6731	-8361	11.678	-7934.96	11.6744	-7643.15	11.6769	-7440.7	11.6782	-7499.79		11.6735	5064.97	11.6744	5890.24	11.6722	6675.71	11.6731	7590.92	11.676	8614.4
11.6796	-9924.87	11.6803	-8313.34	11.6852	-7880.4	11.6816	-7580.04	11.6841	-7374.85	11.6854	-7437.11		11.6807	5067.61	11.6816	5891.08	11.6794	6647.99	11.6803	7528.62	11.6832	8521.02
11.6868	-9923.59	11.6875	-8266.4	11.6924	-7827.7	11.6888	-7518.02	11.6913	-7310.58	11.6926	-7376.27		11.6879	5070.45	11.6888	5891.86	11.6866	6619.88	11.6875	7465.89	11.6904	8426.15
11.694	-9922.18	11.6947	-8220.6	11.6996	-7777.37	11.696	-7457.62	11.6985	-7248.55	11.6998	-7317.9		11.6951	5073.49	11.696	5892.53	11.6938	6591.53	11.6947	7403.08	11.6976	8330.37
11.7012	-9920.66	11.7019	-8176.39	11.7068	-7729.87	11.7032	-7399.42	11.7057	-7189.45	11.707	-7262.67		11.7023	5076.7	11.7032	5892.99	11.701	6563.07	11.7019	7340.48	11.7048	8234.24
11.7084	-9919.04	11.7091	-8134.23	11.714	-7685.66	11.7104	-7344	11.7129	-7133.99	11.7142	-7211.24		11.7095	5080.05	11.7104	5893.15	11.7082	6534.61	11.7091	7278.36	11.712	8138.26
11.7156	-9917.35	11.7163	-8094.55	11.7212	-7645.19	11.7176	-7291.96	11.7201	-7082.83	11.7214	-7164.23		11.7167	5083.54	11.7176	5892.91	11.7154	6506.24	11.7163	7216.92	11.7192	8042.92
11.7228	-9915.6	11.7235	-8057.78	11.7284	-7608.85	11.7248	-7243.9	11.7273	-7036.58	11.7286	-7122.22		11.7239	5087.13	11.7248	5892.16	11.7226	6478.03	11.7235	7156.31	11.7264	7948.64
11.73	-9913.81	11.7307	-8024.3	11.7356	-7577.03	11.732	-7200.38	11.7345	-6995.79	11.7358	-7085.7		11.7311	5090.79	11.732	5890.79	11.7298	6450.02	11.7307	7096.65	11.7336	7855.78
11.7372	-9912.01	11.7379	-7994.49	11.7428	-7550.08	11.7392	-7161.91	11.7417	-6960.91	11.743	-7055.11		11.7383	5094.5	11.7392	5888.69	11.737	6422.25	11.7379	7038.06	11.7408	7764.7
11.7444	-9910.2	11.7451	-7968.65	11.75	-7528.29	11.7464	-7128.96	11.7489	-6932.33	11.7502	-7030.76		11.7455	5098.22	11.7464	5885.76	11.7442	6394.72	11.7451	6980.61	11.748	7675.67
11.7516	-9908.41	11.7523	-7947.05	11.7572	-7511.91	11.7536	-7101.91	11.7561	-6910.33	11.7574	-7012.91		11.7527	5101.9	11.7536	5881.92	11.7514	6367.43	11.7523	6924.39	11.7552	7588.95
11.7588	-9906.65	11.7595	-7929.9	11.7644	-7501.13	11.7608	-7081.07	11.7633	-6895.12	11.7646	-7001.72		11.7599	5105.5	11.7608	5877.07	11.7586	6340.38	11.7595	6869.44	11.7624	7504.77
11.766	-9904.93	11.7667	-7917.38	11.7716	-7496.06	11.768	-7066.67	11.7705	-6886.84	11.7718	-6997.29		11.7671	5108.99	11.768	5871.13	11.7658	6313.54	11.7667	6815.81	11.7696	7423.3
11.7732	-9903.28	11.7739	-7909.59	11.7788	-7496.76	11.7752	-7058.87	11.7777	-6885.56	11.779	-6999.64		11.7743	5112.31	11.7752	5864.04	11.773	6286.88	11.7739	6763.54	11.7768	7344.69
11.7804	-9901.71	11.7811	-7906.61	11.786	-7503.2	11.7824	-7057.74	11.7849	-6891.28	11.7862	-7008.76		11.7815	5115.44	11.7824	5855.73	11.7802	6260.37	11.7811	6712.68	11.784	7269.03
11.7876	-9900.24	11.7883	-7908.46	11.7932	-7515.33	11.7896	-7063.31	11.7921	-6903.97	11.7934	-7024.59		11.7887	5118.34	11.7896	5846.15	11.7874	6233.97	11.7883	6663.24	11.7912	7196.38
11.7948	-9898.9	11.7955	-7915.1	11.8004	-7533.02	11.7968	-7075.54	11.7993	-6923.54	11.8006	-7047.04		11.7959	5120.98	11.7968	5835.23	11.7946	6207.63	11.7955	6615.22	11.7984	7126.72
11.802	-9897.71	11.8027	-7926.48	11.8076	-7556.13	11.804	-7094.32	11.8065	-6949.88	11.8078	-7075.96		11.8031	5123.33	11.804	5822.94	11.8018	6181.28	11.8027	6568.6	11.8056	7060
11.8092	-9896.69	11.8099	-7942.48	11.8148	-7584.48	11.8112	-7119.51	11.8137	-6982.8	11.815	-7111.15		11.8103	5125.37	11.8112	5809.27	11.809	6154.88	11.8099	6523.31	11.8128	6996.12
11.8164	-9895.87	11.8171	-7962.98	11.822	-7617.88	11.8184	-7150.9	11.8209	-7022.1	11.8222	-7152.37		11.8175	5127.06	11.8184	5794.22	11.8162	6128.37	11.8171	6479.29	11.82	6934.92
11.8236	-9895.27	11.8243	-7987.83	11.8292	-7656.12	11.8256	-7188.23	11.8281	-7067.52	11.8294	-7199.34		11.8247	5128.38	11.8256	5777.82	11.8234	6101.72	11.8243	6436.46	11.8272	6876.26
11.8308	-9894.9	11.8315	-8016.85	11.8364	-7698.96	11.8328	-7231.2	11.8353	-7118.74	11.8366	-7251.74		11.8319	5129.32	11.8328	5760.12	11.8306	6074.89	11.8315	6394.73	11.8344	6819.94
11.838	-9894.78	11.8387	-8049.84	11.8436	-7746.15	11.84	-7279.47	11.8425	-7175.41	11.8438	-7309.2		11.8391	5129.85	11.84	5741.19	11.8378	6047.88	11.8387	6354.01	11.8416	6765.82
11.8452	-9894.89	11.8459	-8086.61	11.8508	-7797.42	11.8472	-7332.7	11.8497	-7237.15	11.851	-7371.32		11.8463	5129.98	11.8472	5721.1	11.845	6020.7	11.8459	6314.22	11.8488	6713.72
11.8524	-9895.23	11.8531	-8126.93	11.858	-7852.5	11.8544	-7390.53	11.8569	-7303.51	11.8582	-7437.69		11.8535	5129.72	11.8544	5699.94	11.8522	5993.36	11.8531	6275.31	11.856	6663.53
11.8596	-9895.78	11.8603	-8170.56	11.8652	-7911.05	11.8616	-7452.6	11.8641	-7374.08	11.8654	-7507.89		11.8607	5129.07	11.8616	5677.81	11.8594	5965.88	11.8603	6237.23	11.8632	6615.11
11.8668	-9896.54	11.8675	-8217.22	11.8724	-7972.74	11.8688	-7518.54	11.8713	-7448.39	11.8726	-7581.5		11.8679	5128.06	11.8688	5654.81	11.8666	5938.3	11.8675	6199.95	11.8704	6568.36
11.874	-9897.49	11.8747	-8266.64	11.8796	-8037.19	11.876	-7588.02	11.8785	-7526.02	11.8798	-7658.1		11.8751	5126.7	11.876	5631.01	11.8738	5910.64	11.8747	6163.44	11.8776	6523.18
11.8812	-9898.61	11.8819	-8318.52	11.8868	-8104.03	11.8832	-7660.71	11.8857	-7606.53	11.887	-7737.27		11.8823	5125	11.8832	5606.51	11.881	5882.91	11.8819	6127.69	11.8848	6479.48
11.8884	-9899.88	11.8891	-8372.56	11.894	-8172.86	11.8904	-7736.25	11.8929	-7689.5	11.8942	-7818.58		11.8895	5122.97	11.8904	5581.37	11.8882	5855.14	11.8891	6092.67	11.892	6437.17
11.8956	-9901.31	11.8963	-8428.42	11.9012	-8243.3	11.8976	-7814.28	11.9001	-7774.53	11.9014	-7901.61		11.8967	5120.63	11.8976	5555.72	11.8954	5827.35	11.8963	6058.37	11.8992	6396.2
11.9028	-9902.89	11.9035	-8485.8	11.9084	-8314.92	11.9048	-7894.42	11.9073	-7861.19	11.9086	-7985.94		11.9039	5117.99	11.9048	5529.64	11.9026	5799.58	11.9035	6024.77	11.9064	6356.49
11.91	-9904.62	11.9107	-8544.35	11.9156	-8387.33	11.912	-7976.22	11.9145	-7949.07	11.9158	-8071.11		11.9111	5115.05	11.912	5503.24	11.9098	5771.85	11.9107	5991.85	11.9136	6318.02
11.9172	-9906.51	11.9179	-8603.76	11.9228	-8460.11	11.9192	-8059.23	11.9217	-8037.73	11.923	-8156.67		11.9183	5111.83	11.9192	5476.63	11.917	5744.22	11.9179	5959.61	11.9208	6280.75
11.9244	-9908.53	11.9251	-8663.7	11.93	-8532.88	11.9264	-8142.96	11.9289	-8126.71	11.9302	-8242.18		11.9255	5108.37	11.9264	5449.92	11.9242	5716.72	11.9251	5928.06	11.928	6244.65
11.9316	-9910.7	11.9323	-8723.86	11.9372	-8605.28	11.9336	-8226.93	11.9361	-8215.53	11.9374	-8327.18		11.9327	5104.69	11.9336	5423.24	11.9314	5689.44	11.9323	5897.24	11.9352	6209.72
11.9388	-9912.99	11.9395	-8783.91	11.9444	-8676.94	11.9408	-8310.62	11.9433	-8303.72	11.9446	-8411.24		11.9399	5100.86	11.9408	5396.7	11.9386	5662.44	11.9395	5867.18	11.9424	6175.93
11.946	-9915.4	11.9467	-8843.57	11.9516	-8747.53	11.948	-8393.59	11.9505	-8390.8	11.9518	-8493.95		11.9471	5096.92	11.948	5370.44	11.9458	5635.8	11.9467	5837.91	11.9496	6143.27
11.9532	-9917.9	11.9539	-8902.55	11.9588	-8816.74	11.9552	-8475.38	11.9577	-8476.32	11.959	-8574.93		11.9543	5092.92	11.9552	5344.54	11.953	5609.6	11.9539	5809.49	11.9568	6111.72
11.9604	-9920.46	11.9611	-8960.58	11.966	-8884.3	11.9624	-8555.61	11.9649	-8559.85	11.9662	-8653.81		11.9615	5088.88	11.9624	5319.12	11.9602	5583.93	11.9611	5781.95	11.964	6081.26
11.9676	-9923.05	11.9683	-9017.41	11.9732	-8949.93	11.9696	-8633.91	11.9721	-8641.03	11.9734	-8730.28		11.9687	5084.85	11.9696	5294.26	11.9674	5558.86	11.9683	5755.35	11.9712	6051.86
11.9748	-9925.65	11.9755	-9072.79	11.9804	-9013.41	11.9768	-8709.99	11.9793	-8719.52	11.9806	-8804.08		11.9759	5080.84	11.9768	5270.08	11.9746	5534.48	11.9755	5729.72	11.9784	6023.49
11.982	-9928.22	11.9827	-9126.5	11.9876	-9074.53	11.984	-8783.57	11.9865	-8795.08	11.9878	-8874.95		11.9831	5076.85	11.984	5246.69	11.9818	5510.87	11.9827	5705.06	11.9856	5996.15
11.9892	-9930.76	11.9899	-9178.34	11.9948	-9133.1	11.9912	-8854.44	11.9937	-8867.5	11.995	-8942.71		11.9903	5072.89	11.9912	5224.17	11.989	5488.1	11.9899	5681.41	11.9928	5969.82
11.9964	-9933.24	11.9971	-9228.13	12.002	-9188.94	11.9984	-8922.39	12.0009	-8936.62	12.0022	-9007.19		11.9975	5068.93	11.9984	5202.62	11.9962	5466.23	11.9971	5658.79	12	5944.52
12.0036	-9935.65	12.0043	-9275.71	12.0092	-9241.91	12.0056	-8987.27	12.0081	-9002.31	12.0094	-9068.27		12.0047	5064.98	12.0056	5182.09	12.0034	5445.29	12.0043	5637.22	12.0072	5920.24
12.0108	-9937.98	12.0115	-9320.97	12.0164	-9291.91	12.0128	-9048.94	12.0153	-9064.49	12.0166	-9125.86		12.0119	5061.01	12.0128	5162.67	12.0106	5425.3	12.0115	5616.69	12.0144	5897.02
12.018	-9940.23	12.0187	-9363.81	12.0236	-9338.89	12.02	-9107.32	12.0225	-9123.09	12.0238	-9179.91		12.0191	5057.05	12.02	5144.38	12.0178	5406.27	12.0187	5597.23	12.0216	5874.85
12.0252	-9942.4	12.0259	-9404.19	12.0308	-9382.81	12.0272	-9162.31	12.0297	-9178.07	12.031	-9230.41		12.0263	5053.1	12.0272	5127.25	12.025	5388.22	12.0259	5578.81	12.0288	5853.75
12.0324	-9944.5	12.0331	-9442.07	12.038	-9423.7	12.0344	-9213.88	12.0369	-9229.39	12.0382	-9277.36		12.0335	5049.18	12.0344	5111.26	12.0322	5371.13	12.0331	5561.44	12.036	5833.72
12.0396	-9946.54	12.0403	-9477.48	12.0452	-9461.59	12.0416	-9262	12.0441	-9277.08	12.0454	-9320.8		12.0407	5045.32	12.0416	5096.37	12.0394	5355	12.0403	5545.1	12.0432	5814.76
12.0468	-9948.5	12.0475	-9510.43	12.0524	-9496.57	12.0488	-9306.68	12.0513	-9321.16	12.0526	-9360.8		12.0479	5041.58	12.0488	5082.53	12.0466	5339.8	12.0475	5529.77	12.0504	5796.83
12.054	-9950.39	12.0547	-9540.98	12.0596	-9528.73	12.056	-9347.98	12.0585	-9361.7	12.0598	-9397.46		12.0551	5037.99	12.056	5069.69	12.0538	5325.55	12.0547	5515.41	12.0576	5779.9
12.0612	-9952.21	12.0619	-9569.19	12.0668	-9558.21	12.0632	-9385.95	12.0657	-9398.81	12.067	-9430.87		12.0623	5034.6	12.0632	5057.82	12.061	5312.24	12.0619	5502.01	12.0648	5763.93
12.0684	-9953.94	12.0691	-9595.16	12.074	-9585.1	12.0704	-9420.71	12.0729	-9432.63	12.0742	-9461.2		12.0695	5031.44	12.0704	5046.89	12.0682	5299.87	12.0691	5489.54	12.072	5748.9
12.0756	-9955.59	12.0763	-9618.98	12.0812	-9609.55	12.0776	-9452.4	12.0801	-9463.33	12.0814	-9488.57		12.0767	5028.52	12.0776	5036.85	12.0754	5288.45	12.0763	5477.96	12.0792	5734.75
12.0828	-9957.15	12.0835	-9640.77	12.0884	-9631.68	12.0848	-9481.16	12.0873	-9491.08	12.0886	-9513.17		12.0839	5025.84	12.0848	5027.68	12.0826	5277.95	12.0835	5467.26	12.0864	5721.46
12.09	-9958.6	12.0907	-9660.63	12.0956	-9651.61	12.092	-9507.16	12.0945	-9516.06	12.0958	-9535.15		12.0911	5023.41	12.092	5019.37	12.0898	5268.34	12.0907	5457.4	12.0936	5709
12.0972	-9959.93	12.0979	-9678.71	12.1028	-9669.51	12.0992	-9530.58	12.1017	-9538.47	12.103	-9554.7		12.0983	5021.21	12.0992	5011.9	12.097	5259.58	12.0979	5448.36	12.1008	5697.33
12.1044	-9961.16	12.1051	-9695.12	12.11	-9685.51	12.1064	-9551.57	12.1089	-9558.46	12.1102	-9571.98		12.1055	5019.22	12.1064	5005.23	12.1042	5251.61	12.1051	5440.09	12.108	5686.44
12.1116	-9962.29	12.1123	-9710	12.1172	-9699.77	12.1136	-9570.31	12.1161	-9576.21	12.1174	-9587.17		12.1127	5017.42	12.1136	4999.35	12.1114	5244.38	12.1123	5432.57	12.1152	5676.3
12.1188	-9963.33	12.1195	-9723.45	12.1244	-9712.43	12.1208	-9586.95	12.1233	-9591.86	12.1246	-9600.42		12.1199	5015.78	12.1208	4994.19	12.1186	5237.83	12.1195	5425.75	12.1224	5666.86
12.126	-9964.29	12.1267	-9735.59	12.1316	-9723.63	12.128	-9601.66	12.1305	-9605.56	12.1318	-9611.88		12.1271	5014.29	12.128	4989.7	12.1258	5231.89	12.1267	5419.6	12.1296	5658.08
12.1332	-9965.19	12.1339	-9746.51	12.1388	-9733.51	12.1352	-9614.59	12.1377	-9617.47	12.139	-9621.71		12.1343	5012.92	12.1352	4985.82	12.133	5226.52	12.1339	5414.06	12.1368	5649.93
12.1404	-9966.04	12.1411	-9756.27	12.146	-9742.19	12.1424	-9625.88	12.1449	-9627.74	12.1462	-9630.05		12.1415	5011.67	12.1424	4982.49	12.1402	5221.68	12.1411	5409.09	12.144	5642.39
12.1476	-9966.86	12.1483	-9764.94	12.1532	-9749.8	12.1496	-9635.68	12.1521	-9636.51	12.1534	-9637.03		12.1487	5010.5	12.1496	4979.68	12.1474	5217.34	12.1483	5404.63	12.1512	5635.42
12.1548	-9967.65	12.1555	-9772.58	12.1604	-9756.42	12.1568	-9644.13	12.1593	-9643.92	12.1606	-9642.81		12.1559	5009.41	12.1568	4977.34	12.1546	5213.49	12.1555	5400.65	12.1584	5629.01
12.162	-9968.42	12.1627	-9779.24	12.1676	-9762.16	12.164	-9651.39	12.1665	-9650.14	12.1678	-9647.5		12.1631	5008.37	12.164	4975.4	12.1618	5210.09	12.1627	5397.08	12.1656	5623.13
12.1692	-9969.16	12.1699	-9784.98	12.1748	-9767.11	12.1712	-9657.57	12.1737	-9655.29	12.175	-9651.26		12.1703	5007.38	12.1712	4973.83	12.169	5207.14	12.1699	5393.88	12.1728	5617.76
12.1764	-9969.87	12.1771	-9789.86	12.182	-9771.35	12.1784	-9662.78	12.1809	-9659.52	12.1822	-9654.19		12.1775	5006.42	12.1784	4972.58	12.1762	5204.59	12.1771	5391.01	12.18	5612.89
12.1836	-9970.54	12.1843	-9793.96	12.1892	-9774.96	12.1856	-9667.12	12.1881	-9662.95	12.1894	-9656.43		12.1847	5005.5	12.1856	4971.63	12.1834	5202.42	12.1843	5388.41	12.1872	5608.48
12.1908	-9971.16	12.1915	-9797.35	12.1964	-9778.04	12.1928	-9670.67	12.1953	-9665.7	12.1966	-9658.08		12.1919	5004.61	12.1928	4970.92	12.1906	5200.58	12.1915	5386.06	12.1944	5604.48
12.198	-9971.72	12.1987	-9800.12	12.2036	-9780.64	12.2	-9673.53	12.2025	-9667.88	12.2038	-9659.25		12.1991	5003.74	12.2	4970.43	12.1978	5199.05	12.1987	5383.93	12.2016	5600.84
12.2052	-9972.22	12.2059	-9802.38	12.2108	-9782.83	12.2072	-9675.77	12.2097	-9669.59	12.211	-9660.02		12.2063	5002.88	12.2072	4970.11	12.205	5197.78	12.2059	5382	12.2088	5597.52
12.2124	-9972.64	12.2131	-9804.22	12.218	-9784.68	12.2144	-9677.47	12.2169	-9670.92	12.2182	-9660.47		12.2135	5002.03	12.2144	4969.93	12.2122	5196.72	12.2131	5380.27	12.216	5594.48
12.2196	-9972.98	12.2203	-9805.75	12.2252	-9786.23	12.2216	-9678.72	12.2241	-9671.93	12.2254	-9660.66		12.2207	5001.2	12.2216	4969.84	12.2194	5195.84	12.2203	5378.72	12.2232	5591.69
12.2268	-9973.24	12.2275	-9807.04	12.2324	-9787.51	12.2288	-9679.6	12.2313	-9672.67	12.2326	-9660.66		12.2279	5000.37	12.2288	4969.84	12.2266	5195.09	12.2275	5377.35	12.2304	5589.13
12.234	-9973.41	12.2347	-9808.14	12.2396	-9788.57	12.236	-9680.21	12.2385	-9673.19	12.2398	-9660.48		12.2351	4999.56	12.236	4969.88	12.2338	5194.43	12.2347	5376.15	12.2376	5586.79
12.2412	-9973.51	12.2419	-9809.11	12.2468	-9789.41	12.2432	-9680.6	12.2457	-9673.5	12.247	-9660.18		12.2423	4998.75	12.2432	4969.95	12.241	5193.84	12.2419	5375.11	12.2448	5584.68
12.2484	-9973.56	12.2491	-9809.96	12.254	-9790.05	12.2504	-9680.85	12.2529	-9673.63	12.2543	-9659.77		12.2495	4997.97	12.2504	4970.03	12.2482	5193.3	12.2491	5374.21	12.252	5582.8
12.2556	-9973.57	12.2563	-9810.7	12.2612	-9790.51	12.2576	-9680.99	12.2601	-9673.59	12.2614	-9659.25		12.2567	4997.21	12.2576	4970.11	12.2554	5192.78	12.2563	5373.43	12.2592	5581.17
12.2628	-9973.56	12.2635	-9811.33	12.2684	-9790.8	12.2648	-9681.03	12.2673	-9673.38	12.2686	-9658.62		12.2639	4996.51	12.2648	4970.17	12.2626	5192.27	12.2635	5372.76	12.2664	5579.77
12.27	-9973.56	12.2707	-9811.83	12.2756	-9790.9	12.272	-9680.98	12.2745	-9673.01	12.2759	-9657.89		12.2711	4995.85	12.272	4970.21	12.2698	5191.77	12.2707	5372.2	12.2736	5578.6
12.2772	-9973.59	12.2779	-9812.19	12.2828	-9790.83	12.2792	-9680.81	12.2817	-9672.49	12.283	-9657.06		12.2783	4995.25	12.2792	4970.2	12.277	5191.3	12.2779	5371.75	12.2808	5577.64
12.2844	-9973.68	12.2851	-9812.41	12.29	-9790.57	12.2864	-9680.52	12.2889	-9671.81	12.2903	-9656.11		12.2855	4994.7	12.2864	4970.16	12.2842	5190.85	12.2851	5371.41	12.288	5576.87
12.2916	-9973.84	12.2923	-9812.47	12.2972	-9790.11	12.2936	-9680.06	12.2961	-9670.97	12.2974	-9655.03		12.2927	4994.19	12.2936	4970.05	12.2914	5190.44	12.2923	5371.2	12.2952	5576.25
12.2988	-9974.05	12.2995	-9812.37	12.3044	-9789.44	12.3008	-9679.41	12.3033	-9669.94	12.3047	-9653.82		12.2999	4993.72	12.3008	4969.88	12.2986	5190.08	12.2995	5371.12	12.3024	5575.77
12.306	-9974.33	12.3067	-9812.12	12.3116	-9788.53	12.308	-9678.56	12.3105	-9668.71	12.3118	-9652.46		12.3071	4993.28	12.308	4969.66	12.3058	5189.77	12.3067	5371.16	12.3096	5575.4
12.3132	-9974.64	12.3139	-9811.69	12.3188	-9787.34	12.3152	-9677.47	12.3177	-9667.21	12.3191	-9650.93		12.3143	4992.86	12.3152	4969.37	12.313	5189.49	12.3139	5371.33	12.3168	5575.14
12.3204	-9974.97	12.3211	-9811.07	12.326	-9785.84	12.3224	-9676.12	12.3249	-9665.42	12.3262	-9649.2		12.3215	4992.44	12.3224	4969.02	12.3202	5189.25	12.3211	5371.61	12.324	5574.96
12.3276	-9975.28	12.3283	-9810.24	12.3332	-9783.98	12.3296	-9674.46	12.3321	-9663.26	12.3334	-9647.2		12.3287	4992.02	12.3296	4968.64	12.3274	5189.04	12.3283	5371.99	12.3312	5574.87
12.3348	-9975.56	12.3355	-9809.17	12.3404	-9781.72	12.3368	-9672.46	12.3393	-9660.68	12.3407	-9644.88		12.3359	4991.6	12.3368	4968.22	12.3346	5188.85	12.3355	5372.43	12.3384	5574.84
12.342	-9975.77	12.3427	-9807.8	12.3476	-9779	12.344	-9670.05	12.3465	-9657.62	12.3478	-9642.15		12.3431	4991.17	12.344	4967.78	12.3418	5188.67	12.3427	5372.93	12.3456	5574.9
12.3492	-9975.92	12.3499	-9806.09	12.3548	-9775.78	12.3512	-9667.2	12.3537	-9654.01	12.3551	-9638.92		12.3503	4990.75	12.3512	4967.34	12.349	5188.5	12.3499	5373.47	12.3528	5575.04
12.3564	-9976.01	12.3571	-9803.97	12.362	-9771.98	12.3584	-9663.83	12.3609	-9649.81	12.3622	-9635.11		12.3575	4990.33	12.3584	4966.88	12.3562	5188.37	12.3571	5374.07	12.36	5575.27
12.3636	-9976.03	12.3643	-9801.39	12.3692	-9767.58	12.3656	-9659.87	12.3681	-9644.96	12.3695	-9630.62		12.3647	4989.94	12.3656	4966.42	12.3634	5188.27	12.3643	5374.72	12.3672	5575.6
12.3708	-9976.01	12.3715	-9798.28	12.3764	-9762.52	12.3728	-9655.24	12.3753	-9639.41	12.3766	-9625.37		12.3719	4989.56	12.3728	4965.95	12.3706	5188.23	12.3715	5375.43	12.3744	5576.05
12.378	-9975.97	12.3787	-9794.61	12.3836	-9756.75	12.38	-9649.88	12.3825	-9633.11	12.3839	-9619.32		12.3791	4989.21	12.38	4965.47	12.3778	5188.25	12.3787	5376.21	12.3816	5576.61
12.3852	-9975.93	12.3859	-9790.34	12.3908	-9750.25	12.3872	-9643.71	12.3897	-9626.01	12.391	-9612.42		12.3863	4988.9	12.3872	4965.01	12.385	5188.35	12.3859	5377.06	12.3888	5577.31
12.3924	-9975.89	12.3931	-9785.43	12.398	-9742.97	12.3944	-9636.67	12.3969	-9618.07	12.3983	-9604.65		12.3935	4988.62	12.3944	4964.57	12.3922	5188.52	12.3931	5377.98	12.396	5578.16
12.3996	-9975.85	12.4003	-9779.87	12.4052	-9734.89	12.4016	-9628.7	12.4041	-9609.24	12.4055	-9596.02		12.4007	4988.37	12.4016	4964.18	12.3994	5188.78	12.4003	5378.97	12.4032	5579.18
12.4068	-9975.82	12.4075	-9773.65	12.4124	-9726.01	12.4088	-9619.78	12.4113	-9599.48	12.4126	-9586.56		12.4079	4988.13	12.4088	4963.85	12.4066	5189.11	12.4075	5380.03	12.4104	5580.36
12.414	-9975.79	12.4147	-9766.79	12.4196	-9716.32	12.416	-9609.88	12.4185	-9588.78	12.4199	-9576.26		12.4151	4987.9	12.416	4963.61	12.4138	5189.51	12.4147	5381.16	12.4176	5581.71
12.4212	-9975.76	12.4219	-9759.27	12.4268	-9705.84	12.4232	-9599.02	12.4257	-9577.13	12.427	-9565.17		12.4223	4987.66	12.4232	4963.49	12.421	5189.99	12.4219	5382.38	12.4248	5583.22
12.4284	-9975.73	12.4291	-9751.13	12.434	-9694.62	12.4304	-9587.24	12.4329	-9564.55	12.4343	-9553.33		12.4295	4987.41	12.4304	4963.5	12.4282	5190.52	12.4291	5383.68	12.432	5584.88
12.4356	-9975.72	12.4363	-9742.36	12.4412	-9682.7	12.4376	-9574.6	12.4401	-9551.09	12.4414	-9540.8		12.4367	4987.13	12.4376	4963.64	12.4354	5191.13	12.4363	5385.08	12.4392	5586.67
12.4428	-9975.71	12.4435	-9732.98	12.4484	-9670.17	12.4448	-9561.16	12.4473	-9536.84	12.4487	-9527.66		12.4439	4986.82	12.4448	4963.9	12.4426	5191.8	12.4435	5386.6	12.4464	5588.59
12.45	-9975.72	12.4507	-9723.03	12.4556	-9657.11	12.452	-9547	12.4545	-9521.87	12.4558	-9513.98		12.4511	4986.48	12.452	4964.26	12.4498	5192.54	12.4507	5388.23	12.4536	5590.6
12.4572	-9975.76	12.4579	-9712.55	12.4628	-9643.63	12.4592	-9532.21	12.4617	-9506.32	12.4631	-9499.87		12.4583	4986.12	12.4592	4964.72	12.457	5193.34	12.4579	5390	12.4608	5592.68
12.4644	-9975.83	12.4651	-9701.61	12.47	-9629.84	12.4664	-9516.87	12.4689	-9490.31	12.4703	-9485.45		12.4655	4985.75	12.4664	4965.24	12.4642	5194.22	12.4651	5391.91	12.468	5594.83
12.4716	-9975.93	12.4723	-9690.28	12.4772	-9615.87	12.4736	-9501.11	12.4761	-9474.01	12.4774	-9470.86		12.4727	4985.38	12.4736	4965.82	12.4714	5195.19	12.4723	5393.95	12.4752	5597.03
12.4788	-9976.04	12.4795	-9678.66	12.4844	-9601.83	12.4808	-9485.03	12.4833	-9457.55	12.4847	-9456.24		12.4799	4985.02	12.4808	4966.42	12.4786	5196.26	12.4795	5396.11	12.4824	5599.3
12.486	-9976.15	12.4867	-9666.87	12.4916	-9587.85	12.488	-9468.77	12.4905	-9441.1	12.4918	-9441.75		12.4871	4984.7	12.488	4967.04	12.4858	5197.45	12.4867	5398.39	12.4896	5601.64
12.4932	-9976.26	12.4939	-9655.03	12.4988	-9574.04	12.4952	-9452.48	12.4977	-9424.82	12.4991	-9427.53		12.4943	4984.42	12.4952	4967.67	12.493	5198.76	12.4939	5400.77	12.4968	5604.08
12.5004	-9976.35	12.5011	-9643.27	12.506	-9560.53	12.5024	-9436.31	12.5049	-9408.88	12.5062	-9413.71		12.5015	4984.2	12.5024	4968.3	12.5002	5200.19	12.5011	5403.23	12.504	5606.62
12.5076	-9976.44	12.5083	-9631.74	12.5132	-9547.45	12.5096	-9420.45	12.5121	-9393.42	12.5135	-9400.43		12.5087	4984.03	12.5096	4968.93	12.5074	5201.75	12.5083	5405.76	12.5112	5609.31
12.5148	-9976.53	12.5155	-9620.56	12.5204	-9534.92	12.5168	-9405.06	12.5193	-9378.6	12.5206	-9387.82		12.5159	4983.92	12.5168	4969.54	12.5146	5203.41	12.5155	5408.35	12.5184	5612.15
12.522	-9976.61	12.5227	-9609.83	12.5276	-9523.06	12.524	-9390.31	12.5265	-9364.57	12.5279	-9376		12.5231	4983.85	12.524	4970.14	12.5218	5205.15	12.5227	5410.98	12.5256	5615.16
12.5292	-9976.71	12.5299	-9599.68	12.5348	-9512	12.5312	-9376.35	12.5337	-9351.43	12.5351	-9365.07		12.5303	4983.83	12.5312	4970.72	12.529	5206.95	12.5299	5413.66	12.5328	5618.35
12.5364	-9976.81	12.5371	-9590.19	12.542	-9501.85	12.5384	-9363.32	12.5409	-9339.28	12.5422	-9355.13		12.5375	4983.84	12.5384	4971.27	12.5362	5208.8	12.5371	5416.39	12.54	5621.72
12.5436	-9976.91	12.5443	-9581.42	12.5492	-9492.71	12.5456	-9351.33	12.5481	-9328.22	12.5495	-9346.24		12.5447	4983.86	12.5456	4971.78	12.5434	5210.65	12.5443	5419.19	12.5472	5625.27
12.5508	-9977.01	12.5515	-9573.45	12.5564	-9484.66	12.5528	-9340.5	12.5553	-9318.31	12.5566	-9338.48		12.5519	4983.87	12.5528	4972.26	12.5506	5212.51	12.5515	5422.1	12.5544	5629.03
12.558	-9977.08	12.5587	-9566.3	12.5636	-9477.77	12.56	-9330.89	12.5625	-9309.62	12.5639	-9331.92		12.5591	4983.85	12.56	4972.68	12.5578	5214.38	12.5587	5425.17	12.5616	5633
12.5652	-9977.13	12.5659	-9560.02	12.5708	-9472.05	12.5672	-9322.56	12.5697	-9302.19	12.571	-9326.57		12.5663	4983.82	12.5672	4973.06	12.565	5216.28	12.5659	5428.48	12.5688	5637.23
12.5724	-9977.16	12.5731	-9554.63	12.578	-9467.54	12.5744	-9315.55	12.5769	-9296.05	12.5783	-9322.46		12.5735	4983.75	12.5744	4973.4	12.5722	5218.22	12.5731	5432.07	12.576	5641.77
12.5796	-9977.17	12.5803	-9550.15	12.5852	-9464.21	12.5816	-9309.86	12.5841	-9291.25	12.5854	-9319.56		12.5807	4983.66	12.5816	4973.71	12.5794	5220.22	12.5803	5436.05	12.5832	5646.71
12.5868	-9977.18	12.5875	-9546.6	12.5924	-9462.07	12.5888	-9305.49	12.5913	-9287.79	12.5927	-9317.83		12.5879	4983.54	12.5888	4974.02	12.5866	5222.33	12.5875	5440.51	12.5904	5652.18
12.594	-9977.19	12.5947	-9544	12.5996	-9461.08	12.596	-9302.44	12.5985	-9285.67	12.5998	-9317.22		12.5951	4983.42	12.596	4974.37	12.5938	5224.6	12.5947	5445.56	12.5976	5658.3
12.6012	-9977.22	12.6019	-9542.33	12.6068	-9461.21	12.6032	-9300.65	12.6057	-9284.86	12.607	-9317.65		12.6023	4983.32	12.6032	4974.82	12.601	5227.09	12.6019	5451.32	12.6048	5665.26
12.6084	-9977.28	12.6091	-9541.6	12.614	-9462.42	12.6104	-9300.09	12.6129	-9285.28	12.6143	-9319.02		12.6095	4983.24	12.6104	4975.41	12.6082	5229.91	12.6091	5457.96	12.612	5673.23
12.6156	-9977.37	12.6163	-9541.77	12.6212	-9464.63	12.6176	-9300.68	12.6201	-9286.85	12.6214	-9321.21		12.6167	4983.19	12.6176	4976.21	12.6154	5233.14	12.6163	5465.64	12.6192	5682.45
12.6228	-9977.47	12.6235	-9542.82	12.6284	-9467.78	12.6248	-9302.36	12.6273	-9289.44	12.6287	-9324.11		12.6239	4983.17	12.6248	4977.29	12.6226	5236.92	12.6235	5474.56	12.6264	5693.16
12.63	-9977.55	12.6307	-9544.7	12.6356	-9471.78	12.632	-9305.04	12.6345	-9292.91	12.6358	-9327.59		12.6311	4983.17	12.632	4978.72	12.6298	5241.39	12.6307	5484.95	12.6336	5705.67
12.6372	-9977.59	12.6379	-9547.36	12.6428	-9476.51	12.6392	-9308.62	12.6417	-9297.09	12.6431	-9331.54		12.6383	4983.18	12.6392	4980.57	12.637	5246.71	12.6379	5497.08	12.6408	5720.28
12.6444	-9977.59	12.6451	-9550.71	12.65	-9481.86	12.6464	-9312.99	12.6489	-9301.77	12.6502	-9335.81		12.6455	4983.19	12.6464	4982.93	12.6442	5253.05	12.6451	5511.23	12.648	5737.33
12.6516	-9977.54	12.6523	-9554.71	12.6572	-9487.69	12.6536	-9318.01	12.6561	-9306.79	12.6575	-9340.25		12.6527	4983.2	12.6536	4985.87	12.6514	5260.58	12.6523	5527.71	12.6552	5757.18
12.6588	-9977.44	12.6595	-9559.27	12.6644	-9493.88	12.6608	-9323.54	12.6633	-9311.94	12.6646	-9344.68		12.6599	4983.18	12.6608	4989.46	12.6586	5269.47	12.6595	5546.83	12.6624	5780.25
12.666	-9977.32	12.6667	-9564.31	12.6716	-9500.3	12.668	-9329.42	12.6705	-9317.05	12.6718	-9348.92		12.6671	4983.14	12.668	4993.79	12.6658	5279.92	12.6667	5568.91	12.6696	5806.95
12.6732	-9977.19	12.6739	-9569.74	12.6788	-9506.81	12.6752	-9335.49	12.6777	-9321.93	12.6791	-9352.74		12.6743	4983.08	12.6752	4998.95	12.673	5292.1	12.6739	5594.27	12.6768	5837.7
12.6804	-9977.07	12.6811	-9575.47	12.686	-9513.3	12.6824	-9341.59	12.6849	-9326.41	12.6862	-9355.94		12.6815	4983.01	12.6824	5005.02	12.6802	5306.2	12.6811	5623.22	12.684	5872.93
12.6876	-9977	12.6883	-9581.39	12.6932	-9519.62	12.6896	-9347.56	12.6921	-9330.32	12.6935	-9358.27		12.6887	4982.95	12.6896	5012.09	12.6874	5322.41	12.6883	5656.05	12.6912	5913.06
12.6948	-9977	12.6955	-9587.4	12.7004	-9525.64	12.6968	-9353.22	12.6993	-9333.49	12.7006	-9359.53		12.6959	4982.91	12.6968	5020.24	12.6946	5340.91	12.6955	5693.04	12.6984	5958.49
12.702	-9977.05	12.7027	-9593.38	12.7076	-9531.23	12.704	-9358.41	12.7065	-9335.76	12.7079	-9359.5		12.7031	4982.89	12.704	5029.55	12.7018	5361.88	12.7027	5734.42	12.7056	6009.61
12.7092	-9977.17	12.7099	-9599.22	12.7148	-9536.26	12.7112	-9362.93	12.7137	-9336.96	12.715	-9357.98		12.7103	4982.9	12.7112	5040.1	12.709	5385.48	12.7099	5780.38	12.7128	6066.76
12.7164	-9977.33	12.7171	-9604.82	12.722	-9540.6	12.7184	-9366.63	12.7209	-9336.91	12.7223	-9354.82		12.7175	4982.92	12.7184	5051.99	12.7162	5411.88	12.7171	5831.08	12.72	6130.24
12.7236	-9977.51	12.7243	-9610.07	12.7292	-9544.11	12.7256	-9369.33	12.7281	-9335.45	12.7294	-9349.89		12.7247	4982.97	12.7256	5065.27	12.7234	5441.17	12.7243	5886.63	12.7272	6200.29
12.7308	-9977.68	12.7315	-9614.89	12.7364	-9546.69	12.7328	-9370.87	12.7353	-9332.41	12.7366	-9343.1		12.7319	4983.02	12.7328	5080	12.7306	5473.42	12.7315	5947.07	12.7344	6277.05
12.738	-9977.82	12.7387	-9619.18	12.7436	-9548.26	12.74	-9371.13	12.7425	-9327.67	12.7439	-9334.41		12.7391	4983.07	12.74	5096.22	12.7378	5508.67	12.7387	6012.37	12.7416	6360.6
12.7452	-9977.93	12.7459	-9622.89	12.7508	-9548.75	12.7472	-9370	12.7497	-9321.15	12.751	-9323.82		12.7463	4983.1	12.7472	5113.92	12.745	5546.87	12.7459	6082.43	12.7488	6450.93
12.7524	-9978.01	12.7531	-9625.95	12.758	-9548.14	12.7544	-9367.4	12.7569	-9312.78	12.7583	-9311.34		12.7535	4983.12	12.7544	5133.08	12.7522	5587.96	12.7531	6157.08	12.756	6547.92
12.7596	-9978.05	12.7603	-9628.32	12.7652	-9546.42	12.7616	-9363.3	12.7641	-9302.56	12.7654	-9297.03		12.7607	4983.12	12.7616	5153.64	12.7594	5631.8	12.7603	6236.07	12.7632	6651.37
12.7668	-9978.07	12.7675	-9629.99	12.7724	-9543.62	12.7688	-9357.73	12.7713	-9290.55	12.7727	-9280.98		12.7679	4983.1	12.7688	5175.48	12.7666	5678.2	12.7675	6319.08	12.7704	6760.94
12.774	-9978.07	12.7747	-9630.94	12.7796	-9539.8	12.776	-9350.73	12.7785	-9276.82	12.7798	-9263.34		12.7751	4983.07	12.776	5198.46	12.7738	5726.96	12.7747	6405.7	12.7776	6876.22
12.7812	-9978.09	12.7819	-9631.18	12.7868	-9535.02	12.7832	-9342.37	12.7857	-9261.5	12.7871	-9244.26		12.7823	4983.04	12.7832	5222.42	12.781	5777.81	12.7819	6495.47	12.7848	6996.7
12.7884	-9978.12	12.7891	-9630.73	12.794	-9529.37	12.7904	-9332.74	12.7929	-9244.77	12.7942	-9223.91		12.7895	4983.02	12.7904	5247.2	12.7882	5830.48	12.7891	6587.87	12.792	7121.78
12.7956	-9978.18	12.7963	-9629.63	12.8012	-9522.95	12.7976	-9321.96	12.8001	-9226.8	12.8015	-9202.51		12.7967	4983.01	12.7976	5272.63	12.7954	5884.65	12.7963	6682.35	12.7992	7250.78
12.8028	-9978.26	12.8035	-9627.92	12.8084	-9515.87	12.8048	-9310.14	12.8073	-9207.82	12.8087	-9180.27		12.8039	4983.04	12.8048	5298.54	12.8026	5940.02	12.8035	6778.32	12.8064	7382.97
12.81	-9978.35	12.8107	-9625.64	12.8156	-9508.24	12.812	-9297.39	12.8145	-9188.03	12.8158	-9157.45		12.8111	4983.1	12.812	5324.76	12.8098	5996.23	12.8107	6875.19	12.8136	7517.57
12.8172	-9978.43	12.8179	-9622.86	12.8228	-9500.19	12.8192	-9283.86	12.8217	-9167.68	12.8231	-9134.33		12.8183	4983.21	12.8192	5351.14	12.817	6052.94	12.8179	6972.36	12.8208	7653.76
12.8244	-9978.5	12.8251	-9619.63	12.83	-9491.84	12.8264	-9269.69	12.8289	-9147.02	12.8302	-9111.18		12.8255	4983.35	12.8264	5377.52	12.8242	6109.81	12.8251	7069.29	12.828	7790.75
12.8316	-9978.57	12.8323	-9616.04	12.8372	-9483.34	12.8336	-9255.04	12.8361	-9126.32	12.8375	-9088.27		12.8327	4983.52	12.8336	5403.74	12.8314	6166.51	12.8323	7165.47	12.8352	7927.75
12.8388	-9978.62	12.8395	-9612.15	12.8444	-9474.82	12.8408	-9240.1	12.8433	-9105.82	12.8446	-9065.85		12.8399	4983.7	12.8408	5429.67	12.8386	6222.75	12.8395	7260.46	12.8424	8064.06
12.846	-9978.66	12.8467	-9608.06	12.8516	-9466.44	12.848	-9225.07	12.8505	-9085.8	12.8519	-9044.17		12.8471	4983.88	12.848	5455.14	12.8458	6278.25	12.8467	7353.87	12.8496	8199.01
12.8532	-9978.69	12.8539	-9603.87	12.8588	-9458.34	12.8552	-9210.18	12.8577	-9066.48	12.859	-9023.44		12.8543	4984.05	12.8552	5480.04	12.853	6332.78	12.8539	7445.41	12.8568	8332.03
12.8604	-9978.72	12.8611	-9599.67	12.866	-9450.66	12.8624	-9195.66	12.8649	-9048.11	12.8663	-9003.87		12.8615	4984.19	12.8624	5504.26	12.8602	6386.15	12.8611	7534.85	12.864	8462.7
12.8676	-9978.75	12.8683	-9595.58	12.8732	-9443.52	12.8696	-9181.74	12.8721	-9030.9	12.8735	-8985.64		12.8687	4984.28	12.8696	5527.71	12.8674	6438.2	12.8683	7622.06	12.8712	8590.67
12.8748	-9978.8	12.8755	-9591.68	12.8804	-9437.04	12.8768	-9168.66	12.8793	-9015.03	12.8806	-8968.92		12.8759	4984.33	12.8768	5550.35	12.8746	6488.83	12.8755	7706.98	12.8784	8715.76
12.882	-9978.86	12.8827	-9588.05	12.8876	-9431.3	12.884	-9156.61	12.8865	-9000.67	12.8879	-8953.86		12.8831	4984.33	12.884	5572.15	12.8818	6538.01	12.8827	7789.62	12.8856	8837.91
12.8892	-9978.93	12.8899	-9584.78	12.8948	-9426.37	12.8912	-9145.77	12.8937	-8987.96	12.895	-8940.6		12.8903	4984.3	12.8912	5593.13	12.889	6585.73	12.8899	7870.11	12.8928	8957.19
12.8964	-9979.01	12.8971	-9581.93	12.902	-9422.33	12.8984	-9136.27	12.9009	-8977.02	12.9023	-8929.29		12.8975	4984.24	12.8984	5613.31	12.8962	6632.03	12.8971	7948.61	12.9	9073.79
12.9036	-9979.09	12.9043	-9579.53	12.9092	-9419.24	12.9056	-9128.19	12.9081	-8967.93	12.9094	-8920.02		12.9047	4984.14	12.9056	5632.74	12.9034	6677	12.9043	8025.4	12.9072	9188
12.9108	-9979.16	12.9115	-9577.62	12.9164	-9417.14	12.9128	-9121.6	12.9153	-8960.76	12.9167	-8912.91		12.9119	4984.03	12.9128	5651.49	12.9106	6720.77	12.9115	8100.82	12.9144	9300.2
12.918	-9979.21	12.9187	-9576.25	12.9236	-9416.07	12.92	-9116.54	12.9225	-8955.56	12.9238	-8908		12.9191	4983.9	12.92	5669.63	12.9178	6763.51	12.9187	8175.27	12.9216	9410.85
12.9252	-9979.24	12.9259	-9575.43	12.9308	-9416.09	12.9272	-9113.02	12.9297	-8952.34	12.9311	-8905.32		12.9263	4983.76	12.9272	5687.26	12.925	6805.42	12.9259	8249.19	12.9288	9520.46
12.9324	-9979.24	12.9331	-9575.21	12.938	-9417.21	12.9344	-9111.05	12.9369	-8951.11	12.9383	-8904.88		12.9335	4983.61	12.9344	5704.46	12.9322	6846.71	12.9331	8323.05	12.936	9629.6
12.9396	-9979.19	12.9403	-9575.62	12.9452	-9419.46	12.9416	-9110.63	12.9441	-8951.86	12.9454	-8906.65		12.9407	4983.45	12.9416	5721.35	12.9394	6887.61	12.9403	8397.31	12.9432	9738.85
12.9468	-9979.12	12.9475	-9576.66	12.9524	-9422.83	12.9488	-9111.76	12.9513	-8954.6	12.9527	-8910.57		12.9479	4983.27	12.9488	5738.02	12.9466	6928.38	12.9475	8472.42	12.9504	9848.81
12.954	-9979	12.9547	-9578.37	12.9596	-9427.29	12.956	-9114.45	12.9585	-8959.28	12.9598	-8916.6		12.9551	4983.09	12.956	5754.57	12.9538	6969.25	12.9547	8548.78	12.9576	9960.04
12.9612	-9978.87	12.9619	-9580.74	12.9668	-9432.83	12.9632	-9118.71	12.9657	-8965.88	12.9671	-8924.66		12.9623	4982.9	12.9632	5771.09	12.961	7010.48	12.9619	8626.74	12.9648	10073.1
12.9684	-9978.73	12.9691	-9583.78	12.974	-9439.39	12.9704	-9124.53	12.9729	-8974.35	12.9742	-8934.65		12.9695	4982.71	12.9704	5787.68	12.9682	7052.29	12.9691	8706.56	12.972	10188.4
12.9756	-9978.61	12.9763	-9587.47	12.9812	-9446.93	12.9776	-9131.88	12.9801	-8984.64	12.9815	-8946.51		12.9767	4982.53	12.9776	5804.39	12.9754	7094.88	12.9763	8788.39	12.9792	10306.3
12.9828	-9978.53	12.9835	-9591.77	12.9884	-9455.4	12.9848	-9140.73	12.9873	-8996.69	12.9886	-8960.14		12.9839	4982.37	12.9848	5821.26	12.9826	7138.39	12.9835	8872.32	12.9864	10427.2
12.99	-9978.5	12.9907	-9596.64	12.9956	-9464.76	12.992	-9151.03	12.9945	-9010.4	12.9959	-8975.44		12.9911	4982.23	12.992	5838.32	12.9898	7182.93	12.9907	8958.32	12.9936	10551
12.9972	-9978.51	12.9979	-9602.05	13.0028	-9474.92	12.9992	-9162.69	13.0017	-9025.68	13.003	-8992.3		12.9983	4982.13	12.9992	5855.59	12.997	7228.52	12.9979	9046.28	13.0008	10677.8
13.0044	-9978.57	13.0051	-9607.94	13.01	-9485.82	13.0064	-9175.65	13.0089	-9042.41	13.0102	-9010.6		13.0055	4982.06	13.0064	5873.04	13.0042	7275.12	13.0051	9135.99	13.008	10807.5
13.0116	-9978.64	13.0123	-9614.28	13.0172	-9497.38	13.0136	-9189.77	13.0161	-9060.47	13.0175	-9030.21		13.0127	4982.04	13.0136	5890.65	13.0114	7322.66	13.0123	9227.19	13.0152	10939.6
13.0188	-9978.71	13.0195	-9621.03	13.0244	-9509.52	13.0208	-9204.95	13.0233	-9079.73	13.0246	-9051		13.0199	4982.05	13.0208	5908.37	13.0186	7370.97	13.0195	9319.48	13.0224	11073.7
13.026	-9978.75	13.0267	-9628.15	13.0316	-9522.17	13.028	-9221.05	13.0305	-9100.06	13.0319	-9072.83		13.0271	4982.08	13.028	5926.11	13.0258	7419.83	13.0267	9412.42	13.0296	11209.3
13.0332	-9978.75	13.0339	-9635.61	13.0388	-9535.25	13.0352	-9237.96	13.0377	-9121.34	13.039	-9095.57		13.0343	4982.12	13.0352	5943.79	13.033	7468.98	13.0339	9505.48	13.0368	11345.5
13.0404	-9978.7	13.0411	-9643.38	13.046	-9548.69	13.0424	-9255.56	13.0449	-9143.43	13.0463	-9119.07		13.0415	4982.16	13.0424	5961.31	13.0402	7518.1	13.0411	9598.04	13.044	11481.6
13.0476	-9978.62	13.0483	-9651.44	13.0532	-9562.45	13.0496	-9273.75	13.0521	-9166.19	13.0534	-9143.19		13.0487	4982.18	13.0496	5978.56	13.0474	7566.85	13.0483	9689.45	13.0512	11616.7
13.0548	-9978.51	13.0555	-9659.74	13.0604	-9576.45	13.0568	-9292.44	13.0593	-9189.47	13.0607	-9167.8		13.0559	4982.17	13.0568	5995.4	13.0546	7614.87	13.0555	9778.97	13.0584	11749.7
13.062	-9978.41	13.0627	-9668.23	13.0676	-9590.64	13.064	-9311.52	13.0665	-9213.14	13.0678	-9192.77		13.0631	4982.13	13.064	6011.69	13.0618	7661.74	13.0627	9865.81	13.0656	11879.7
13.0692	-9978.34	13.0699	-9676.88	13.0748	-9604.95	13.0712	-9330.91	13.0737	-9237.05	13.075	-9217.97		13.0703	4982.05	13.0712	6027.28	13.069	7707.08	13.0699	9949.2	13.0728	12005.7
13.0764	-9978.3	13.0771	-9685.62	13.082	-9619.32	13.0784	-9350.48	13.0809	-9261.05	13.0823	-9243.25		13.0775	4981.93	13.0784	6042.01	13.0762	7750.46	13.0771	10028.4	13.08	12126.4
13.0836	-9978.29	13.0843	-9694.4	13.0892	-9633.67	13.0856	-9370.14	13.0881	-9284.99	13.0894	-9268.49		13.0847	4981.76	13.0856	6055.71	13.0834	7791.5	13.0843	10102.5	13.0872	12241
13.0908	-9978.29	13.0915	-9703.16	13.0964	-9647.9	13.0928	-9389.77	13.0953	-9308.75	13.0967	-9293.55		13.0919	4981.56	13.0928	6068.23	13.0906	7829.82	13.0915	10171	13.0944	12348.3
13.098	-9978.29	13.0987	-9711.85	13.1036	-9661.94	13.1	-9409.23	13.1025	-9332.19	13.1038	-9318.3		13.0991	4981.31	13.1	6079.4	13.0978	7865.06	13.0987	10233.2	13.1016	12447.2
13.1052	-9978.26	13.1059	-9720.41	13.1108	-9675.72	13.1072	-9428.43	13.1097	-9355.21	13.1111	-9342.59		13.1063	4981.03	13.1072	6089.09	13.105	7896.87	13.1059	10288.6	13.1088	12537
13.1124	-9978.21	13.1131	-9728.81	13.118	-9689.15	13.1144	-9447.24	13.1169	-9377.71	13.1182	-9366.31		13.1135	4980.72	13.1144	6097.15	13.1122	7924.94	13.1131	10336.5	13.116	12616.5
13.1196	-9978.11	13.1203	-9737.01	13.1252	-9702.19	13.1216	-9465.58	13.1241	-9399.61	13.1255	-9389.34		13.1207	4980.41	13.1216	6103.49	13.1194	7948.98	13.1203	10376.6	13.1232	12685.3
13.1268	-9977.98	13.1275	-9744.99	13.1324	-9714.8	13.1288	-9483.36	13.1313	-9420.84	13.1326	-9411.57		13.1279	4980.1	13.1288	6108.02	13.1266	7968.74	13.1275	10408.5	13.1304	12742.5
13.134	-9977.84	13.1347	-9752.72	13.1396	-9726.96	13.136	-9500.55	13.1385	-9441.33	13.1398	-9432.94		13.1351	4979.81	13.136	6110.68	13.1338	7983.99	13.1347	10431.8	13.1376	12787.6
13.1412	-9977.7	13.1419	-9760.18	13.1468	-9738.62	13.1432	-9517.08	13.1457	-9461.04	13.1471	-9453.38		13.1423	4979.56	13.1432	6111.42	13.141	7994.54	13.1419	10446.4	13.1448	12820.3
13.1484	-9977.58	13.1491	-9767.34	13.154	-9749.77	13.1504	-9532.96	13.1529	-9479.91	13.1542	-9472.86		13.1495	4979.35	13.1504	6110.22	13.1482	8000.23	13.1491	10451.9	13.152	12840.2
13.1556	-9977.49	13.1563	-9774.19	13.1612	-9760.38	13.1576	-9548.14	13.1601	-9497.91	13.1615	-9491.34		13.1567	4979.19	13.1576	6107.05	13.1554	8000.96	13.1563	10448.2	13.1592	12847.2
13.1628	-9977.44	13.1635	-9780.71	13.1684	-9770.45	13.1648	-9562.62	13.1673	-9515.02	13.1686	-9508.83		13.1639	4979.05	13.1648	6101.91	13.1626	7996.66	13.1635	10435.3	13.1664	12841
13.17	-9977.43	13.1707	-9786.88	13.1756	-9779.95	13.172	-9576.38	13.1745	-9531.23	13.1759	-9525.34		13.1711	4978.94	13.172	6094.8	13.1698	7987.3	13.1707	10413	13.1736	12821.6
13.1772	-9977.45	13.1779	-9792.69	13.1828	-9788.89	13.1792	-9589.42	13.1817	-9546.51	13.183	-9540.91		13.1783	4978.82	13.1792	6085.72	13.177	7972.91	13.1779	10381.5	13.1808	12789
13.1844	-9977.5	13.1851	-9798.16	13.19	-9797.26	13.1864	-9601.73	13.1889	-9560.88	13.1903	-9555.56		13.1855	4978.69	13.1864	6074.7	13.1842	7953.51	13.1851	10340.9	13.188	12743.4
13.1916	-9977.56	13.1923	-9803.27	13.1972	-9805.06	13.1936	-9613.31	13.1961	-9574.32	13.1974	-9569.33		13.1927	4978.51	13.1936	6061.76	13.1914	7929.18	13.1923	10291.2	13.1952	12685
13.1988	-9977.65	13.1995	-9808.06	13.2044	-9812.3	13.2008	-9624.16	13.2033	-9586.87	13.2047	-9582.26		13.1999	4978.29	13.2008	6046.94	13.1986	7899.98	13.1995	10232.7	13.2024	12613.8
13.206	-9977.75	13.2067	-9812.53	13.2116	-9819.01	13.208	-9634.27	13.2105	-9598.56	13.2119	-9594.38		13.2071	4978	13.208	6030.29	13.2058	7866.02	13.2067	10165.7	13.2096	12530.3
13.2132	-9977.87	13.2139	-9816.71	13.2188	-9825.23	13.2152	-9643.67	13.2177	-9609.42	13.219	-9605.71		13.2143	4977.66	13.2152	6011.84	13.213	7827.42	13.2139	10090.4	13.2168	12434.8
13.2204	-9978.01	13.2211	-9820.61	13.226	-9831	13.2224	-9652.37	13.2249	-9619.49	13.2263	-9616.3		13.2215	4977.26	13.2224	5991.67	13.2202	7784.32	13.2211	10007.2	13.224	12327.7
13.2276	-9978.17	13.2283	-9824.26	13.2332	-9836.37	13.2296	-9660.42	13.2321	-9628.81	13.2334	-9626.15		13.2287	4976.84	13.2296	5969.83	13.2274	7736.88	13.2283	9916.41	13.2312	12209.6
13.2348	-9978.36	13.2355	-9827.67	13.2404	-9841.37	13.2368	-9667.86	13.2393	-9637.42	13.2407	-9635.3		13.2359	4976.39	13.2368	5946.41	13.2346	7685.29	13.2355	9818.53	13.2384	12081
13.242	-9978.56	13.2427	-9830.85	13.2476	-9846.05	13.244	-9674.73	13.2465	-9645.37	13.2478	-9643.78		13.2431	4975.94	13.244	5921.5	13.2418	7629.79	13.2427	9713.97	13.2456	11942.4
13.2492	-9978.79	13.2499	-9833.83	13.2548	-9850.45	13.2512	-9681.08	13.2537	-9652.71	13.2551	-9651.62		13.2503	4975.5	13.2512	5895.19	13.249	7570.64	13.2499	9603.21	13.2528	11794.5
13.2564	-9979.03	13.2571	-9836.62	13.262	-9854.61	13.2584	-9686.95	13.2609	-9659.5	13.2622	-9658.89		13.2575	4975.06	13.2584	5867.59	13.2562	7508.16	13.2571	9486.75	13.26	11638
13.2636	-9979.29	13.2643	-9839.23	13.2692	-9858.54	13.2656	-9692.37	13.2681	-9665.77	13.2695	-9665.64		13.2647	4974.63	13.2656	5838.84	13.2634	7442.67	13.2643	9365.16	13.2672	11473.6
13.2708	-9979.56	13.2715	-9841.68	13.2764	-9862.25	13.2728	-9697.41	13.2753	-9671.58	13.2767	-9671.92		13.2719	4974.2	13.2728	5809.05	13.2706	7374.51	13.2715	9239	13.2744	11302
13.278	-9979.84	13.2787	-9843.97	13.2836	-9865.75	13.28	-9702.08	13.2825	-9676.96	13.2838	-9677.79		13.2791	4973.76	13.28	5778.37	13.2778	7304.03	13.2787	9108.88	13.2816	11124
13.2852	-9980.12	13.2859	-9846.11	13.2908	-9869.02	13.2872	-9706.41	13.2897	-9681.97	13.2911	-9683.29		13.2863	4973.31	13.2872	5746.93	13.285	7231.57	13.2859	8975.44	13.2888	10940.5
13.2924	-9980.41	13.2931	-9848.1	13.298	-9872.08	13.2944	-9710.42	13.2969	-9686.65	13.2982	-9688.47		13.2935	4972.84	13.2944	5714.86	13.2922	7157.46	13.2931	8839.33	13.296	10752.4
13.2996	-9980.69	13.3003	-9849.94	13.3052	-9874.92	13.3016	-9714.12	13.3041	-9691.04	13.3055	-9693.38		13.3007	4972.37	13.3016	5682.33	13.2994	7082.03	13.3003	8701.2	13.3032	10560.4
13.3068	-9980.97	13.3075	-9851.63	13.3124	-9877.55	13.3088	-9717.54	13.3113	-9695.18	13.3126	-9698.04		13.3079	4971.91	13.3088	5649.45	13.3066	7005.6	13.3075	8561.7	13.3104	10365.4
13.314	-9981.24	13.3147	-9853.17	13.3196	-9879.98	13.316	-9720.71	13.3185	-9699.07	13.3199	-9702.48		13.3151	4971.46	13.316	5616.4	13.3138	6928.46	13.3147	8421.48	13.3176	10168.5
13.3212	-9981.5	13.3219	-9854.58	13.3268	-9882.24	13.3232	-9723.63	13.3257	-9702.74	13.327	-9706.71		13.3223	4971.03	13.3232	5583.3	13.321	6850.93	13.3219	8281.2	13.3248	9970.38
13.3284	-9981.73	13.3291	-9855.87	13.334	-9884.34	13.3304	-9726.32	13.3329	-9706.18	13.3343	-9710.74		13.3295	4970.63	13.3304	5550.31	13.3282	6773.32	13.3291	8141.49	13.332	9772.02
13.3356	-9981.94	13.3363	-9857.07	13.3412	-9886.31	13.3376	-9728.78	13.3401	-9709.4	13.3415	-9714.59		13.3367	4970.24	13.3376	5517.59	13.3354	6695.98	13.3363	8002.97	13.3392	9574.26
13.3428	-9982.14	13.3435	-9858.18	13.3484	-9888.17	13.3448	-9731.02	13.3473	-9712.39	13.3486	-9718.25		13.3439	4969.85	13.3448	5485.26	13.3426	6619.25	13.3435	7866.22	13.3464	9377.94
13.35	-9982.31	13.3507	-9859.23	13.3556	-9889.95	13.352	-9733.07	13.3545	-9715.16	13.3559	-9721.71		13.3511	4969.45	13.352	5453.49	13.3498	6543.44	13.3507	7731.8	13.3536	9183.88
13.3572	-9982.46	13.3579	-9860.23	13.3628	-9891.63	13.3592	-9734.94	13.3617	-9717.69	13.363	-9724.94		13.3583	4969.04	13.3592	5422.37	13.357	6468.88	13.3579	7600.22	13.3608	8992.84
13.3644	-9982.6	13.3651	-9861.15	13.37	-9893.21	13.3664	-9736.65	13.3689	-9719.99	13.3703	-9727.94		13.3655	4968.6	13.3664	5392.02	13.3642	6395.88	13.3651	7471.95	13.368	8805.56
13.3716	-9982.72	13.3723	-9862.01	13.3772	-9894.7	13.3736	-9738.21	13.3761	-9722.07	13.3774	-9730.68		13.3727	4968.14	13.3736	5362.51	13.3714	6324.73	13.3723	7347.41	13.3752	8622.69
13.3788	-9982.82	13.3795	-9862.78	13.3844	-9896.05	13.3808	-9739.61	13.3833	-9723.94	13.3847	-9733.17		13.3799	4967.68	13.3808	5333.91	13.3786	6255.66	13.3795	7226.93	13.3824	8444.86
13.386	-9982.92	13.3867	-9863.46	13.3916	-9897.25	13.388	-9740.86	13.3905	-9725.63	13.3918	-9735.38		13.3871	4967.23	13.388	5306.26	13.3858	6188.9	13.3867	7110.81	13.3896	8272.63
13.3932	-9983.01	13.3939	-9864.03	13.3988	-9898.25	13.3952	-9741.97	13.3977	-9727.12	13.3991	-9737.3		13.3943	4966.81	13.3952	5279.63	13.393	6124.62	13.3939	6999.28	13.3968	8106.49
13.4004	-9983.09	13.4011	-9864.5	13.406	-9899.03	13.4024	-9742.93	13.4049	-9728.39	13.4062	-9738.92		13.4015	4966.44	13.4024	5254.03	13.4002	6062.96	13.4011	6892.55	13.404	7946.88
13.4076	-9983.15	13.4083	-9864.84	13.4132	-9899.55	13.4096	-9743.7	13.4121	-9729.43	13.4134	-9740.23		13.4087	4966.13	13.4096	5229.51	13.4074	6004.03	13.4083	6790.79	13.4112	7794.16
13.4148	-9983.19	13.4155	-9865.07	13.4204	-9899.78	13.4168	-9744.28	13.4193	-9730.19	13.4207	-9741.21		13.4159	4965.88	13.4168	5206.1	13.4146	5947.92	13.4155	6694.13	13.4184	7648.62
13.422	-9983.2	13.4227	-9865.18	13.4276	-9899.7	13.424	-9744.62	13.4265	-9730.62	13.4278	-9741.83		13.4231	4965.68	13.424	5183.87	13.4218	5894.7	13.4227	6602.66	13.4256	7510.48
13.4292	-9983.19	13.4299	-9865.15	13.4348	-9899.29	13.4312	-9744.72	13.4337	-9730.68	13.4351	-9742.06		13.4303	4965.51	13.4312	5162.86	13.429	5844.38	13.4299	6516.43	13.4328	7379.87
13.4364	-9983.16	13.4371	-9864.95	13.442	-9898.53	13.4384	-9744.55	13.4409	-9730.34	13.4422	-9741.87		13.4375	4965.36	13.4384	5143.1	13.4362	5796.97	13.4371	6435.46	13.44	7256.84
13.4436	-9983.1	13.4443	-9864.57	13.4492	-9897.41	13.4456	-9744.06	13.4481	-9729.56	13.4495	-9741.22		13.4447	4965.21	13.4456	5124.64	13.4434	5752.46	13.4443	6359.7	13.4472	7141.35
13.4508	-9983.03	13.4515	-9863.95	13.4564	-9895.94	13.4528	-9743.21	13.4553	-9728.33	13.4566	-9740.07		13.4519	4965.05	13.4528	5107.45	13.4506	5710.79	13.4515	6289.08	13.4544	7033.28
13.458	-9982.96	13.4587	-9863.07	13.4636	-9894.1	13.46	-9741.95	13.4625	-9726.65	13.4639	-9738.41		13.4591	4964.87	13.46	5091.55	13.4578	5671.91	13.4587	6223.44	13.4616	6932.47
13.4652	-9982.89	13.4659	-9861.87	13.4708	-9891.87	13.4672	-9740.22	13.4697	-9724.52	13.471	-9736.19		13.4663	4964.67	13.4672	5076.88	13.465	5635.73	13.4659	6162.62	13.4688	6838.67
13.4724	-9982.84	13.4731	-9860.34	13.478	-9889.22	13.4744	-9737.98	13.4769	-9721.93	13.4782	-9733.39		13.4735	4964.45	13.4744	5063.39	13.4722	5602.18	13.4731	6106.39	13.476	6751.64
13.4796	-9982.79	13.4803	-9858.44	13.4852	-9886.12	13.4816	-9735.18	13.4841	-9718.86	13.4855	-9729.99		13.4807	4964.24	13.4816	5051.01	13.4794	5571.15	13.4803	6054.55	13.4832	6671.08
13.4868	-9982.76	13.4875	-9856.16	13.4924	-9882.56	13.4888	-9731.77	13.4913	-9715.27	13.4926	-9725.97		13.4879	4964.02	13.4888	5039.67	13.4866	5542.55	13.4875	6006.87	13.4904	6596.7
13.494	-9982.73	13.4947	-9853.5	13.4996	-9878.49	13.496	-9727.74	13.4985	-9711.13	13.4999	-9721.31		13.4951	4963.82	13.496	5029.29	13.4938	5516.27	13.4947	5963.1	13.4976	6528.22
13.5012	-9982.7	13.5019	-9850.47	13.5068	-9873.91	13.5032	-9723.07	13.5057	-9706.37	13.507	-9716		13.5023	4963.64	13.5032	5019.81	13.501	5492.21	13.5019	5923.02	13.5048	6465.32
13.5084	-9982.67	13.5091	-9847.08	13.514	-9868.81	13.5104	-9717.76	13.5129	-9700.93	13.5143	-9710.03		13.5095	4963.48	13.5104	5011.18	13.5082	5470.24	13.5091	5886.39	13.512	6407.72
13.5156	-9982.64	13.5163	-9843.37	13.5212	-9863.17	13.5176	-9711.82	13.5201	-9694.76	13.5214	-9703.41		13.5167	4963.34	13.5176	5003.36	13.5154	5450.25	13.5163	5852.99	13.5192	6355.09
13.5228	-9982.6	13.5235	-9839.35	13.5284	-9857.01	13.5248	-9705.27	13.5273	-9687.85	13.5287	-9696.15		13.5239	4963.19	13.5248	4996.3	13.5226	5432.09	13.5235	5822.56	13.5264	6307.12
13.53	-9982.57	13.5307	-9835.05	13.5356	-9850.35	13.532	-9698.13	13.5345	-9680.18	13.5358	-9688.27		13.5311	4963.04	13.532	4989.97	13.5298	5415.63	13.5307	5794.9	13.5336	6263.5
13.5372	-9982.55	13.5379	-9830.49	13.5428	-9843.2	13.5392	-9690.42	13.5417	-9671.8	13.543	-9679.79		13.5383	4962.89	13.5392	4984.32	13.537	5400.75	13.5379	5769.78	13.5408	6223.89
13.5444	-9982.54	13.5451	-9825.67	13.55	-9835.58	13.5464	-9682.18	13.5489	-9662.75	13.5503	-9670.76		13.5455	4962.72	13.5464	4979.32	13.5442	5387.3	13.5451	5746.99	13.548	6187.98
13.5516	-9982.55	13.5523	-9820.6	13.5572	-9827.54	13.5536	-9673.43	13.5561	-9653.09	13.5574	-9661.2		13.5527	4962.53	13.5536	4974.91	13.5514	5375.17	13.5523	5726.34	13.5552	6155.45
13.5588	-9982.57	13.5595	-9815.27	13.5644	-9819.12	13.5608	-9664.23	13.5633	-9642.92	13.5647	-9651.17		13.5599	4962.32	13.5608	4971.02	13.5586	5364.25	13.5595	5707.66	13.5624	6126.02
13.566	-9982.59	13.5667	-9809.69	13.5716	-9810.35	13.568	-9654.61	13.5705	-9632.31	13.5718	-9640.72		13.5671	4962.09	13.568	4967.59	13.5658	5354.43	13.5667	5690.81	13.5696	6099.44
13.5732	-9982.62	13.5739	-9803.85	13.5788	-9801.29	13.5752	-9644.62	13.5777	-9621.34	13.5791	-9629.9		13.5743	4961.84	13.5752	4964.54	13.573	5345.64	13.5739	5675.65	13.5768	6075.45
13.5804	-9982.65	13.5811	-9797.79	13.586	-9792.01	13.5824	-9634.3	13.5849	-9610.1	13.5862	-9618.77		13.5815	4961.59	13.5824	4961.82	13.5802	5337.79	13.5811	5662.05	13.584	6053.85
13.5876	-9982.69	13.5883	-9791.5	13.5932	-9782.6	13.5896	-9623.69	13.5921	-9598.65	13.5935	-9607.38		13.5887	4961.34	13.5896	4959.38	13.5874	5330.82	13.5883	5649.9	13.5912	6034.44
13.5948	-9982.74	13.5955	-9785.03	13.6004	-9773.11	13.5968	-9612.85	13.5993	-9587.05	13.6006	-9595.83		13.5959	4961.12	13.5968	4957.2	13.5946	5324.64	13.5955	5639.07	13.5984	6017.02
13.602	-9982.8	13.6027	-9778.4	13.6076	-9763.64	13.604	-9601.82	13.6065	-9575.37	13.6078	-9584.18		13.6031	4960.95	13.604	4955.24	13.6018	5319.17	13.6027	5629.43	13.6056	6001.41
13.6092	-9982.88	13.6099	-9771.67	13.6148	-9754.23	13.6112	-9590.67	13.6137	-9563.69	13.6151	-9572.52		13.6103	4960.82	13.6112	4953.5	13.609	5314.33	13.6099	5620.87	13.6128	5987.44
13.6164	-9982.96	13.6171	-9764.89	13.622	-9744.96	13.6184	-9579.46	13.6209	-9552.07	13.6222	-9560.93		13.6175	4960.74	13.6184	4951.97	13.6162	5310.04	13.6171	5613.25	13.62	5974.92
13.6236	-9983.05	13.6243	-9758.11	13.6292	-9735.87	13.6256	-9568.25	13.6281	-9540.61	13.6295	-9549.49		13.6247	4960.72	13.6256	4950.67	13.6234	5306.23	13.6243	5606.45	13.6272	5963.71
13.6308	-9983.13	13.6315	-9751.37	13.6364	-9727.01	13.6328	-9557.14	13.6353	-9529.39	13.6366	-9538.3		13.6319	4960.73	13.6328	4949.6	13.6306	5302.82	13.6315	5600.35	13.6344	5953.62
13.638	-9983.2	13.6387	-9744.72	13.6436	-9718.41	13.64	-9546.22	13.6425	-9518.49	13.6439	-9527.41		13.6391	4960.76	13.64	4948.76	13.6378	5299.75	13.6387	5594.85	13.6416	5944.54
13.6452	-9983.24	13.6459	-9738.21	13.6508	-9710.12	13.6472	-9535.57	13.6497	-9507.97	13.651	-9516.91		13.6463	4960.77	13.6472	4948.14	13.645	5296.99	13.6459	5589.87	13.6488	5936.32
13.6524	-9983.27	13.6531	-9731.89	13.658	-9702.18	13.6544	-9525.28	13.6569	-9497.9	13.6583	-9506.85		13.6535	4960.74	13.6544	4947.7	13.6522	5294.51	13.6531	5585.34	13.656	5928.89
13.6596	-9983.28	13.6603	-9725.79	13.6652	-9694.63	13.6616	-9515.43	13.6641	-9488.32	13.6654	-9497.27		13.6607	4960.64	13.6616	4947.42	13.6594	5292.28	13.6603	5581.21	13.6632	5922.14
13.6668	-9983.29	13.6675	-9719.97	13.6724	-9687.52	13.6688	-9506.09	13.6713	-9479.28	13.6727	-9488.24		13.6679	4960.46	13.6688	4947.29	13.6666	5290.3	13.6675	5577.46	13.6704	5916.02
13.674	-9983.31	13.6747	-9714.46	13.6796	-9680.92	13.676	-9497.32	13.6785	-9470.82	13.6799	-9479.82		13.6751	4960.19	13.676	4947.25	13.6738	5288.56	13.6747	5574.05	13.6776	5910.44
13.6812	-9983.35	13.6819	-9709.3	13.6868	-9674.87	13.6832	-9489.17	13.6857	-9462.97	13.687	-9472.06		13.6823	4959.84	13.6832	4947.28	13.681	5287.05	13.6819	5570.95	13.6848	5905.34
13.6884	-9983.42	13.6891	-9704.52	13.694	-9669.43	13.6904	-9481.7	13.6929	-9455.77	13.6943	-9465.02		13.6895	4959.43	13.6904	4947.33	13.6882	5285.73	13.6891	5568.14	13.692	5900.66
13.6956	-9983.54	13.6963	-9700.15	13.7012	-9664.64	13.6976	-9474.92	13.7001	-9449.27	13.7014	-9458.73		13.6967	4958.97	13.6976	4947.37	13.6954	5284.58	13.6963	5565.59	13.6992	5896.33
13.7028	-9983.69	13.7035	-9696.23	13.7084	-9660.53	13.7048	-9468.86	13.7073	-9443.52	13.7087	-9453.24		13.7039	4958.48	13.7048	4947.38	13.7026	5283.58	13.7035	5563.26	13.7064	5892.32
13.71	-9983.87	13.7107	-9692.77	13.7156	-9657.14	13.712	-9463.54	13.7145	-9438.55	13.7158	-9448.58		13.7111	4957.98	13.712	4947.35	13.7098	5282.7	13.7107	5561.09	13.7136	5888.56
13.7172	-9984.05	13.7179	-9689.79	13.7228	-9654.48	13.7192	-9458.98	13.7217	-9434.41	13.7231	-9444.79		13.7183	4957.5	13.7192	4947.27	13.717	5281.92	13.7179	5559.05	13.7208	5885.01
13.7244	-9984.23	13.7251	-9687.28	13.73	-9652.56	13.7264	-9455.18	13.7289	-9431.14	13.7302	-9441.88		13.7255	4957.05	13.7264	4947.13	13.7242	5281.19	13.7251	5557.1	13.728	5881.65
13.7316	-9984.38	13.7323	-9685.28	13.7372	-9651.38	13.7336	-9452.17	13.7361	-9428.78	13.7375	-9439.85		13.7327	4956.65	13.7336	4946.93	13.7314	5280.51	13.7323	5555.2	13.7352	5878.47
13.7388	-9984.51	13.7395	-9683.78	13.7444	-9650.95	13.7408	-9449.94	13.7433	-9427.34	13.7447	-9438.72		13.7399	4956.31	13.7408	4946.67	13.7386	5279.84	13.7395	5553.33	13.7424	5875.45
13.746	-9984.6	13.7467	-9682.82	13.7516	-9651.27	13.748	-9448.51	13.7505	-9426.85	13.7518	-9438.49		13.7471	4956.02	13.748	4946.35	13.7458	5279.17	13.7467	5551.48	13.7496	5872.61
13.7532	-9984.65	13.7539	-9682.4	13.7588	-9652.32	13.7552	-9447.88	13.7577	-9427.3	13.7591	-9439.14		13.7543	4955.8	13.7552	4945.99	13.753	5278.47	13.7539	5549.63	13.7568	5869.92
13.7604	-9984.69	13.7611	-9682.52	13.766	-9654.1	13.7624	-9448.07	13.7649	-9428.67	13.7662	-9440.68		13.7615	4955.63	13.7624	4945.58	13.7602	5277.73	13.7611	5547.79	13.764	5867.37
13.7676	-9984.72	13.7683	-9683.2	13.7732	-9656.6	13.7696	-9449.07	13.7721	-9430.94	13.7735	-9443.09		13.7687	4955.51	13.7696	4945.13	13.7674	5276.92	13.7683	5545.94	13.7712	5864.95
13.7748	-9984.74	13.7755	-9684.43	13.7804	-9659.8	13.7768	-9450.88	13.7793	-9434.07	13.7806	-9446.36		13.7759	4955.43	13.7768	4944.64	13.7746	5276.04	13.7755	5544.11	13.7784	5862.63
13.782	-9984.79	13.7827	-9686.21	13.7876	-9663.66	13.784	-9453.5	13.7865	-9437.98	13.7879	-9450.43		13.7831	4955.37	13.784	4944.1	13.7818	5275.07	13.7827	5542.29	13.7856	5860.39
13.7892	-9984.85	13.7899	-9688.51	13.7948	-9668.12	13.7912	-9456.92	13.7937	-9442.62	13.795	-9455.29		13.7903	4955.33	13.7912	4943.51	13.789	5274.01	13.7899	5540.48	13.7928	5858.21
13.7964	-9984.93	13.7971	-9691.3	13.802	-9673.15	13.7984	-9461.09	13.8009	-9447.93	13.8023	-9460.88		13.7975	4955.28	13.7984	4942.88	13.7962	5272.86	13.7971	5538.68	13.8	5856.06
13.8036	-9985.02	13.8043	-9694.53	13.8092	-9678.69	13.8056	-9466	13.8081	-9453.83	13.8095	-9467.13		13.8047	4955.22	13.8056	4942.21	13.8034	5271.62	13.8043	5536.88	13.8072	5853.93
13.8108	-9985.12	13.8115	-9698.15	13.8164	-9684.68	13.8128	-9471.6	13.8153	-9460.27	13.8167	-9473.94		13.8119	4955.14	13.8128	4941.49	13.8106	5270.31	13.8115	5535.11	13.8144	5851.82
13.818	-9985.24	13.8187	-9702.13	13.8236	-9691.06	13.82	-9477.83	13.8225	-9467.19	13.8239	-9481.19		13.8191	4955.04	13.82	4940.72	13.8178	5268.92	13.8187	5533.35	13.8216	5849.72
13.8252	-9985.35	13.8259	-9706.41	13.8308	-9697.76	13.8272	-9484.6	13.8297	-9474.53	13.8311	-9488.76		13.8263	4954.91	13.8272	4939.9	13.825	5267.5	13.8259	5531.64	13.8288	5847.64
13.8324	-9985.47	13.8331	-9710.95	13.838	-9704.72	13.8344	-9491.85	13.8369	-9482.2	13.8383	-9496.51		13.8335	4954.77	13.8344	4939.04	13.8322	5266.07	13.8331	5529.97	13.836	5845.61
13.8396	-9985.58	13.8403	-9715.71	13.8452	-9711.87	13.8416	-9499.46	13.8441	-9490.12	13.8455	-9504.27		13.8407	4954.6	13.8416	4938.14	13.8394	5264.66	13.8403	5528.38	13.8432	5843.64
13.8468	-9985.67	13.8475	-9720.64	13.8524	-9719.12	13.8488	-9507.33	13.8513	-9498.13	13.8527	-9511.84		13.8479	4954.43	13.8488	4937.23	13.8466	5263.32	13.8475	5526.89	13.8504	5841.79
13.854	-9985.75	13.8547	-9725.7	13.8596	-9726.36	13.856	-9515.34	13.8585	-9506.08	13.8599	-9519.01		13.8551	4954.24	13.856	4936.33	13.8538	5262.08	13.8547	5525.55	13.8576	5840.09
13.8612	-9985.8	13.8619	-9730.83	13.8668	-9733.48	13.8632	-9523.36	13.8657	-9513.77	13.8671	-9525.54		13.8623	4954.06	13.8632	4935.46	13.861	5260.98	13.8619	5524.43	13.8648	5838.62
13.8684	-9985.85	13.8691	-9735.96	13.874	-9740.33	13.8704	-9531.26	13.8729	-9520.98	13.8743	-9531.16		13.8695	4953.86	13.8704	4934.67	13.8682	5260.07	13.8691	5523.6	13.872	5837.47
13.8756	-9985.88	13.8763	-9741.01	13.8812	-9746.74	13.8776	-9538.87	13.8801	-9527.43	13.8815	-9535.56		13.8767	4953.65	13.8776	4934	13.8754	5259.39	13.8763	5523.14	13.8792	5836.73
13.8828	-9985.91	13.8835	-9745.91	13.8884	-9752.53	13.8848	-9546.01	13.8873	-9532.83	13.8887	-9538.37		13.8839	4953.42	13.8848	4933.53	13.8826	5259	13.8835	5523.18	13.8864	5836.54
13.89	-9985.93	13.8907	-9750.55	13.8956	-9757.51	13.892	-9552.48	13.8945	-9536.85	13.8959	-9539.18		13.8911	4953.17	13.892	4933.29	13.8898	5258.96	13.8907	5523.83	13.8936	5837.04
13.8972	-9985.96	13.8979	-9754.83	13.9028	-9761.46	13.8992	-9558.05	13.9017	-9539.13	13.9031	-9537.51		13.8983	4952.9	13.8992	4933.38	13.897	5259.35	13.8979	5525.25	13.9008	5838.39
13.9044	-9985.99	13.9051	-9758.65	13.91	-9764.13	13.9064	-9562.4	13.9089	-9539.28	13.9103	-9532.8		13.9055	4952.61	13.9064	4933.88	13.9042	5260.29	13.9051	5527.62	13.908	5840.77
13.9116	-9986.03	13.9123	-9761.88	13.9172	-9765.24	13.9136	-9565.22	13.9161	-9536.81	13.9175	-9524.4		13.9127	4952.32	13.9136	4934.88	13.9114	5261.91	13.9123	5531.15	13.9152	5844.43
13.9188	-9986.05	13.9195	-9764.39	13.9244	-9764.49	13.9208	-9566.12	13.9233	-9531.19	13.9247	-9511.58		13.9199	4952.04	13.9208	4936.52	13.9186	5264.39	13.9195	5536.1	13.9224	5849.59
13.926	-9986.06	13.9267	-9766.02	13.9316	-9761.53	13.928	-9564.65	13.9305	-9521.79	13.9319	-9493.48		13.9271	4951.79	13.928	4938.92	13.9258	5267.92	13.9267	5542.75	13.9296	5856.57
13.9332	-9986.04	13.9339	-9766.59	13.9388	-9755.97	13.9352	-9560.34	13.9377	-9507.9	13.9391	-9469.12		13.9343	4951.61	13.9352	4942.25	13.933	5272.74	13.9339	5551.45	13.9368	5865.68
13.9404	-9985.98	13.9411	-9765.89	13.946	-9747.37	13.9424	-9552.62	13.9449	-9488.71	13.9463	-9437.44		13.9415	4951.5	13.9424	4946.68	13.9402	5279.1	13.9411	5562.6	13.944	5877.3
13.9476	-9985.87	13.9483	-9763.7	13.9532	-9735.26	13.9496	-9540.91	13.9521	-9463.33	13.9535	-9397.23		13.9487	4951.47	13.9496	4952.41	13.9474	5287.28	13.9483	5576.63	13.9512	5891.86
13.9548	-9985.73	13.9555	-9759.74	13.9604	-9719.1	13.9568	-9524.54	13.9593	-9430.77	13.9607	-9347.2		13.9559	4951.52	13.9568	4959.65	13.9546	5297.62	13.9555	5594.01	13.9584	5909.83
13.962	-9985.56	13.9627	-9753.74	13.9676	-9698.33	13.964	-9502.79	13.9665	-9389.97	13.9679	-9285.95		13.9631	4951.63	13.964	4968.66	13.9618	5310.44	13.9627	5615.26	13.9656	5931.72
13.9692	-9985.37	13.9699	-9745.37	13.9748	-9672.35	13.9712	-9474.88	13.9737	-9339.79	13.9751	-9212		13.9703	4951.79	13.9712	4979.67	13.969	5326.12	13.9699	5640.89	13.9728	5958.09
13.9764	-9985.18	13.9771	-9734.31	13.982	-9640.53	13.9784	-9439.96	13.9809	-9279.04	13.9823	-9123.82		13.9775	4951.97	13.9784	4992.97	13.9762	5345.08	13.9771	5671.44	13.98	5989.55
13.9836	-9985	13.9843	-9720.21	13.9892	-9602.22	13.9856	-9397.12	13.9881	-9206.47	13.9895	-9019.82		13.9847	4952.13	13.9856	5008.84	13.9834	5367.75	13.9843	5707.45	13.9872	6026.75
13.9908	-9984.85	13.9915	-9702.71	13.9964	-9556.74	13.9928	-9345.41	13.9953	-9120.8	13.9967	-8898.36		13.9919	4952.27	13.9928	5027.61	13.9906	5394.56	13.9915	5749.48	13.9944	6070.38
13.998	-9984.73	13.9987	-9681.45	14.0036	-9503.41	14	-9283.85	14.0025	-9020.7	14.0039	-8757.78		13.9991	4952.35	14	5049.6	13.9978	5425.98	13.9987	5798.08	14.0016	6121.14
14.0052	-9984.66	14.0059	-9656.05	14.0108	-9441.57	14.0072	-9211.41	14.0097	-8904.85	14.0111	-8596.39		14.0063	4952.39	14.0072	5075.12	14.005	5462.46	14.0059	5853.78	14.0088	6179.73
14.0124	-9984.63	14.0131	-9626.16	14.018	-9370.55	14.0144	-9127.1	14.0169	-8771.92	14.0183	-8412.53		14.0135	4952.39	14.0144	5104.49	14.0122	5504.45	14.0131	5917.15	14.016	6246.86
14.0196	-9984.63	14.0203	-9591.38	14.0252	-9289.72	14.0216	-9029.9	14.0241	-8620.59	14.0255	-8204.58		14.0207	4952.38	14.0216	5138.01	14.0194	5552.39	14.0203	5988.73	14.0232	6323.19
14.0268	-9984.64	14.0275	-9551.37	14.0324	-9198.5	14.0288	-8918.85	14.0313	-8449.64	14.0327	-7970.99		14.0279	4952.37	14.0288	5175.95	14.0266	5606.7	14.0275	6069.03	14.0304	6409.38
14.034	-9984.65	14.0347	-9505.76	14.0396	-9096.36	14.036	-8793.03	14.0385	-8257.88	14.0399	-7710.38		14.0351	4952.38	14.036	5218.56	14.0338	5667.73	14.0347	6158.53	14.0376	6506.04
14.0412	-9984.65	14.0419	-9454.23	14.0468	-8982.85	14.0432	-8651.59	14.0457	-8044.28	14.0471	-7421.5		14.0423	4952.42	14.0432	5266.03	14.041	5735.83	14.0419	6257.64	14.0448	6613.72
14.0484	-9984.64	14.0491	-9396.49	14.054	-8857.65	14.0504	-8493.76	14.0529	-7807.94	14.0543	-7103.39		14.0495	4952.5	14.0504	5318.53	14.0482	5811.29	14.0491	6366.69	14.052	6732.89
14.0556	-9984.6	14.0563	-9332.3	14.0612	-8720.53	14.0576	-8318.87	14.0601	-7548.17	14.0615	-6755.34		14.0567	4952.62	14.0576	5376.19	14.0554	5894.33	14.0563	6485.92	14.0592	6863.93
14.0628	-9984.55	14.0635	-9261.49	14.0684	-8571.37	14.0648	-8126.38	14.0673	-7264.5	14.0687	-6377.01		14.0639	4952.77	14.0648	5439.09	14.0626	5985.11	14.0635	6615.45	14.0664	7007.15
14.07	-9984.48	14.0707	-9183.94	14.0756	-8410.22	14.072	-7915.92	14.0745	-6956.73	14.0759	-5968.41		14.0711	4952.94	14.072	5507.26	14.0698	6083.7	14.0707	6755.28	14.0736	7162.71
14.0772	-9984.4	14.0779	-9099.65	14.0828	-8237.29	14.0792	-7687.33	14.0817	-6624.98	14.0831	-5529.97		14.0783	4953.11	14.0792	5580.69	14.077	6190.05	14.0779	6905.26	14.0808	7330.61
14.0844	-9984.3	14.0851	-9008.68	14.09	-8052.92	14.0864	-7440.61	14.0889	-6269.71	14.0903	-5062.52		14.0855	4953.27	14.0864	5659.26	14.0842	6304.05	14.0851	7065.11	14.088	7510.71
14.0916	-9984.19	14.0923	-8911.21	14.0972	-7857.64	14.0936	-7176.05	14.0961	-5891.71	14.0975	-4567.33		14.0927	4953.41	14.0936	5742.82	14.0914	6425.46	14.0923	7234.4	14.0952	7702.62
14.0988	-9984.06	14.0995	-8807.48	14.1044	-7652.13	14.1008	-6894.16	14.1033	-5492.12	14.1047	-4046.12		14.0999	4953.52	14.1008	5831.09	14.0986	6553.93	14.0995	7412.58	14.1024	7905.82
14.106	-9983.91	14.1067	-8697.83	14.1116	-7437.23	14.108	-6595.74	14.1105	-5072.43	14.1119	-3501.01		14.1071	4953.59	14.108	5923.7	14.1058	6689.03	14.1067	7598.92	14.1096	8119.55
14.1132	-9983.74	14.1139	-8582.71	14.1188	-7213.95	14.1152	-6281.87	14.1177	-4634.48	14.1191	-2934.53		14.1143	4953.62	14.1152	6020.19	14.113	6830.21	14.1139	7792.56	14.1168	8342.9
14.1204	-9983.57	14.1211	-8462.65	14.126	-6983.46	14.1224	-5953.9	14.1249	-4180.42	14.1263	-2349.63		14.1215	4953.61	14.1224	6120.04	14.1202	6976.81	14.1211	7992.46	14.124	8574.76
14.1276	-9983.39	14.1283	-8338.24	14.1332	-6747.09	14.1296	-5613.44	14.1321	-3712.7	14.1335	-1749.6		14.1287	4953.55	14.1296	6222.64	14.1274	7128.09	14.1283	8197.47	14.1312	8813.87
14.1348	-9983.23	14.1355	-8210.14	14.1404	-6506.28	14.1368	-5262.32	14.1393	-3234.05	14.1407	-1138.06		14.1359	4953.47	14.1368	6327.34	14.1346	7283.2	14.1355	8406.34	14.1384	9058.82
14.142	-9983.08	14.1427	-8079.11	14.1476	-6262.63	14.144	-4902.58	14.1465	-2747.41	14.1479	-518.92		14.1431	4953.38	14.144	6433.48	14.1418	7441.24	14.1427	8617.69	14.1456	9308.1
14.1492	-9982.95	14.1499	-7945.94	14.1548	-6017.78	14.1512	-4536.47	14.1537	-2255.94	14.1551	103.66		14.1503	4953.29	14.1512	6540.37	14.149	7601.18	14.1499	8830.1	14.1528	9560.11
14.1564	-9982.84	14.1571	-7811.5	14.162	-5773.48	14.1584	-4166.36	14.1609	-1762.96	14.1623	725.39		14.1575	4953.2	14.1584	6647.32	14.1562	7761.97	14.1571	9042.07	14.16	9813.15
14.1636	-9982.73	14.1643	-7676.68	14.1692	-5531.51	14.1656	-3794.74	14.1681	-1271.91	14.1695	1341.82		14.1647	4953.15	14.1656	6753.64	14.1634	7922.47	14.1643	9252.1	14.1672	10065.5
14.1708	-9982.62	14.1715	-7542.41	14.1764	-5293.64	14.1728	-3424.16	14.1753	-786.29	14.1767	1948.48		14.1719	4953.13	14.1728	6858.63	14.1706	8081.53	14.1715	9458.68	14.1744	10315.4
14.178	-9982.48	14.1787	-7409.64	14.1836	-5061.64	14.18	-3057.24	14.1825	-309.59	14.1839	2540.91		14.1791	4953.16	14.18	6961.59	14.1778	8238.01	14.1787	9660.29	14.1816	10561
14.1852	-9982.33	14.1859	-7279.33	14.1908	-4837.21	14.1872	-2696.6	14.1897	154.72	14.1911	3114.78		14.1863	4953.24	14.1872	7061.81	14.185	8390.75	14.1859	9855.47	14.1888	10800.8
14.1924	-9982.15	14.1931	-7152.41	14.198	-4621.95	14.1944	-2344.83	14.1969	603.28	14.1983	3665.92		14.1935	4953.34	14.1944	7158.6	14.1922	8538.62	14.1931	10042.8	14.196	11032.8
14.1996	-9981.97	14.2003	-7029.84	14.2052	-4417.4	14.2016	-2004.48	14.2041	1032.88	14.2055	4190.4		14.2007	4953.46	14.2016	7251.25	14.1994	8680.56	14.2003	10220.9	14.2032	11255.6
14.2068	-9981.8	14.2075	-6912.49	14.2124	-4224.94	14.2088	-1678.02	14.2113	1440.47	14.2127	4684.58		14.2079	4953.59	14.2088	7339.09	14.2066	8815.55	14.2075	10388.6	14.2104	11467.6
14.214	-9981.67	14.2147	-6801.21	14.2196	-4045.86	14.216	-1367.78	14.2185	1823.21	14.2199	5145.13		14.2151	4953.7	14.216	7421.48	14.2138	8942.66	14.2147	10544.7	14.2176	11667.3
14.2212	-9981.57	14.2219	-6696.75	14.2268	-3881.27	14.2232	-1075.95	14.2257	2178.51	14.2271	5569.06		14.2223	4953.79	14.2232	7497.84	14.221	9061.04	14.2219	10688.2	14.2248	11853.4
14.2284	-9981.53	14.2291	-6599.8	14.234	-3732.19	14.2304	-804.54	14.2329	2504.05	14.2343	5953.73		14.2295	4953.84	14.2304	7567.63	14.2282	9169.91	14.2291	10818.2	14.232	12024.7
14.2356	-9981.55	14.2363	-6510.99	14.2412	-3599.46	14.2376	-555.36	14.2401	2797.77	14.2415	6296.89		14.2367	4953.85	14.2376	7630.41	14.2354	9268.6	14.2363	10934	14.2392	12180.1
14.2428	-9981.61	14.2435	-6430.87	14.2484	-3483.82	14.2448	-329.98	14.2473	3057.94	14.2487	6596.63		14.2439	4953.82	14.2448	7685.77	14.2426	9356.52	14.2435	11034.9	14.2464	12318.7
14.25	-9981.69	14.2507	-6359.88	14.2556	-3385.87	14.252	-129.75	14.2545	3283.12	14.2559	6851.42		14.2511	4953.76	14.252	7733.41	14.2498	9433.16	14.2507	11120.4	14.2536	12439.7
14.2572	-9981.77	14.2579	-6298.43	14.2628	-3306.09	14.2592	44.22	14.2617	3472.17	14.2631	7060.08		14.2583	4953.68	14.2592	7773.08	14.257	9498.12	14.2579	11190.2	14.2608	12542.5
14.2644	-9981.83	14.2651	-6246.83	14.27	-3244.8	14.2664	191.08	14.2689	3624.27	14.2703	7221.8		14.2655	4953.58	14.2664	7804.6	14.2642	9551.07	14.2651	11244	14.268	12626.6
14.2716	-9981.86	14.2723	-6205.33	14.2772	-3202.22	14.2736	310.19	14.2761	3738.91	14.2775	7336.11		14.2727	4953.48	14.2736	7827.85	14.2714	9591.76	14.2723	11281.5	14.2752	12691.7
14.2788	-9981.88	14.2795	-6174.15	14.2844	-3178.44	14.2808	401.12	14.2833	3815.83	14.2847	7402.87		14.2799	4953.39	14.2808	7842.79	14.2786	9620.03	14.2795	11302.9	14.2824	12737.5
14.286	-9981.88	14.2867	-6153.4	14.2916	-3173.4	14.288	463.65	14.2905	3855.05	14.2919	7422.27		14.2871	4953.32	14.288	7849.41	14.2858	9635.81	14.2867	11308.1	14.2896	12764.1
14.2932	-9981.87	14.2939	-6143.13	14.2988	-3186.94	14.2952	497.74	14.2977	3856.79	14.2991	7394.81		14.2943	4953.28	14.2952	7847.77	14.293	9639.13	14.2939	11297.2	14.2968	12771.5
14.3004	-9981.86	14.3011	-6143.3	14.306	-3218.73	14.3024	503.54	14.3049	3821.52	14.3063	7321.27		14.3015	4953.27	14.3024	7837.99	14.3002	9630.09	14.3011	11270.6	14.304	12759.8
14.3076	-9981.88	14.3083	-6153.82	14.3132	-3268.37	14.3096	481.36	14.3121	3749.89	14.3135	7202.7		14.3087	4953.26	14.3096	7820.22	14.3074	9608.91	14.3083	11228.5	14.3112	12729.3
14.3148	-9981.92	14.3155	-6174.48	14.3204	-3335.31	14.3168	431.66	14.3193	3642.76	14.3207	7040.42		14.3159	4953.27	14.3168	7794.66	14.3146	9575.87	14.3155	11171.4	14.3184	12680.5
14.322	-9981.99	14.3227	-6205.04	14.3276	-3418.94	14.324	355.07	14.3265	3501.18	14.3279	6835.97		14.3231	4953.27	14.324	7761.56	14.3218	9531.32	14.3227	11099.8	14.3256	12613.7
14.3292	-9982.08	14.3299	-6245.15	14.3348	-3518.56	14.3312	252.36	14.3337	3326.38	14.3351	6591.11		14.3303	4953.24	14.3312	7721.2	14.329	9475.71	14.3299	11014.2	14.3328	12529.6
14.3364	-9982.17	14.3371	-6294.43	14.342	-3633.37	14.3384	124.44	14.3409	3119.78	14.3423	6307.8		14.3375	4953.16	14.3384	7673.89	14.3362	9409.51	14.3371	10915.4	14.34	12428.9
14.3436	-9982.25	14.3443	-6352.43	14.3492	-3762.52	14.3456	-27.64	14.3481	2882.98	14.3495	5988.18		14.3447	4953.01	14.3456	7619.98	14.3434	9333.27	14.3443	10804	14.3472	12312.3
14.3508	-9982.33	14.3515	-6418.69	14.3564	-3905.09	14.3528	-202.71	14.3553	2617.76	14.3567	5634.54		14.3519	4952.79	14.3528	7559.86	14.3506	9247.57	14.3515	10681	14.3544	12180.9
14.358	-9982.39	14.3587	-6492.71	14.3636	-4060.09	14.36	-399.44	14.3625	2326.03	14.3639	5249.33		14.3591	4952.49	14.36	7493.97	14.3578	9153.03	14.3587	10547	14.3616	12035.5
14.3652	-9982.43	14.3659	-6573.95	14.3708	-4226.49	14.3672	-616.42	14.3697	2009.87	14.3711	4835.15		14.3663	4952.11	14.3672	7422.77	14.365	9050.33	14.3659	10403	14.3688	11877.1
14.3724	-9982.46	14.3731	-6661.86	14.378	-4403.18	14.3744	-852.13	14.3769	1671.47	14.3783	4394.71		14.3735	4951.68	14.3744	7346.79	14.3722	8940.18	14.3731	10250.1	14.376	11707.1
[truncated: 502 more rows]

## Sheet: Figure 5d
Time (h)	E (V)		Time (h)	Conv (%)	Sel. (%)	FE (%)	Conc (%)
0	2.81046		2	95.1581	96.84	81.0877	552.906
0.00139	2.80984		5	96.383	96.99	82.2587	560.891
0.00278	2.80902		8	95.9612	96.721	81.6717	556.888
0.00417	2.80703		12	95.9083	96.5142	81.452	555.391
0.00556	2.80566		15	96.4352	96.1349	81.5777	556.247
0.00694	2.80585		18	95.8825	95.3028	80.408	548.272
0.00833	2.80546		21	96.1069	96.8547	81.9086	558.504
0.00972	2.80621		24	95.7378	93.3225	78.6184	536.069
0.01111	2.81422		27	94.9986	95.59	79.9069	544.855
0.0125	2.82855		30	95.8269	93.9389	79.2114	540.113
0.01389	2.8351		35	95.3058	91.4296	76.6762	522.826
0.01528	2.83331		39	95.0863	95.3652	79.7925	544.075
0.01667	2.83208		42	95.945	93.1697	78.6596	536.35
0.01806	2.81674		45	94.2022	95.8195	79.4272	541.584
0.01944	2.79208		48	94.8986	95.5035	79.7505	543.789
0.02083	2.77368		51	95.7871	92.5785	78.0318	532.069
0.02222	2.77204
0.02361	2.76897
0.025	2.76775
0.02639	2.76523
0.02778	2.76439
0.02917	2.76338
0.03056	2.76129
0.03194	2.75987
0.03333	2.75688
0.03472	2.75639
0.03611	2.75838
0.0375	2.7628
0.03889	2.76143
0.04028	2.76364
0.04167	2.76277
0.04306	2.76322
0.04444	2.76308
0.04583	2.76317
0.04722	2.76347
0.04861	2.7633
0.05	2.76333
0.05139	2.75875
0.05278	2.75255
0.05417	2.75367
0.05556	2.75565
0.05694	2.7601
0.05833	2.76044
0.05972	2.76157
0.06111	2.75978
0.0625	2.75838
0.06389	2.75732
0.06528	2.75813
0.06667	2.75805
0.06806	2.75637
0.06944	2.75344
0.07083	2.75298
0.07222	2.75299
0.07361	2.75825
0.075	2.7681
0.07639	2.76504
0.07778	2.76353
0.07917	2.75999
0.08056	2.76083
0.08194	2.76195
0.08333	2.7655
0.08472	2.76416
0.08611	2.76639
0.0875	2.76503
0.08889	2.76531
0.09028	2.76267
0.09167	2.75745
0.09306	2.75599
0.09444	2.75758
0.09583	2.75812
0.09722	2.75772
0.09861	2.75728
0.1	2.75606
0.10139	2.75611
0.10278	2.75593
0.10417	2.75798
0.10556	2.76148
0.10694	2.76265
0.10833	2.76526
0.10972	2.76549
0.11111	2.76547
0.1125	2.76334
0.11389	2.76482
0.11528	2.76627
0.11667	2.7712
0.11806	2.76938
0.11944	2.76894
0.12083	2.76803
0.12222	2.76862
0.12361	2.77291
0.125	2.77425
0.12639	2.77161
0.12778	2.77118
0.12917	2.77083
0.13056	2.7724
0.13194	2.77281
0.13333	2.77347
0.13472	2.77024
0.13611	2.76559
0.1375	2.76355
0.13889	2.7627
0.14028	2.7617
0.14167	2.76128
0.14306	2.76038
0.14444	2.76107
0.14583	2.75988
0.14722	2.75888
0.14861	2.75571
0.15	2.75446
0.15139	2.7551
0.15278	2.761
0.15417	2.76295
0.15556	2.76391
0.15694	2.76488
0.15833	2.76764
0.15972	2.76995
0.16111	2.76985
0.1625	2.7668
0.16389	2.76574
0.16528	2.7729
0.16667	2.77857
0.16806	2.77655
0.16944	2.77588
0.17083	2.77563
0.17222	2.77427
0.17361	2.76865
0.175	2.75961
0.17639	2.7559
0.17778	2.75309
0.17917	2.75432
0.18056	2.75526
0.18194	2.75626
0.18333	2.75594
0.18472	2.75578
0.18611	2.756
0.1875	2.75682
0.18889	2.76212
0.19028	2.76883
0.19167	2.77069
0.19306	2.76978
0.19444	2.76947
0.19583	2.7678
0.19722	2.76433
0.19861	2.76012
0.2	2.75968
0.20139	2.76085
0.20278	2.76222
0.20417	2.76342
0.20556	2.76364
0.20694	2.76412
0.20833	2.76616
0.20972	2.767
0.21111	2.76637
0.2125	2.76296
0.21389	2.76115
0.21528	2.75679
0.21667	2.75668
0.21806	2.75604
0.21944	2.75635
0.22083	2.75624
0.22222	2.75646
0.22361	2.75796
0.225	2.76786
0.22639	2.76673
0.22778	2.76928
0.22917	2.76811
0.23056	2.76651
0.23194	2.76188
0.23333	2.76147
0.23472	2.76593
0.23611	2.77216
0.2375	2.77084
0.23889	2.76951
0.24028	2.7649
0.24167	2.76469
0.24306	2.76447
0.24444	2.76433
0.24583	2.76042
0.24722	2.75397
0.24861	2.75263
0.25	2.75168
0.25139	2.7498
0.25278	2.74885
0.25417	2.75896
0.25556	2.76357
0.25694	2.75868
0.25833	2.75739
0.25972	2.75868
0.26111	2.76297
0.2625	2.76397
0.26389	2.75904
0.26528	2.75773
0.26667	2.75788
0.26806	2.75749
0.26944	2.75741
0.27083	2.75511
0.27222	2.75431
0.27361	2.74817
0.275	2.74335
0.27639	2.74453
0.27778	2.75528
0.27917	2.76092
0.28056	2.75798
0.28194	2.75888
0.28333	2.7582
0.28472	2.75666
0.28611	2.75589
0.2875	2.75689
0.28889	2.76102
0.29028	2.76319
0.29167	2.76157
0.29306	2.76068
0.29444	2.75941
0.29583	2.75921
0.29722	2.75833
0.29861	2.75646
0.3	2.75432
0.30139	2.75482
0.30278	2.76044
0.30417	2.76756
0.30556	2.76602
0.30694	2.76788
0.30833	2.76587
0.30972	2.76843
0.31111	2.766
0.3125	2.76339
0.31389	2.75543
0.31528	2.75818
0.31667	2.75595
0.31806	2.75867
0.31944	2.75629
0.32083	2.75605
0.32222	2.75022
0.32361	2.74645
0.325	2.74601
0.32639	2.74543
0.32778	2.73976
0.32917	2.7384
0.33056	2.74236
0.33194	2.75116
0.33333	2.75807
0.33472	2.7629
0.33611	2.76062
0.3375	2.75612
0.33889	2.74748
0.34028	2.74836
0.34167	2.75093
0.34306	2.75278
0.34444	2.7514
0.34583	2.74874
0.34722	2.74801
0.34861	2.74703
0.35	2.74447
0.35139	2.74144
0.35278	2.7376
0.35417	2.73706
0.35556	2.73294
0.35694	2.73238
0.35833	2.73246
0.35972	2.73814
0.36111	2.75143
0.3625	2.76121
0.36389	2.75943
0.36528	2.754
0.36667	2.74342
0.36806	2.74411
0.36944	2.74437
0.37083	2.74469
0.37222	2.74161
0.37361	2.74069
0.375	2.73891
0.37639	2.73761
0.37778	2.73658
0.37917	2.73807
0.38056	2.73823
0.38194	2.73673
0.38333	2.73417
0.38472	2.73426
0.38611	2.73344
0.3875	2.73485
0.38889	2.73505
0.39028	2.74296
0.39167	2.74834
0.39306	2.74546
0.39444	2.74454
0.39583	2.74318
0.39722	2.74272
0.39861	2.74231
0.4	2.74244
0.40139	2.74867
0.40278	2.75079
0.40417	2.74584
0.40556	2.74214
0.40694	2.7435
0.40833	2.74544
0.40972	2.74696
0.41111	2.74585
0.4125	2.74414
0.41389	2.74327
0.41528	2.74389
0.41667	2.75129
0.41806	2.75363
0.41944	2.74774
0.42083	2.74655
0.42222	2.74499
0.42361	2.74407
0.425	2.74002
0.42639	2.73981
0.42778	2.73991
0.42917	2.73987
0.43056	2.73813
0.43194	2.73699
0.43333	2.73777
0.43472	2.73808
0.43611	2.74291
0.4375	2.74816
0.43889	2.74991
0.44028	2.74908
0.44167	2.74282
0.44306	2.7329
0.44444	2.73255
0.44583	2.7346
0.44722	2.73516
0.44861	2.73529
0.45	2.73552
0.45139	2.73675
0.45278	2.73849
0.45417	2.74029
0.45556	2.73962
0.45694	2.74088
0.45833	2.74107
0.45972	2.74156
0.46111	2.73931
0.4625	2.73872
0.46389	2.73816
0.46528	2.73951
0.46667	2.73976
0.46806	2.74029
0.46944	2.74055
0.47083	2.74446
0.47222	2.74586
0.47361	2.74177
0.475	2.73977
0.47639	2.74004
0.47778	2.73947
0.47917	2.73937
0.48056	2.73872
0.48194	2.73848
0.48333	2.73455
0.48472	2.72667
0.48611	2.7232
0.4875	2.72505
0.48889	2.7245
0.49028	2.72546
0.49167	2.72559
0.49306	2.73363
0.49444	2.73604
0.49583	2.73188
0.49722	2.72657
0.49861	2.72677
0.5	2.73438
0.50139	2.73879
0.50278	2.73512
0.50417	2.73212
0.50556	2.73179
0.50694	2.73271
0.50833	2.73291
0.50972	2.72654
0.51111	2.71795
0.5125	2.7195
0.51389	2.72157
0.51528	2.72573
0.51667	2.72798
0.51806	2.72822
0.51944	2.72905
0.52083	2.73022
0.52222	2.73401
0.52361	2.73896
0.525	2.73914
0.52639	2.73688
0.52778	2.73309
0.52917	2.73327
0.53056	2.74019
0.53194	2.74957
0.53333	2.74799
0.53472	2.74591
0.53611	2.7391
0.5375	2.73731
0.53889	2.73889
0.54028	2.74024
0.54167	2.74581
0.54306	2.75328
0.54444	2.75201
0.54583	2.74893
0.54722	2.74058
0.54861	2.73548
0.55	2.73256
0.55139	2.73419
0.55278	2.73512
0.55417	2.73754
0.55556	2.73709
0.55694	2.73425
0.55833	2.73315
0.55972	2.73686
0.56111	2.74499
0.5625	2.74767
0.56389	2.74525
0.56528	2.73701
0.56667	2.72991
0.56806	2.73231
0.56944	2.73295
0.57083	2.73393
0.57222	2.73302
0.57361	2.73252
0.575	2.73235
0.57639	2.73241
0.57778	2.72946
0.57917	2.73299
0.58056	2.73355
0.58194	2.73491
0.58333	2.73499
0.58472	2.73548
0.58611	2.73733
0.5875	2.7376
0.58889	2.73565
0.59028	2.73237
0.59167	2.7325
0.59306	2.73145
0.59444	2.73188
0.59583	2.73168
0.59722	2.73175
0.59861	2.72656
0.6	2.72012
0.60139	2.72142
0.60278	2.72066
0.60417	2.72083
0.60556	2.71964
0.60694	2.71944
0.60833	2.72129
0.60972	2.7252
0.61111	2.72412
0.6125	2.72628
0.61389	2.72425
0.61528	2.72719
0.61667	2.72254
0.61806	2.72836
0.61944	2.72875
0.62083	2.73186
0.62222	2.73344
0.62361	2.73819
0.625	2.74114
0.62639	2.7417
0.62778	2.73981
0.62917	2.73989
0.63056	2.73818
0.63194	2.73578
0.63333	2.73306
0.63472	2.73375
0.63611	2.73308
0.6375	2.72799
0.63889	2.72607
0.64028	2.72186
0.64167	2.72074
0.64306	2.71727
0.64444	2.71611
0.64583	2.71672
0.64722	2.71684
0.64861	2.71986
0.65	2.72087
0.65139	2.72193
0.65278	2.72221
0.65417	2.72239
0.65556	2.72308
0.65694	2.72697
0.65833	2.7337
0.65972	2.73486
0.66111	2.73595
0.6625	2.73731
0.66389	2.73813
0.66528	2.73312
0.66667	2.72514
0.66806	2.72536
0.66944	2.72416
0.67083	2.72593
0.67222	2.72402
0.67361	2.72118
0.675	2.71444
0.67639	2.71355
0.67778	2.71486
0.67917	2.715
0.68056	2.71253
0.68194	2.71015
0.68333	2.71095
0.68472	2.71175
0.68611	2.71377
0.6875	2.71775
0.68889	2.71852
0.69028	2.71618
0.69167	2.71096
0.69306	2.71053
0.69444	2.7174
0.69583	2.72813
0.69722	2.73445
0.69861	2.73491
0.7	2.73413
0.70139	2.73284
0.70278	2.73051
0.70417	2.72875
0.70556	2.72817
0.70694	2.72324
0.70833	2.71579
0.70972	2.71697
0.71111	2.71836
0.7125	2.71921
0.71389	2.71726
0.71528	2.71533
0.71667	2.71571
0.71806	2.71809
0.71944	2.72356
0.72083	2.7257
0.72222	2.72449
0.72361	2.72479
0.725	2.72569
0.72639	2.73243
0.72778	2.73397
0.72917	2.73257
0.73056	2.72945
0.73194	2.72841
0.73333	2.72313
0.73472	2.71801
0.73611	2.71812
0.7375	2.71865
0.73889	2.72255
0.74028	2.72706
0.74167	2.72663
0.74306	2.72771
0.74444	2.726
0.74583	2.72275
0.74722	2.71711
0.74861	2.71563
0.75	2.71599
0.75139	2.71584
0.75278	2.71983
0.75417	2.7288
0.75556	2.7331
0.75694	2.73509
0.75833	2.7285
0.75972	2.72634
0.76111	2.71809
0.7625	2.71574
0.76389	2.71681
0.76528	2.71639
0.76667	2.71572
0.76806	2.71535
0.76944	2.71729
0.77083	2.71781
0.77222	2.71428
0.77361	2.71328
0.775	2.71538
0.77639	2.72257
0.77778	2.72798
0.77917	2.73148
0.78056	2.72902
0.78194	2.72749
0.78333	2.72271
0.78472	2.72062
0.78611	2.71809
0.7875	2.7185
0.78889	2.71785
0.79028	2.72319
0.79167	2.72962
0.79306	2.72965
0.79444	2.72872
0.79583	2.72341
0.79722	2.7156
0.79861	2.71008
0.8	2.70543
0.80139	2.70724
0.80278	2.71023
0.80417	2.71568
0.80556	2.71438
0.80694	2.71708
0.80833	2.71342
0.80972	2.7131
0.81111	2.70794
0.8125	2.70278
0.81389	2.70307
0.81528	2.70777
0.81667	2.72145
0.81806	2.73311
0.81944	2.73111
0.82083	2.72845
0.82222	2.72055
0.82361	2.71817
0.825	2.71701
0.82639	2.71902
0.82778	2.72037
0.82917	2.72459
0.83056	2.72678
0.83194	2.73048
0.83333	2.72824
0.83472	2.73197
0.83611	2.73025
0.8375	2.73092
0.83889	2.72745
0.84028	2.72654
0.84167	2.72214
0.84306	2.71593
0.84444	2.71233
0.84583	2.71673
0.84722	2.71747
0.84861	2.71811
0.85	2.71644
0.85139	2.71349
0.85278	2.70608
0.85417	2.70249
0.85556	2.70372
0.85694	2.71226
0.85833	2.71624
0.85972	2.7125
0.86111	2.70916
0.8625	2.70721
0.86389	2.70661
0.86528	2.70774
0.86667	2.70912
0.86806	2.71058
0.86944	2.71321
0.87083	2.71557
0.87222	2.7158
0.87361	2.71545
0.875	2.71541
0.87639	2.72206
0.87778	2.72796
0.87917	2.72551
0.88056	2.72664
0.88194	2.72668
0.88333	2.72819
0.88472	2.72828
0.88611	2.72581
0.8875	2.72149
0.88889	2.72276
0.89028	2.72387
0.89167	2.72467
0.89306	2.72266
0.89444	2.72
0.89583	2.71676
0.89722	2.71188
0.89861	2.71021
0.9	2.70966
0.90139	2.70842
0.90278	2.70378
0.90417	2.70324
0.90556	2.70869
0.90694	2.71219
0.90833	2.7099
0.90972	2.70826
0.91111	2.70807
0.9125	2.71158
0.91389	2.71633
0.91528	2.71937
0.91667	2.72463
0.91806	2.72941
0.91944	2.73266
0.92083	2.73969
0.92222	2.74237
0.92361	2.74072
0.925	2.74106
0.92639	2.74063
0.92778	2.73887
0.92917	2.73041
0.93056	2.72503
0.93194	2.72103
0.93333	2.71903
0.93472	2.716
0.93611	2.71766
0.9375	2.72296
0.93889	2.72495
0.94028	2.72217
0.94167	2.72191
0.94306	2.72414
0.94444	2.72833
0.94583	2.72693
0.94722	2.7282
0.94861	2.72457
0.95	2.71969
0.95139	2.7085
0.95278	2.70233
0.95417	2.70327
0.95556	2.70976
0.95694	2.71913
0.95833	2.72171
0.95972	2.72097
0.96111	2.72148
0.9625	2.72123
0.96389	2.72132
0.96528	2.72127
0.96667	2.72088
0.96806	2.72074
0.96944	2.7181
0.97083	2.71573
0.97222	2.71648
0.97361	2.71758
0.975	2.72673
0.97639	2.73236
0.97778	2.72912
0.97917	2.72991
0.98056	2.74067
0.98194	2.74453
0.98333	2.73526
0.98472	2.72441
0.98611	2.72136
0.9875	2.72267
0.98889	2.72209
0.99028	2.71978
0.99167	2.71409
0.99306	2.71393
0.99444	2.72009
0.99583	2.72884
0.99722	2.7277
0.99861	2.7222
1	2.71263
1.00139	2.71497
1.00278	2.71578
1.00417	2.71683
1.00556	2.71371
1.00694	2.71302
1.00833	2.71371
1.00972	2.71501
1.01111	2.71544
1.0125	2.71764
1.01389	2.71787
1.01528	2.71515
1.01667	2.70981
1.01806	2.70977
1.01944	2.72271
1.02083	2.73554
1.02222	2.73121
1.02361	2.73146
1.025	2.72352
1.02639	2.72094
1.02778	2.71346
1.02917	2.71082
1.03056	2.71177
1.03194	2.71444
1.03333	2.71557
1.03472	2.71388
1.03611	2.71369
1.0375	2.71268
1.03889	2.71313
1.04028	2.71205
1.04167	2.71273
1.04306	2.72371
1.04444	2.73891
1.04583	2.74043
1.04722	2.73845
1.04861	2.73075
1.05	2.72059
1.05139	2.72234
1.05278	2.72062
1.05417	2.72317
1.05556	2.7209
1.05694	2.72091
1.05833	2.71665
1.05972	2.7153
1.06111	2.71418
1.0625	2.71465
1.06389	2.71534
1.06528	2.71562
1.06667	2.71648
1.06806	2.71874
1.06944	2.72003
1.07083	2.72029
1.07222	2.72081
1.07361	2.72107
1.075	2.71583
1.07639	2.71134
1.07778	2.71325
1.07917	2.71478
1.08056	2.72064
1.08194	2.72363
1.08333	2.72196
1.08472	2.71985
1.08611	2.71768
1.0875	2.71407
1.08889	2.71631
1.09028	2.71208
1.09167	2.71142
1.09306	2.70811
1.09444	2.70885
1.09583	2.71045
1.09722	2.71123
1.09861	2.71068
1.1	2.71061
1.10139	2.71068
1.10278	2.71099
1.10417	2.71107
1.10556	2.71071
1.10694	2.71062
1.10833	2.71244
1.10972	2.71543
1.11111	2.72024
1.1125	2.72555
1.11389	2.72732
1.11528	2.72742
1.11667	2.73092
1.11806	2.72872
1.11944	2.72789
1.12083	2.72281
1.12222	2.72379
1.12361	2.72171
1.125	2.72135
1.12639	2.71777
1.12778	2.71059
1.12917	2.7034
1.13056	2.70486
1.13194	2.70723
1.13333	2.71495
1.13472	2.71545
1.13611	2.71517
1.1375	2.71525
1.13889	2.71518
1.14028	2.71326
1.14167	2.70928
1.14306	2.7089
1.14444	2.71013
1.14583	2.72076
1.14722	2.72976
1.14861	2.72636
1.15	2.72455
1.15139	2.72127
1.15278	2.72212
1.15417	2.7213
1.15556	2.71977
1.15694	2.71517
1.15833	2.71695
1.15972	2.71707
1.16111	2.72083
1.1625	2.71899
1.16389	2.7223
1.16528	2.71882
1.16667	2.71875
1.16806	2.71757
1.16944	2.7187
1.17083	2.71899
1.17222	2.72023
1.17361	2.71924
1.175	2.72122
1.17639	2.71957
1.17778	2.71831
1.17917	2.71585
1.18056	2.71643
1.18194	2.7172
1.18333	2.72001
1.18472	2.72477
1.18611	2.73308
1.1875	2.73094
1.18889	2.72994
1.19028	2.72291
1.19167	2.72286
1.19306	2.71857
1.19444	2.71545
1.19583	2.71398
1.19722	2.72182
1.19861	2.72547
1.2	2.72195
1.20139	2.71675
1.20278	2.71614
1.20417	2.7179
1.20556	2.71829
1.20694	2.71764
1.20833	2.71626
1.20972	2.7158
1.21111	2.70803
1.2125	2.70551
1.21389	2.70938
1.21528	2.72319
1.21667	2.72771
1.21806	2.72175
1.21944	2.7145
1.22083	2.71176
1.22222	2.71321
1.22361	2.7147
1.225	2.71922
1.22639	2.71979
1.22778	2.71672
1.22917	2.71204
1.23056	2.70811
1.23194	2.70947
1.23333	2.71304
1.23472	2.72023
1.23611	2.71826
1.2375	2.71623
1.23889	2.71356
1.24028	2.7128
1.24167	2.71231
1.24306	2.71047
1.24444	2.70875
1.24583	2.70924
1.24722	2.71174
1.24861	2.71273
1.25	2.715
1.25139	2.71564
1.25278	2.71661
1.25417	2.71429
1.25556	2.71384
1.25694	2.72439
1.25833	2.73794
1.25972	2.73557
1.26111	2.73015
1.2625	2.71947
1.26389	2.71858
1.26528	2.71646
1.26667	2.71412
1.26806	2.71006
1.26944	2.70871
1.27083	2.70795
1.27222	2.70178
1.27361	2.70024
1.275	2.70105
1.27639	2.70367
1.27778	2.7041
1.27917	2.70681
1.28056	2.71151
1.28194	2.71718
1.28333	2.71626
1.28472	2.71624
1.28611	2.71443
1.2875	2.71531
1.28889	2.71176
1.29028	2.71489
1.29167	2.71089
1.29306	2.71488
1.29444	2.71488
1.29583	2.71622
1.29722	2.71452
1.29861	2.71349
1.3	2.71383
1.30139	2.71534
1.30278	2.71598
1.30417	2.71668
1.30556	2.72127
1.30694	2.72304
1.30833	2.71879
1.30972	2.71796
1.31111	2.72124
1.3125	2.72837
1.31389	2.72884
1.31528	2.72325
1.31667	2.72154
1.31806	2.71884
1.31944	2.72051
1.32083	2.71775
1.32222	2.71816
1.32361	2.71737
1.325	2.71724
1.32639	2.71671
1.32778	2.71248
1.32917	2.70901
1.33056	2.70848
1.33194	2.70894
1.33333	2.70816
1.33472	2.70847
1.33611	2.70831
1.3375	2.71159
1.33889	2.71707
1.34028	2.71707
1.34167	2.71768
1.34306	2.71788
1.34444	2.72488
1.34583	2.73081
1.34722	2.72846
1.34861	2.72102
1.35	2.71179
1.35139	2.70871
1.35278	2.70897
1.35417	2.70764
1.35556	2.70846
1.35694	2.7106
1.35833	2.71576
1.35972	2.71768
1.36111	2.72249
1.3625	2.7273
1.36389	2.72599
1.36528	2.7265
1.36667	2.7237
1.36806	2.72261
1.36944	2.71723
1.37083	2.717
1.37222	2.71598
1.37361	2.71556
1.375	2.71301
1.37639	2.70964
1.37778	2.70548
1.37917	2.70525
1.38056	2.70801
1.38194	2.70968
1.38333	2.70847
1.38472	2.70862
1.38611	2.71426
1.3875	2.71892
1.38889	2.71886
1.39028	2.71954
1.39167	2.72196
1.39306	2.72234
1.39444	2.71662
1.39583	2.7145
1.39722	2.71748
1.39861	2.72165
1.4	2.72177
1.40139	2.72317
1.40278	2.72368
1.40417	2.72431
1.40556	2.72259
1.40694	2.72076
1.40833	2.71898
1.40972	2.71576
1.41111	2.7108
1.4125	2.7116
1.41389	2.71431
1.41528	2.71548
1.41667	2.71144
1.41806	2.71048
1.41944	2.71557
1.42083	2.72188
1.42222	2.72091
1.42361	2.71849
1.425	2.71572
1.42639	2.71066
1.42778	2.70889
1.42917	2.70553
1.43056	2.70728
1.43194	2.70784
1.43333	2.70971
1.43472	2.71207
1.43611	2.71315
1.4375	2.70962
1.43889	2.70665
1.44028	2.70659
1.44167	2.70664
1.44306	2.71525
1.44444	2.71814
1.44583	2.71841
1.44722	2.71436
1.44861	2.7182
1.45	2.71303
1.45139	2.71253
1.45278	2.71064
1.45417	2.71231
1.45556	2.71224
1.45694	2.71176
1.45833	2.71157
1.45972	2.71248
1.46111	2.71526
1.4625	2.71619
1.46389	2.71875
1.46528	2.7186
1.46667	2.71426
1.46806	2.70949
1.46944	2.71085
1.47083	2.71092
1.47222	2.71139
1.47361	2.71145
1.475	2.71163
1.47639	2.71231
1.47778	2.7124
1.47917	2.70718
1.48056	2.70013
1.48194	2.70138
1.48333	2.70436
1.48472	2.71157
1.48611	2.71303
1.4875	2.71111
1.48889	2.70885
1.49028	2.70888
1.49167	2.70814
1.49306	2.70622
1.49444	2.70533
1.49583	2.70816
1.49722	2.71042
1.49861	2.70958
1.5	2.70861
1.50139	2.70794
1.50278	2.70857
1.50417	2.70855
1.50556	2.70931
1.50694	2.70378
1.50833	2.71172
1.50972	2.7118
1.51111	2.71447
1.5125	2.71229
1.51389	2.70847
1.51528	2.70013
1.51667	2.69746
1.51806	2.69507
1.51944	2.69135
1.52083	2.68931
1.52222	2.69491
1.52361	2.70758
1.525	2.71397
1.52639	2.71071
1.52778	2.70564
1.52917	2.70052
1.53056	2.69881
1.53194	2.69683
1.53333	2.6912
1.53472	2.69113
1.53611	2.69705
1.5375	2.70499
1.53889	2.70444
1.54028	2.70617
1.54167	2.70409
1.54306	2.70461
1.54444	2.70408
1.54583	2.70475
1.54722	2.70479
1.54861	2.70307
1.55	2.69895
1.55139	2.69871
1.55278	2.70146
1.55417	2.70516
1.55556	2.7071
1.55694	2.71546
1.55833	2.72857
1.55972	2.72642
1.56111	2.73015
1.5625	2.72561
1.56389	2.72708
1.56528	2.72602
1.56667	2.72616
1.56806	2.72497
1.56944	2.72018
1.57083	2.71394
1.57222	2.71252
1.57361	2.71312
1.575	2.71362
1.57639	2.71321
1.57778	2.70922
1.57917	2.7021
1.58056	2.70021
1.58194	2.7014
1.58333	2.70116
1.58472	2.70074
1.58611	2.69744
1.5875	2.69399
1.58889	2.69469
1.59028	2.69473
1.59167	2.70108
1.59306	2.70975
1.59444	2.72715
1.59583	2.72823
1.59722	2.72464
1.59861	2.71754
1.6	2.7129
1.60139	2.71065
1.60278	2.7099
1.60417	2.70533
1.60556	2.69968
1.60694	2.6973
1.60833	2.69808
1.60972	2.70312
1.61111	2.70853
1.6125	2.70671
1.61389	2.70556
1.61528	2.70459
1.61667	2.70649
1.61806	2.71021
1.61944	2.7105
1.62083	2.70804
1.62222	2.70568
1.62361	2.70644
1.625	2.70747
1.62639	2.71724
1.62778	2.73017
1.62917	2.72712
1.63056	2.72453
1.63194	2.71655
1.63333	2.71494
1.63472	2.71036
1.63611	2.70563
1.6375	2.70353
1.63889	2.71315
1.64028	2.72248
1.64167	2.7236
1.64306	2.72336
1.64444	2.72291
1.64583	2.72169
1.64722	2.72212
1.64861	2.72141
1.65	2.71788
1.65139	2.71272
1.65278	2.71358
1.65417	2.71527
1.65556	2.71613
1.65694	2.71139
1.65833	2.7101
1.65972	2.70809
1.66111	2.70646
1.6625	2.70277
1.66389	2.7033
1.66528	2.70471
1.66667	2.71104
1.66806	2.71987
1.66944	2.71708
1.67083	2.71484
1.67222	2.70923
1.67361	2.70159
1.675	2.69126
1.67639	2.68932
1.67778	2.69177
1.67917	2.70636
1.68056	2.71642
1.68194	2.71104
1.68333	2.70728
1.68472	2.70437
1.68611	2.7034
1.6875	2.70035
1.68889	2.69901
1.69028	2.69923
1.69167	2.70085
1.69306	2.70355
1.69444	2.71144
1.69583	2.71328
1.69722	2.71418
1.69861	2.71188
1.7	2.71027
1.70139	2.70406
1.70278	2.70038
1.70417	2.69916
1.70556	2.69917
1.70694	2.69782
1.70833	2.69848
1.70972	2.70269
1.71111	2.70749
1.7125	2.70606
1.71389	2.7068
1.71528	2.7052
1.71667	2.70628
1.71806	2.70672
1.71944	2.70877
1.72083	2.70914
1.72222	2.7093
1.72361	2.7072
1.725	2.70655
1.72639	2.70906
1.72778	2.71201
1.72917	2.71181
1.73056	2.71124
1.73194	2.70877
1.73333	2.70309
1.73472	2.70168
1.73611	2.7038
1.7375	2.70452
1.73889	2.70382
1.74028	2.70382
1.74167	2.70808
1.74306	2.70949
1.74444	2.71139
1.74583	2.70758
1.74722	2.70639
1.74861	2.70472
1.75	2.70802
1.75139	2.70856
1.75278	2.70517
1.75417	2.69832
1.75556	2.69812
1.75694	2.70918
1.75833	2.71411
1.75972	2.70846
1.76111	2.69966
1.7625	2.69385
1.76389	2.69565
1.76528	2.70267
1.76667	2.71454
1.76806	2.71321
1.76944	2.7089
1.77083	2.70014
1.77222	2.70054
1.77361	2.70462
1.775	2.70611
1.77639	2.70259
1.77778	2.69782
1.77917	2.69915
1.78056	2.70884
1.78194	2.71945
1.78333	2.71924
1.78472	2.719
1.78611	2.71362
1.7875	2.71205
1.78889	2.71469
1.79028	2.71504
1.79167	2.70983
1.79306	2.70553
1.79444	2.70607
1.79583	2.70625
1.79722	2.706
1.79861	2.71282
1.8	2.70737
1.80139	2.70783
1.80278	2.70319
1.80417	2.70331
1.80556	2.70938
1.80694	2.71842
1.80833	2.72253
1.80972	2.72195
1.81111	2.71845
1.8125	2.7112
1.81389	2.70476
1.81528	2.7054
1.81667	2.70486
1.81806	2.70489
1.81944	2.70472
1.82083	2.70671
1.82222	2.70957
1.82361	2.71177
1.825	2.71347
1.82639	2.71321
1.82778	2.71263
1.82917	2.70953
1.83056	2.70638
1.83194	2.70477
1.83333	2.70724
1.83472	2.70753
1.83611	2.70543
1.8375	2.6999
1.83889	2.70227
1.84028	2.69892
1.84167	2.70033
1.84306	2.69968
1.84444	2.70136
1.84583	2.70541
1.84722	2.70485
1.84861	2.70647
1.85	2.70683
1.85139	2.70737
1.85278	2.70146
1.85417	2.69967
1.85556	2.69995
1.85694	2.70034
1.85833	2.69966
1.85972	2.69483
1.86111	2.68769
1.8625	2.68575
1.86389	2.68617
1.86528	2.68984
1.86667	2.69139
1.86806	2.6946
1.86944	2.69412
1.87083	2.69985
1.87222	2.70306
1.87361	2.70674
1.875	2.70467
1.87639	2.7036
1.87778	2.70063
1.87917	2.69627
1.88056	2.69533
1.88194	2.69565
1.88333	2.69614
1.88472	2.69641
1.88611	2.70122
1.8875	2.70249
1.88889	2.69741
1.89028	2.69173
1.89167	2.6928
1.89306	2.70264
1.89444	2.71083
1.89583	2.70664
1.89722	2.70798
1.89861	2.70763
1.9	2.70796
1.90139	2.70552
1.90278	2.69842
1.90417	2.69802
1.90556	2.69414
1.90694	2.69562
1.90833	2.69955
1.90972	2.71384
1.91111	2.72006
1.9125	2.71571
1.91389	2.70878
1.91528	2.70729
1.91667	2.71087
1.91806	2.71172
1.91944	2.71012
1.92083	2.70664
1.92222	2.70353
1.92361	2.70249
1.925	2.70265
1.92639	2.70331
1.92778	2.70564
1.92917	2.70642
1.93056	2.70908
1.93194	2.70917
1.93333	2.7063
1.93472	2.70335
1.93611	2.70168
1.9375	2.7027
1.93889	2.70631
1.94028	2.71115
1.94167	2.71725
1.94306	2.71367
1.94444	2.70857
1.94583	2.70039
1.94722	2.70226
1.94861	2.70521
1.95	2.7211
1.95139	2.72901
1.95278	2.72364
1.95417	2.71347
1.95556	2.71057
1.95694	2.71544
1.95833	2.72345
1.95972	2.72386
1.96111	2.72093
1.9625	2.70963
1.96389	2.69849
1.96528	2.69493
1.96667	2.6956
1.96806	2.69754
1.96944	2.70071
1.97083	2.70177
1.97222	2.70775
1.97361	2.71364
1.975	2.71227
1.97639	2.71163
1.97778	2.71096
1.97917	2.7176
1.98056	2.72043
1.98194	2.72275
1.98333	2.72074
1.98472	2.72085
1.98611	2.71788
1.9875	2.71285
1.98889	2.70799
1.99028	2.70637
1.99167	2.70452
1.99306	2.7046
1.99444	2.70401
1.99583	2.69938
1.99722	2.69201
1.99861	2.69364
2	2.69938
2.00139	2.70867
2.00278	2.70685
2.00417	2.70373
2.00556	2.69705
2.00694	2.69386
2.00833	2.69304
2.00972	2.69324
2.01111	2.69439
2.0125	2.69832
2.01389	2.69966
2.01528	2.70055
2.01667	2.70501
2.01806	2.70679
2.01944	2.70344
2.02083	2.70292
2.02222	2.70346
2.02361	2.70438
2.025	2.70469
2.02639	2.70492
2.02778	2.70462
2.02917	2.70241
2.03056	2.69931
2.03194	2.69506
2.03333	2.69632
2.03472	2.7034
2.03611	2.70618
2.0375	2.69994
2.03889	2.69429
2.04028	2.6933
2.04167	2.69349
2.04306	2.69744
2.04444	2.70327
2.04583	2.70338
2.04722	2.7047
2.04861	2.70517
2.05	2.70767
2.05139	2.70774
2.05278	2.70673
2.05417	2.70043
2.05556	2.6952
2.05694	2.69701
2.05833	2.69852
2.05972	2.69956
2.06111	2.69919
2.0625	2.69941
2.06389	2.70426
2.06528	2.70585
2.06667	2.69793
2.06806	2.69022
2.06944	2.68794
2.07083	2.68723
2.07222	2.68549
2.07361	2.68216
2.075	2.6764
2.07639	2.67452
2.07778	2.67579
2.07917	2.68102
2.08056	2.69012
2.08194	2.70369
2.08333	2.70915
2.08472	2.7072
2.08611	2.70577
2.0875	2.7061
2.08889	2.70573
2.09028	2.70736
2.09167	2.70779
2.09306	2.70539
2.09444	2.70063
2.09583	2.69508
2.09722	2.69324
2.09861	2.69249
2.1	2.69056
2.10139	2.68967
2.10278	2.69252
2.10417	2.69721
2.10556	2.69718
2.10694	2.69544
2.10833	2.69258
2.10972	2.69279
2.11111	2.69452
2.1125	2.69993
2.11389	2.70193
2.11528	2.70021
2.11667	2.69525
2.11806	2.6889
2.11944	2.68657
2.12083	2.68721
2.12222	2.68665
2.12361	2.68486
2.125	2.68142
2.12639	2.67857
2.12778	2.67442
2.12917	2.67238
2.13056	2.67279
2.13194	2.67393
2.13333	2.67528
2.13472	2.67828
2.13611	2.68106
2.1375	2.68575
2.13889	2.68791
2.14028	2.68688
2.14167	2.68873
2.14306	2.68923
2.14444	2.69001
2.14583	2.68835
2.14722	2.68701
2.14861	2.68741
2.15	2.68709
2.15139	2.6855
2.15278	2.68265
2.15417	2.68287
2.15556	2.68548
2.15694	2.68997
2.15833	2.69152
2.15972	2.69084
2.16111	2.68695
2.1625	2.68555
2.16389	2.68775
2.16528	2.69374
2.16667	2.69474
2.16806	2.69091
2.16944	2.68951
2.17083	2.68822
2.17222	2.68673
2.17361	2.6858
2.175	2.685
2.17639	2.68298
2.17778	2.68167
2.17917	2.68285
2.18056	2.68805
2.18194	2.69009
2.18333	2.68766
2.18472	2.68259
2.18611	2.67751
2.1875	2.67335
2.18889	2.67271
2.19028	2.67535
2.19167	2.67734
2.19306	2.67782
2.19444	2.6782
2.19583	2.68283
2.19722	2.68502
2.19861	2.68344
2.2	2.68339
2.20139	2.6831
2.20278	2.68358
2.20417	2.68337
2.20556	2.68377
2.20694	2.68352
2.20833	2.68386
2.20972	2.69327
2.21111	2.7019
2.2125	2.70356
2.21389	2.70183
2.21528	2.69955
2.21667	2.69748
2.21806	2.69676
2.21944	2.6953
2.22083	2.69316
2.22222	2.69212
2.22361	2.69178
2.225	2.69002
2.22639	2.68757
2.22778	2.68465
2.22917	2.68367
2.23056	2.68195
2.23194	2.67891
2.23333	2.67791
2.23472	2.67925
2.23611	2.68326
2.2375	2.6902
2.23889	2.69488
2.24028	2.69397
2.24167	2.69305
2.24306	2.69065
2.24444	2.69076
2.24583	2.69031
2.24722	2.6902
2.24861	2.68817
2.25	2.68583
2.25139	2.68568
2.25278	2.68605
2.25417	2.68613
2.25556	2.68605
2.25694	2.68335
2.25833	2.68211
2.25972	2.67982
2.26111	2.67906
2.2625	2.67974
2.26389	2.68151
2.26528	2.68771
2.26667	2.69675
2.26806	2.70377
2.26944	2.70611
2.27083	2.70593
2.27222	2.70114
2.27361	2.698
2.275	2.69463
2.27639	2.69804
2.27778	2.69675
2.27917	2.69795
2.28056	2.69743
2.28194	2.69443
2.28333	2.68729
2.28472	2.6841
2.28611	2.68562
2.2875	2.69677
2.28889	2.70407
2.29028	2.69902
2.29167	2.69416
2.29306	2.69266
2.29444	2.69448
2.29583	2.69458
2.29722	2.69443
2.29861	2.69441
2.3	2.69565
2.30139	2.69916
2.30278	2.70962
2.30417	2.71683
2.30556	2.71191
2.30694	2.70591
2.30833	2.69788
2.30972	2.69493
2.31111	2.69448
2.3125	2.69406
2.31389	2.69377
2.31528	2.69241
2.31667	2.69186
2.31806	2.69122
2.31944	2.68973
2.32083	2.69025
2.32222	2.68908
2.32361	2.68971
2.325	2.69379
2.32639	2.69849
2.32778	2.69713
2.32917	2.69608
2.33056	2.69355
2.33194	2.69386
2.33333	2.69498
2.33472	2.69869
2.33611	2.70425
2.3375	2.71231
2.33889	2.70903
2.34028	2.70524
2.34167	2.69735
2.34306	2.69834
2.34444	2.70803
2.34583	2.73893
2.34722	2.74665
2.34861	2.73542
2.35	2.72743
2.35139	2.72508
2.35278	2.7243
2.35417	2.72161
2.35556	2.72161
2.35694	2.72565
2.35833	2.72746
2.35972	2.72537
2.36111	2.72152
2.3625	2.7185
2.36389	2.7175
2.36528	2.71613
2.36667	2.71557
2.36806	2.71675
2.36944	2.72758
2.37083	2.73822
2.37222	2.74027
2.37361	2.73939
2.375	2.73431
2.37639	2.72561
2.37778	2.72536
2.37917	2.72605
2.38056	2.72621
2.38194	2.72589
2.38333	2.7219
2.38472	2.71941
2.38611	2.71819
2.3875	2.71696
2.38889	2.71034
2.39028	2.70522
2.39167	2.70273
2.39306	2.69896
2.39444	2.69528
2.39583	2.69717
2.39722	2.70309
2.39861	2.70797
2.4	2.70569
2.40139	2.70224
2.40278	2.68972
2.40417	2.68689
2.40556	2.69188
2.40694	2.69827
2.40833	2.6987
2.40972	2.69697
2.41111	2.69653
2.4125	2.69549
2.41389	2.695
2.41528	2.69059
2.41667	2.6898
2.41806	2.69505
2.41944	2.69658
2.42083	2.69385
2.42222	2.68612
2.42361	2.68231
2.425	2.68394
2.42639	2.68321
2.42778	2.68027
2.42917	2.67593
2.43056	2.67357
2.43194	2.66979
2.43333	2.66952
2.43472	2.67423
2.43611	2.68301
2.4375	2.68021
2.43889	2.676
2.44028	2.67183
2.44167	2.67418
2.44306	2.67907
2.44444	2.68489
2.44583	2.68375
2.44722	2.6804
2.44861	2.67279
2.45	2.66949
2.45139	2.66839
2.45278	2.66668
2.45417	2.66258
2.45556	2.66079
2.45694	2.66137
2.45833	2.661
2.45972	2.65804
2.46111	2.65559
2.4625	2.65478
2.46389	2.65433
2.46528	2.65391
2.46667	2.65649
2.46806	2.66195
2.46944	2.66218
2.47083	2.66392
2.47222	2.66458
2.47361	2.67198
2.475	2.6807
2.47639	2.68361
2.47778	2.68357
2.47917	2.67943
2.48056	2.676
2.48194	2.67486
2.48333	2.67611
2.48472	2.67299
2.48611	2.66827
2.4875	2.6592
2.48889	2.6595
2.49028	2.66147
2.49167	2.66222
2.49306	2.66296
2.49444	2.66346
2.49583	2.66388
2.49722	2.65927
2.49861	2.6545
2.5	2.6544
2.50139	2.65461
2.50278	2.65675
2.50417	2.6618
2.50556	2.66795
2.50694	2.66795
2.50833	2.66796
2.50972	2.66671
2.51111	2.6663
2.5125	2.66463
2.51389	2.66342
2.51528	2.66073
2.51667	2.66214
2.51806	2.65978
2.51944	2.65813
2.52083	2.65679
2.52222	2.65549
2.52361	2.65529
2.525	2.6548
2.52639	2.66182
2.52778	2.66926
2.52917	2.66722
2.53056	2.66609
2.53194	2.66207
2.53333	2.66331
2.53472	2.66237
2.53611	2.66248
2.5375	2.6622
2.53889	2.6611
2.54028	2.66649
2.54167	2.66792
2.54306	2.67019
2.54444	2.66768
2.54583	2.66552
2.54722	2.6615
2.54861	2.66035
2.55	2.66401
2.55139	2.67
2.55278	2.67478
2.55417	2.67499
2.55556	2.67557
2.55694	2.67584
2.55833	2.67612
2.55972	2.67508
2.56111	2.6727
2.5625	2.67368
2.56389	2.67928
2.56528	2.68147
2.56667	2.6783
2.56806	2.6745
2.56944	2.67564
2.57083	2.67374
2.57222	2.6728
2.57361	2.67185
2.575	2.67379
2.57639	2.67411
2.57778	2.66715
2.57917	2.6597
2.58056	2.66022
2.58194	2.65944
2.58333	2.65832
2.58472	2.65581
2.58611	2.65598
2.5875	2.65556
2.58889	2.65716
2.59028	2.65808
2.59167	2.66158
2.59306	2.66283
2.59444	2.66604
2.59583	2.66476
2.59722	2.66431
2.59861	2.66164
2.6	2.65997
2.60139	2.66046
2.60278	2.66369
2.60417	2.67471
2.60556	2.67969
2.60694	2.67631
2.60833	2.67642
2.60972	2.67705
2.61111	2.6773
2.6125	2.67356
2.61389	2.6724
2.61528	2.67077
2.61667	2.67232
2.61806	2.67065
2.61944	2.67061
2.62083	2.66718
2.62222	2.66662
2.62361	2.67174
2.625	2.67617
2.62639	2.67442
2.62778	2.67065
2.62917	2.66909
2.63056	2.67543
2.63194	2.68035
2.63333	2.67871
2.63472	2.67817
2.63611	2.67556
2.6375	2.67304
2.63889	2.67347
2.64028	2.67461
2.64167	2.67514
2.64306	2.67895
2.64444	2.67926
2.64583	2.68239
2.64722	2.68344
2.64861	2.68335
2.65	2.68414
2.65139	2.68324
2.65278	2.68093
2.65417	2.67698
2.65556	2.67777
2.65694	2.67856
2.65833	2.67909
2.65972	2.67112
2.66111	2.66031
2.6625	2.66238
2.66389	2.66625
2.66528	2.67314
2.66667	2.67761
2.66806	2.68064
2.66944	2.6837
2.67083	2.68167
2.67222	2.68072
2.67361	2.67809
2.675	2.67598
2.67639	2.67366
2.67778	2.66996
2.67917	2.66873
2.68056	2.6689
2.68194	2.67014
2.68333	2.6871
2.68472	2.70211
2.68611	2.69668
2.6875	2.69357
2.68889	2.69115
2.69028	2.69539
2.69167	2.69623
2.69306	2.69448
2.69444	2.69265
2.69583	2.69169
2.69722	2.68446
2.69861	2.67036
2.7	2.66465
2.70139	2.66372
2.70278	2.66513
2.70417	2.677
2.70556	2.69195
2.70694	2.68854
2.70833	2.68812
2.70972	2.68164
2.71111	2.68454
2.7125	2.68143
2.71389	2.68409
2.71528	2.6812
2.71667	2.68386
2.71806	2.68134
2.71944	2.68176
2.72083	2.68012
2.72222	2.67761
2.72361	2.6757
2.725	2.67586
2.72639	2.67614
2.72778	2.67566
2.72917	2.67834
2.73056	2.67909
2.73194	2.68023
2.73333	2.67565
2.73472	2.66628
2.73611	2.66163
2.7375	2.66366
2.73889	2.66678
2.74028	2.66801
2.74167	2.66613
2.74306	2.66592
2.74444	2.6677
2.74583	2.67009
2.74722	2.67069
2.74861	2.67105
2.75	2.67089
2.75139	2.66981
2.75278	2.66566
2.75417	2.66054
2.75556	2.65705
2.75694	2.65797
2.75833	2.65906
2.75972	2.65975
2.76111	2.65894
2.7625	2.6589
2.76389	2.66225
2.76528	2.66408
2.76667	2.66246
2.76806	2.66147
2.76944	2.6612
2.77083	2.66112
2.77222	2.66054
2.77361	2.66032
2.775	2.66184
[truncated: 17,703 more rows]

## Sheet: Figure 5e
Conc.FDCA (mM)	Sel.FDCA (%)
3.55	71
16.6	83
4.98	99.5
9.8	98
9.9	99
45	90
9.8	98
9.5	95
9.85	98.5
4.82	96.5
9.8	99
10.76	53.8
350	82
8.3	83
4.8	96.2
9	97.8
9.8	98
9.8	98
9.98	99.8
4.52	90.8
4.66	94.4
2.85	80.3
9.78	99.6
8.8	93.7
48	96
9	90
9.8	98
9.8	98.6
9.37	93.7
9.9	99
9.6	98
8.49	88.9
9.9
11.63	58.15
10.27	79
4.265	86.16
9.06	91.52
9.9	99
10	100
0.29	60.4
9.7	98
4.96	99.4
0.92	91.7
9.7	97
10	100
9.98	99.8
9.8	98
9.98	99.76
8.5	85
4.56	91.2
4.4	88.8
9.93	99.3
9.6	96.6
9.68	99.4
43	100
37	92.5
9.19	91.9
9.98	99.8
9.6	96
9.74	98.4
9.5	95
4.75	95
4.92	98.3
9.4	94
298.2	99.6
14.42	72.1
9.74	97
9.1	91
50	100
9.28	94.3
9.5	95
9.61	98.7
9.92	99.2
9.9	99.4
9.24	92.4
9.8	98
9.9	99
9.32	93.2
8.25	82.5
9.87	98.7
9.8	98
9.42	94.3
9.9	99.4
4.8	96
9.85	98.5
19.8	99
9.75	97.5
4.97	99.4
149.1	99.4
4.4	88
4.32	91
4.8	100
4.71	94.3
8.4	84.8
9.4	97.4
9.85	99
9.88	98.8
9.71	98
3.95	95.4
9.3	100
9.62	96.7
90	96
9	90
9.97	99.7
9.57	95.7
9.97	99.9
9.6	100
9.96	99.6
10	100
4.75	95
3.05	61
9.93	99.7
4.905	98.1
9.62	100
9.8	98
8.9	93
48.5	97.2
9.9	99
9.19	91.9
9.48	97.2
9.64	96.8
9	90
9.67	96.7
9.75	97.7
9.8	98.7
9.86	98.6
254.1	84.1
9.7	97
47.4	97.3
49.5	99
38.8	98
9.9	99
25	100
97.6	98.3
19.6	98
9.94	99.4
9.45	96.4
9.8	98
9.16	93
9.88	98.8
4.9	98.8
560.891	98
602.74	80.6713
